# Supplementary material for: Insights into Functions of Universal Stress Proteins Encoded by Genomes of Gastric Cancer Pathogen Helicobacter pylori and Related Bacteria
Source: Pathogens. 2025 Mar 13;14(3):275. doi: 10.3390/pathogens14030275 (PMC11944479; doi:10.3390/pathogens14030275)
Supplement: Supplementary file 1 [file pathogens-14-00275-s001.zip]

Archive with 9 entries (9 files):
- Supplementary-File-S1.txt
- Supplementary-File-S2.txt
- Supplementary-File-S3.fasta
- Supplementary-File-S4.txt
- Supplementary-File-S5.pdf
- Supplementary-File-S6.pdf
- Supplementary-File-S7.pdf
- Supplementary-File-S8.xlsx
- Supplementary-File-S9.pdf
