# Supplementary material for: Insights into Functions of Universal Stress Proteins Encoded by Genomes of Gastric Cancer Pathogen Helicobacter pylori and Related Bacteria
Source: Pathogens. 2025 Mar 13;14(3):275. doi: 10.3390/pathogens14030275 (PMC11944479; doi:10.3390/pathogens14030275)
Supplement: Supplementary file 1 [file pathogens-14-00275-s001.zip › Supplementary-File-S1.txt]

>637017765 Helicobacter pylori 26695
MNILFGISDTQECYNAIKFAVKLAHSLKEVRFTLLHVSMEVFIYSESGMMDYGQTEALEEEKAKALLKQFEDAFKKENIECESVLKSGDLIDVVLDMAKDYDLLLIGASESNLLYRLFISHQNSLVEQSSIPVVIAK
>637022041 Helicobacter pylori J99
MNILFGISDTQECYNAIKFAVKLAHSLKEVRFTLLHVSMEVFIYSESGMMDYGQTEALEEEKAKALLKQFEDAFKKENIECESVLKSGDLIDVVLDMAKDYDLLLIGASESNLLYRLFISHQNSLVEQSSIPVVIAK
>637431774 Helicobacter hepaticus 3B1, ATCC 51449
MTKLLFGVSDTQECRRAIQTIIRFFGHREEIELTLLHVTPEIVVYAESGIVDYGTIENIENEKSNAILNEFEQAFNKEGIACQKILKTGNPIDVVLEIVNNYDLLIIGASESSLLHRIFNSHQNSFINSSPIPVLVAK
>637455286 Wolinella succinogenes DSM 1740
MLSSKFPLLVATDLSPTGKVVLEKAFKLAKRYHKPLFILHVSETTLFAPKIIELTQIEANLCKLLEPFYARYPEVKATLLCRQGGIEESIISAIKETQASLLLIGTSGEDNLLREFFLGSHCRKIIRSSTIPVLVVKNEEESDYSKIFIPTDFSPSSQKMANLTLHLFPHAYISLFHVILKPFEQRLGMYGLDKDEILRYHKDIDNQSASEADHFIEKLKLPSGKHRIKLLMETGVFSAKLCLQKVKEAQSDLIALNTTGNISFFSMDILNQSPKDVLIFKTDSE
>637456078 Wolinella succinogenes DSM 1740
MKKLLFAIDDTEACERAAQYILDMFGKDADCTLTLIHVKPEFMLYGEAVLAAYDEIEMKEEEKAKLLTQKFSTFFTEKGINPFVVIKEGEPVEMVLEEAKDYNLLIIGSSENSFLNKIFASHQDDFIQKAPIPVLIVK
>638019854 Helicobacter pylori HPAG1
MNILFGISDTQECYNAIKFAVKLAHSLKEVRFTLLHVSMEVFIYSESGMMDYGQTEALEEEKAKALLKQFEDAFKKENIECESVLKSGDLIDVVLDMAKDYDLLLIGASESNLLYRLFISHQNSLVEQSSIPVVIAK
>638057393 Helicobacter acinonychis Sheeba
MNILFGISDTQECYNAIKFAIKFAHSLKEVRFTLLHVSMEVFIYSESGMMDYGQTEALEEEKAKILLKQFEDAFKKENIECESVLKSGDLVDVVLEMEKDYDLLLIGASESNLLYRLFSSNQNRLVEQSSISVMIAK
>642635679 Helicobacter pylori Shi470
MNILFGISDTQECYNAIKFAVKLAHSLKEVRFTLLHVSMEVFIYSESGMMDYGQTEALEEEKAKALLKQFKDAFKKENIECESVLKSGDLIDVVLDMAKDYDLLLIGASESNLLYRLFISHQNSLVEQSSIPVVIAK
>643005683 Helicobacter pylori HPKX_438_AG0C1
FEDAFKKENIECESVLKSGDLIDVVLEMAKDYDLLLIGASESNLLYRLFISHQNSLVEQSSIPVVIAK
>643093196 Helicobacter pylori 98-10
MNILFGISDTQECYNAIKFAVKLAHSLKEVRFTLLHVSMEVFIYSESGMMDYGQTEALEEEKAKALLKQFEDAFKKENIECESVLKSGDLIDVVLDMAKDYDLLLIGASESNLLYRLFISHQNSLVEQSSIPVVIAK
>643093805 Helicobacter pylori B128
MNILFGISDTQECYNAIKFAVKLAHSLKEVRFTLLHVSMEVFIYSESGMMDYGQTEALEEEKAKALLKQFEDAFKKENIECESVLKSGDLIDVVLDMAKDYDLLLIGASESNLLYRLFISHQNSLVEQSSIPVVIAK
>643382409 Helicobacter pylori G27
MNILFGISDTQECYNAIKFAVKLAHSLKEVRFTLLHVSMEVFIYSESGMMDYGQTEALEEEKAKALLKQFEDAFKKENIECESVLKSGDLIDVVLDMAKDYDLLLIGASESNLLYRLFISHQNSLVEQSSIPVVIAK
>643415016 Helicobacter pylori P12
MNILFGISDTQECYNAIEFAVKLAHSLKEARFTLLHVSMEVFIYSESGMMDYGQTEALEEEKAKALLKQFEDAFKKENIECESVLKSGDLIDVVLDMAKDYDLLLIGASESNLLYRLFISHQNSLVEQSSIPVVIAK
>643920184 Helicobacter canadensis MIT 98-5491, ATCC 700968
MKKILFAVDDTKACQKAAEFVVDFFGDREDCTITIIHVKTPIMLYGEAALAAYEDIEKKENEESDRLLEDFSAIFTNKGINIKQELLEGEAVSEVLNYAKDFDLLVIGQSEESFWNKIFSTNQNDFSQKSPIPILIVK
>643921339 Helicobacter canadensis MIT 98-5491, ATCC 700968
MKNRIAVATDFSQKSLMALTKAIYLAKKLQYTLDIIHVVEYSIFHNPKKDKKAGKDALAKFLKNHFPNPEVEMQQFCYVGTIHKEINQHIKERECRLLCIGATGETQHLTDILLGSVTKQIVKKSPIPVLVAKNETLPDYTNIFSPTDFSEASSKIAKITKKFFPTAHLIFYHMISRPFEIRLGHYGANDEQISNFNQTLENKTKELAKKFLKNFPEHKNEVVLDSGILSYTRLLSVAENKNASLIALPTSGKVSFFALDVLENSKIDVFIWKF
>643921776 Helicobacter cinaedi CCUG 18818
MTKLLFGVSDTQECRRAIQTIIRFFGNRDEIELTLLHVNPEIIVYAESGIVDYGTIENIENEKSNAMLDEFETEFNKQGITCQKILKTGNPVDVVLEIINEYDLLVIGASESSLLHRIFNSHQNSFINSSPIPVLVAK
>643925486 Helicobacter pullorum MIT 98-5489
MKNRIAVATDFSKKSLMALTKAIYLAKKFQCPLDVLHIVEYSIFHNPKKDKKAGKEALAKFIEDNFPNLEIEMRQFCYVGTIHKEINKHIKEYKCQILCVGATGETQHLTDILLGSVTKQIIKKSSIPVLVAKNESLPDYINIFSPTDFSDSSTKIAKIAKRIFPEAHLIFYHMINRPFEIRLGHYGADDEQITNFNQNAENKAKEIAKKFLKNFQGSKKEMILDSGILSYTRLLSVAESKNASLIALPTSGKISFFALDVLENSKIDVLIWKF
>643925527 Helicobacter pullorum MIT 98-5489
MKKILFAVDDTKSCQKAAEFVVNFFGDREDCAITIIHVKTPIMLYGEAALAAYEDIEKKESEESDRLLEDFSAIFTNKGVNVKQQLLEGEAVAEVLNYAKDYDLLVIGQSEESFWNKIFSTNQNDFSQKSPIPILIVK
>644900560 Helicobacter pylori B38
MNILFGISDTQECYNAIKFAVKLAHSLKEVRFTLLHVSMEVFIYSESGMMDYGQTEALEEEKAKALLKQFEDAFKKENIECESVLKSGDLIDVVLDMAKDYDLLLIGASESNLLYRLFISHQNSLVEQSSIPVVIAK
>646265808 Helicobacter winghamensis ATCC BAA-430
MKDRIVVATDFSKSSLVSLTKAMYLAKKEKCSLDIVHIVEYSIFHDPKKDKKAGKEALAKFIADHFPKPEVEIAQFCYVGTIHKEIHKHAKDRECRLLIIGATGETQHLTEVLLGSVAKRIVRKAEIPVLVTKDESLPDYANIFSPTDFSEDSLKTAKATRKFFPNANLIFYHMIARPFELRLGHYGADDEQISSFNKDTENRAKEISKKFLKNFSGKSEVVLDSGILSYTRLLSVAESKNASLIALPTSGKISFFALDVLQNSNIDIFICKF
>646265951 Helicobacter winghamensis ATCC BAA-430
MKKILFAVDATPSCQKAAQFVVDFFGDREDCAISIIHVKTPIMLYGEAALAAYEEIEKKENAQSDKLLEDFSAIFTNKGVNVSQKLLEGEAVTEVLNYAKDFDLLVIGQSEESFWNKIFSSNQNDFSEKSPIPILIVK
>646683096 Helicobacter mustelae ATCC 43772
MKNILFGVHDTEECRQAINTIARLFGDQKESLEITLLHVIPETIIHTESGIIDYEMIEEKEQEEGQKILQEFAHAFYELGFSCKKILKNGDPIDKVLEAARDYELLIIGASESSFLHRIFNSHQDSFVNASPISVLVAK
>646899833 Helicobacter pylori 51
MNILFGISDTQECYNAIKFAVKLAHSLKEVRFTLLHVSMEVFIYSESGMMDYGQTEALEEEKAKALLKQFEDAFKKENIECESVLKSGDLIDVVLDMAKDYDLLLIGASESNLLYRLFISHQNSLVEQSSIPVVIAK
>646920851 Helicobacter pylori v225
MNILFGISDTQECYNAIKFAVKLAHSLKEARFTLLHVSMEVFIYSESGMMDYGQTEALEEEKAKALLKQFEDAFKKENIECESVLKSGDLIDVVLEMAKDYDLLLIGASESNLLYRLFISHQNSLVEQSSIPVVIAK
>646940281 Helicobacter pylori 52
MNILFGISDTQECYNAIKFAVKLAHSLKEVRFTLLHVSMEVFIYSESGMMDYGQTEALEEEKAKALLKQFEDAFKKENIECESVLKSGDLIDVVLDMAKDYDLLLIGASESNLLYRLFISHQNSLVEQSSIPVVIAK
>648219262 Helicobacter pylori PeCan4
MNILFGISDTQECYNAIKFAVKLAHSLKEVRFTLLHVSMEVFIYSESGMMDYGQTEALEEEKAKALLKQFEDAFKKENIECESVLKSGDLIDVVLDMAKDYDLLLIGASESSLLYRLFISHQNSLVEQSSIPVVIAK
>648220917 Helicobacter pylori SJM180
MNILFGISDTQECYNAIKFAVKLAHSLKEVRFTLLHVSMEVFIYSESGMMDYGQTEALEEEKAKALLKQFEDAFKKENIECESVLKSGDLIDVVLDMAKDYDLLLIGASESNLLYRLFISHQNSLVEQSSIPVVIAK
>648251454 Helicobacter pylori Sat464
MNILFGISDTQECYNAIKFAVKLAHSLKEVRFTLLHVSMEVFIYSESGMMDYGQTEALEEEKAKALLKQFEDAFKKENIECESVLKSGDLIDVVLDMAKDYDLLLIGASESNLLYRLFISHQNSLVEQSSIPVVIAK
>648253002 Helicobacter pylori Cuz20
MNILFGISDTQECYNAIKFAVKLAHSLKEVRFTLLHVSMEVFIYSESGMMDYGQTEALEEEKARALLKQFEDAFKKENIECESVLKSGDLIDVVLEMAKDYDLLLIGASESNLLYRLFISHQNSLVEQSSIPVVIAK
>648274976 Helicobacter pylori 908
MNILFGISDTQECYNAIKFAVKLAHSLKEVRFTLLHVSMEVFIYSESGMMDYGQTEALEEEKAKALLKQFEDAFKKENIECESVLKSGDLIDVVLDMAKDYDLLLIGASESNLLYRLFISHQNSLVEQSSIPVVIAK
>649648165 Helicobacter pylori B8
MNILFGISDTQECYNAIKFAVKLAHSLKEVRFTLLHVSMEVFIYSESGMMDYGQTEALEEEKAKALLKQFEDAFKKENIECESVLKSGDLIDVVLDMAKDYDLLLIGASESNLLYRLFISHQNSLVEQSSIPVVIAK
>649803573 Helicobacter felis CS1, ATCC 49179
MLRVLFGISDTQECRTGLEATLKLFKKLKDVHLTLVHVSPEVLIYPESGIMNYSQAEVIAHEQSNQLLEEFSELLKQEGIACEGLLKVGSPVDVILEMAPGFDLLVIGASESSAFYKIFGSHQNSFIDNSPIPVLVAK
>650063798 Helicobacter suis HS1
MAMLRVLFGISDTQECRSGVDAAIRLFSRIKGVHFTLVHVSPEVLIYPESGIMNYSQTEVVANEQSSKLIEEFTQLFTQQQIACEAVLKMGNPVDVVLEMAPGFDLLVIGASESSMFYKLFGSHQNSFIDNSPIPVLVAK
>650071296 Helicobacter suis HS5
MAMLRVLFGISDTQECRSGVDAAIRLFSRIKDVHFTLVHVSPEVLIYPESGIMNYSQTEVVANEQSSKLIEEFTQLFTQQQIACEAVLKMGNPVDVVLEMAPGFDLLVIGASESSMFYKLFGSHQNSFIDNSPIPVLVAK
>650451601 Helicobacter pylori India7
MNILFGISDTQECYNAIKFAVKLAHSLKEVRFTLLHVSMEVFIYSESGMMDYGQTEALEEEKAKALLKQFEDAFKKENIECESVLKSGDLIDVVLEMAKDYDLLLIGASESNLLYRLFISHQNSLVEQSSIPVVIAK
>650453241 Helicobacter pylori Gambia94/24
MNILFGISDTQECYNAIKFAVKLAHSLKEVRFTLLHVSMEVFIYSESGMMDYGQTEALEEEKAKALLKQFEDAFKKENIECESVLKSGDLIDVVLDMAKDYDLLLIGASESNLLYRLFISHQNSLVEQSSIPVVIAK
>650454887 Helicobacter pylori Lithuania75
MNILFGISDTQECYNAIKFAVKLAHSLKEVRFTLLHVSMEVFIYSESGMMDYGQTEALEEEKAKALLKQFEDAFKKENIECESVLKSGDLIDVVLEMAKDYDLLLIGASESNLLYRLFISHQNSLVEQSSIPVVIAK
>650456494 Helicobacter pylori SouthAfrica7
MNILFGISDTQECYNAIKFAVKLAHSLKEVRFTLLHVSMEVFIYSESGMMDYGQTEALEEEKAKALLKQFEEAFKKENIECESVLKSGDLIDVVLDMAKDYDLLLIGASESNLLYRLFISHQNSLVEQSSIPVVIAK
>650934530 Helicobacter bizzozeronii CIII-1
MLRVLFGISQTQECRSGVDVAIRLFAEFKDVHLTLVHVSPEVLVYPESGIMNYSQTEFIANEQSNHLLEEFIQLFKQEGIACESVLKTGSPVDVILEMAPSFDLLVIGASESSTFYKIFGSHQNSFIDNSPIPVLVAK
>651056967 Helicobacter pylori F16
MNILFGISDTQECYNAIKFAVKLAHSLKEAHFTLLHVSMEVFIYSESGMMDYGQTEALEEEKAKALLKQFEDAFKKENIECESVLKSGDLIDVVLDMAKDYDLLLIGASESNLLYRLFISHQNSLVEQSSIPVVIAK
>651058485 Helicobacter pylori F30
MNILFGISDTQECYNAIKFAVKLAHSLKEVHFTLLHVSMEVFIYSESGMMDYGQTEALEEEKAKALLKQFEDAFKKENIECESVLKSGDLIDVVLDMAKDYDLLLIGASESNLLYRLFISHQSSLVEQSSIPVVIAK
>651060029 Helicobacter pylori F32
MNILFGISDTQECYNAIKFAVKLAHSLKEVRFTLLHVSMEVFIYSESGMMDYGQTEALEEEKAKALLKQFEDAFKKENIECESVLKSGDLIDVVLEMAKDYDLLLIGASESNLLYRLFISHQNSLVEQSSIPVVIAK
>651061591 Helicobacter pylori F57
MNILFGISDTQECYNAIKFAVKLAHSLKEVRFTLLHVSMEVFIYSESGMMDYGQTEALEEEKAKALLKQFEDAFKKENIECESVLKSGDLIDVVLDMAKDYDLLLIGASESNLLYRLFISHQNSLVEQSSIPVVIAK
>651147897 Helicobacter pylori 2017
MNILFGISDTQECYNAIKFAVKLAHSLKEVRFTLLHVSMEVFIYSESGMMDYGQTEALEEEKAKALLKQFEDAFKKENIECESVLKSGDLIDVVLDMAKDYDLLLIGASESNLLYRLFISHQNSLVEQSSIPVVIAK
>651149535 Helicobacter pylori 2018
MNILFGISDTQECYNAIKFAVKLAHSLKEVRFTLLHVSMEVFIYSESGMMDYGQTEALEEEKAKALLKQFEDAFKKENIECESVLKSGDLIDVVLDMAKDYDLLLIGASESNLLYRLFISHQNSLVEQSSIPVVIAK
>651160453 Helicobacter pylori 83
MNILFGISDTQECYNAIKFAVKLAHSLKEVHFTLLHVSMEVFIYSESGMMDYGQTEALEEEKAKALLKQFEDAFKKENIECESVLKSGDLIDVVLDMAKDYDLLLIGASESNLLYRLFISHQNSLVEQSSIPVVIAK
>2511760413 Helicobacter pylori SNT49
MNILFGISDTQECYNAIKFAVKLAHSLKEVRFTLLHVSMEVFIYSESGMMDYGQTEALEEEKAKALLKQFEDAFKKENIECESVLKSGDLIDVVLEMAKDYDLLLIGASESNLLYRLFISHQNSLVEQSSIPVVIAK
>2511793567 Helicobacter pylori Puno135
MNILFGISDTQECYNAIKFAVKLAHSLKEVRFTLLHVSMEVFIYSESGMMDYGQTEALEEEKAKALLKQFEDAFKKENIECESVLKSGDLIDVVLEMAKDYDLLLIGASESSLLYRLFISHQNSLVEQSSIPVVIAK
>2511867839 Helicobacter pylori 35A
MNILFGISDTQECYNAIKFAVKLAHSLKEAHFTLLHVSMEVFIYSESGMMDYGQTEALEEEKAKALLKQFEDAFKKESIECESVLKSGDLIDVVLDMAKDYDLLLIGASESNLLYRLFISHQNSLVEQSSIPVVIAK
>2512018882 Helicobacter pylori Puno120
MNILFGISDTQECYNAIKFAVKLAHSLKEVRFTLLHVSMEVFIYSESGMMDYGQTEALEEEKAKALLKQFEDAFKKENIECESVLKIGDLIDVVLEMAKDYDLLLIGASESSLLYRLFISHQNSLVEQSSIPVVIAK
>2512814630 Helicobacter pylori ELS37
MNILFGISDTQECYNAIKFAVKLAHSLKEVRFTLLHVSMEVFIYSESGMMDYGQTEALEEEKAKALLKQFEDAFKKENIECESVLKSGDLIDVVLEMAKDYDLLLIGASESNLLYRLFISHQNSLVEQSSIPVVIAK
>2514075592 Helicobacter cetorum MIT 99-5656
MNILFGISDTLECRNAIKFAIKLAHSLKTVRFTLLHVSMEVFIYSESGMMDYGTTEALEEERAKDLLKEFEDAFKKENIECESVLKSGDSIDVVLGMAKDYDLLLIGASESNLLYRLFGSHQNRLIEQSSIPIMVAK
>2514124516 Helicobacter cetorum MIT 00-7128
MNILFGISDTQECRNAVESAIKLAHSLKSVRFTLLHVSMEVFIYADNGMMDYGTTEALEEKKAKALLQEFSTLFEKEGIICEQVLKSGEPIDVVLDMAKDYDLLLIGASESNLLYRLFGSHQNRFIDQSPIPIMVAK
>2514126282 Helicobacter pylori Shi112
MNILFGISDTQECYNAIKFAVKLAHSLKEVRFTLLHVSMEVFIYSESGMMDYGQTEALEEEKAKALLKQFEDAFKKENIECESVLKSGDLIDVVLDMAKDYDLLLIGASESNLLYRLFISHQNSLVEQSSIPVVIAK
>2514136900 Helicobacter pylori Shi169
MNILFGISDTQECYNAIKFAVKLAHSLKEVRFTLLHVSMEVFIYSESGMMDYGQTEALEEEKAKALLKQFEDAFKKENIECESVLKSGDLVDVVLDMAKDYDLLLIGASESNLLYRLFISHQNSLVEQSSIPVVIAK
>2514180701 Helicobacter pylori Shi417
MNILFGISDTQECYNAIKFAVKLAHSLKEVRFTLLHVSMEVFIYSESGMMDYDQTEALEVEKAKALLKQFEDAFKKENIECESVLKSGDLIDVVLDMAKDYDLLLIGASESNLLYRLFVSHQNSLVEQSSIPVVIAK
>2514198323 Helicobacter pylori PeCan18
MNILFGISDTQECYNAIKFAVKLAHSLKEVRFTLLHVSMEVFIYSESGMMDYGQTEALEEEKAKALLKQFEDAFKKENIECESVLKSGDLIDVVLDMAKDYDLLLIGASESNLLYRLFISHQNSLVEQSSIPVVIAK
>2514220295 Helicobacter pylori HUP-B14
MNILFGISDTQECYNAIKFAVKLAHSLKEARFTLLHVSMEVFIYSESGMMDYGQTEALEEEKAKALLKQFEDAFKKENIECESVLKSGDLIDVVLEMAKDYDLLLIGASESNLLYRLFISHQNSLVEQSSIPVVIAK
>2519493670 Helicobacter pylori XZ274
MNILFGISDTQECYNAIKFAVKLAHSLKEARFTLLHVSMEVFIYSESGMMDYGQTEALEEEKAKALLKQFEDAFKKENIECESVLKSGDLIDVVLDMAKDYDLLLIGASESNLLYRLFISHQNSLVEQSSIPVVIAK
>2520085362 Helicobacter pylori Rif2
MNILFGISDTQECYNAIKFAVKLAHSLKEVRFTLLHVSMEVFIYSESGMMDYGQTEALEEEKAKALLKQFEDAFKKENIECESVLKSGDLIDVVLDMAKDYDLLLIGASESNLLYRLFISHQNSLVEQSSIPVVIAK
>2521031854 Helicobacter pylori R32b
MNILFGISDTQECYNAIKFAVKLAHSLKEVRFTLLHVSMEVFIYSESGMMDYGQTEALEEEKAKALLKQFEDAFKKENIECESVLKSGDLIDVVLDMAKDYDLLLIGASESNLLYRLFISHQNSLVEQSSIPVVIAK
>2521033538 Helicobacter pylori R037c
MNILFGISDTQECYNAIKFAVKLAHSLKEVRFTLLHVSMEVFIYSESGMMDYGQTEALEEEKAKALLKQFEDAFKKENIECESVLKSGDLIDVVLEMAKDYDLLLIGASESSLLYRLFISHQNSLVEQSSIPVVIAK
>2521034982 Helicobacter pylori R036d
MNILFGISDTQECYNAIKFAVKLAHSLKEVRFTLLHVSMEVFIYSESGMMDYGQTEALEEEKAKALLKQFEDAFKKENIECESVLKSGDLIDVVLEMAKDYDLLLIGASESNLLYRLFISHQNSLVEQSSIPVVIAK
>2521038265 Helicobacter pylori R046Wa
MNILFGISDTQECYNAIKFAVKLAHSLKEVRFTLLHVSMEVFIYSESGMMDYGQTEALEEEKAKALLKQFEDAFKKENIECESVLKSGDLIDVVLEMAKDYDLLLIGASESNLLYRLFISHQNSLVEQSSIPVVIAK
>2521038426 Helicobacter pylori R038b
MNILFGISDTQECYNAIKFAVKLAHSLKEVRFTLLHVSMEVFIYSESGMMDYGQTEALEEEKAKALLKQFEDAFKKENIECESVLKSGDLIDVVLEMAKDYDLLLIGASESNLLYRLFISHQNSLVEQSSIPVVIAK
>2521098066 Helicobacter pylori R055a
MNILFGISDTQECYNAIKFAVKLAHSLKEVRFTLLHVSMEVFIYSESGMMDYGQTEALEEEKAKALLKQFEDAFKKENIECESVLKSGDLIDVVLEMAKDYDLLLIGASESNLLYRLFISHQNSLVEQSSIPVVIAK
>2522025299 Helicobacter pylori Rif1
MNILFGISDTQECYNAIKFAVKLAHSLKEVRFTLLHVSMEVFIYSESGMMDYGQTEALEEEKAKALLKQFEDAFKKENIECESVLKSGDLIDVVLDMAKDYDLLLIGASESNLLYRLFISHQNSLVEQSSIPVVIAK
>2522041472 Helicobacter pylori Aklavik117
MNILFGISDTQECYNAIKFAVKLAHSLKEVRFTLLHVSMEVFIYSESGMMDYGQTEALEEEKAKALLKQFEDAFKKENIECESVLKSGDLIDVVLDMAKDYDLLLIGASESNLLYRLFISHQNSLVEQSSIPVVIAK
>2522043045 Helicobacter pylori Aklavik86
MNILFGISDTQECYNAIKFAVKLAHSLKEVRFTLLHVSMEVFIYSESGMMDYGQTEALEEEKAEALLKQFEDAFKKENIECESVLKSGDLIDVVLEMAKDYDLLLIGASESNLLYRLFSSNQNRLVEQSNIPVMIAK
>2523150328 Helicobacter pylori 26695
MNILFGISDTQECYNAIKFAVKLAHSLKEVRFTLLHVSMEVFIYSESGMMDYGQTEALEEEKAKALLKQFEDAFKKENIECESVLKSGDLIDVVLDMAKDYDLLLIGASESNLLYRLFISHQNSLVEQSSIPVVIAK
>2526470264 Helicobacter pylori Hp P-15b
MNILFGISDTQECYNAIKFAVKLAHSLKEVRFTLLHVSMEVFIYSESGMMDYGQTEALEEEKAKALLKQFEDAFKKENIECESVLKSGDLIDVVLDMAKDYDLLLIGASESNLLYRLFISHQNSLVEQSSIPVVIAK
>2526471845 Helicobacter pylori Hp P-25c
MNILFGISDTQECYNAIKFAVKLAHSLKEVRFTLLHVSMEVFIYSESGMMDYGQTEALEEEKAKALLKQFEDAFKKENIECESVLKSGDLIDVVLDMAKDYDLLLIGASESNLLYRLFISHQNSLVEQSSIPVVIAK
>2526473704 Helicobacter pylori Hp P-25d
MNILFGISDTQECYNAIKFAVKLAHSLKEVRFTLLHVSMEVFIYSESGMMDYGQTEALEEEKAKALLKQFEDAFKKENIECESVLKSGDLIDVVLDMAKDYDLLLIGASESNLLYRLFISHQNSLVEQSSIPVVIAK
>2526475184 Helicobacter pylori Hp P-28b
MNILFGISDTQECYNAIKFAVKLAHSLKEVRFTLLHVSMEVFIYSESGMMDYGQTEALEEEKAKALLKQFEDAFKKENIECESVLKSGDLIDVVLDMAKDYDLLLIGASESNLLYRLFISHQNSLVEQSSIPVVIAK
>2526733608 Helicobacter pylori NQ4076
MNILFGISDTQECYNAIKFAVKLAHSLKEVRFTLLHVSMEVFIYSESGMMDYGQTEALEEEKAKALLKQFEDAFKKENIECESVLKSGDLIDVVLEMAKDYDLLLIGASESNLLYRLFISHQNSLVEQSSIPVVIAK
>2526734024 Helicobacter pylori NQ4044
MNILFGISDTQECYNAIKFAVKLAHSLKEVRFTLLHVSMEVFIYSESGMMDYGQTEALEEEKAKALLKQFEDAFKKENIECESVLKSGDLIDVVLEMAKDYDLLLIGASESNLLYRLFISHQNSLVEQSSIPVVIAK
>2526735933 Helicobacter pylori NQ4110
MNILFGISDTQECYNAIKFAVKLAHSLKEVRFTLLHVSMEVFIYSESGMMDYGQTEALEEEKAKALLKQFEDAFKKENIECESVLKSGDLIDVVLDMAKDYDLLLIGASESNLLYRLFISHQNSLVEQSSIPVVIAK
>2526737476 Helicobacter pylori Hp A-5
MNILFGISDTQECYNAIKFAVKLAHSLKEVRFTLLHVSMEVFIYSESGMMDYSQTEALEEEKAKALLKQFEDAFKKENIECESVLKSGDLIDVVLDMAKDYDLLLIGASESNLLYRLFISHQNSLVEQSSIPVVIAK
>2526739168 Helicobacter pylori Hp A-4
MNILFGISDTQECYNAIKFAVKLAHSLKEVRFTLLHVSMEVFIYSESGMMDYGQTEALEEEKAKALLKQFEDAFKKENIECESVLKSGDLIDVVLDMAKDYDLLLIGASESNLLYRLFISHQNSLVEQSSIPVVIAK
>2526740843 Helicobacter pylori Hp A-9
MNILFGISDTQECYNAIKFAVKLAHSLKEVRFTLLHVSMEVFIYSESGMMDYGQTEALEEEKAKALLKQFEDAFKKENIECESVLKSGDLIDVVLEMAKDYDLLLIGASESNLLYRLFISHQNSLVEQSSIPVVIAK
>2526908741 Helicobacter pylori Hp H-43
MNILFGISDTQECYNAIRFAVKLAHSLKEVRFTLLHVSMEVFIYSESGMMDYGQTEALEEEKAKALLKQFEDAFKKENIECESVLKSGDLIDVVLDMAKDYDLLLIGASESNLLYRLFISHQNSLVEQSSIPVVIAK
>2529820700 Helicobacter pylori R018c
MNILFGISDTQECYNAIKFAVKLAHSLKEVRFTLLHVSMEVFIYSESGMMDYGQTEALEEEKAKALLKQFEDAFKKENIECESVLKSGDLIDVVLEMAKDYDLLLIGASESNLLYRLFISHQNSLVEQSSIPVVIAK
>2529822330 Helicobacter pylori R030b
MNILFGISDTQECYNAIKFAVKLAHSLKEVRFTLLHVSMEVFIYSESGMMDYGQTEALEEEKAKALLKQFEDAFKKENIECESVLKSGDLIDVVLEMAKDYDLLLIGASESNLLYRLFISHQNSLVEQSSIPVVIAK
>2530659708 Helicobacter pylori GAM118Bi
MNILFGISDTQECYNAIKFAVKLAHSLKEVRFTLLHVSMEVFIYSESGMMDYGQTEALEEEKAKALLKQFEDAFKKENIECESVLKSGDLIDVVLDMAKDYDLLLIGASESNLLYRLFISHQNSLVEQSSIPVVIAK
>2530661628 Helicobacter pylori GAM115Ai
MNILFGISDTQECYNAIKFAVKLAHSLKEVRFTLLHVSMEVFIYSESGMMDYGQTEALEEEKAKALLKQFEDAFKKENIECESVLKSGDLIDVVLDMAKDYDLLLIGASESNLLYRLFISHQNSLVEQSSIPVVIAK
>2530663657 Helicobacter pylori GAM114Ai
MNILFGISDTQECYNAIKFAVKLAHSLKEVRFTLLHVSMEVFIYSESGMMDYGQTEALEEEKAKALLKQFEDAFKKENIECESVLKSGDLIDVVLDMAKDYDLLLIGASESNLLYRLFISHQNSLVEQSSIPVVIAK
>2530664222 Helicobacter pylori GAM112Ai
MNILFGISDTQECYNAIKFAVKLAHSLKEVRFTLLHVSMEVFIYSESGMMDYGQTEALEEEKAKALLKQFEDAFKKENIECESVLKSGDLIDVVLDMAKDYDLLLIGASESNLLYRLFISHQNSLVEQSSIPVVIAK
>2530666598 Helicobacter pylori GAM105Ai
MNILFGISDTQECYNAIKFAVKLAHSLKEFRFTLLHVSMEVFIYSESGMMDYGQTEALEEEKAKALLKQFEDAFKKENIECESVLKSGDLIDVVLDMAKDYDLLLIGASESNLLYRLFISHQNSLVEQSSIPVVIAK
>2530668125 Helicobacter pylori GAM103Bi
MNILFGISDTQECYNAIKFAVKLAHSLKEVRFTLLHVSMEVFIYSESGMMDYGQTEALEEEKAKALLKQFEDAFKKENIECESVLKSGDLIDVVLDMAKDYDLLLIGASESNLLYRLFISHQNSLVEQSSIPVVIAK
>2530669389 Helicobacter pylori GAM101Biv
MNILFGISDTQECYNAIKFAVKLAHSLKEVRFTLLHVSMEVFIYSESGMMDYGQTEALEEEKAKALLKQFEDAFKKENIECESVLKSGDLIDVVLDMAKDYDLLLIGASESNLLYRLFISHQNSLVEQSSIPVVIAK
>2530671137 Helicobacter pylori GAM120Ai
MNILFGISDTQECYNAIKFAVKLAHSLKEVRFTLLHVSMEVFIYSESGMMDYGQTEALEEEKAKALLKQFEDAFKKENIECESVLKSGDLIDVVLDMAKDYDLLLIGASESNLLYRLFISHQNSLVEQSSIPVVIAK
>2530673040 Helicobacter pylori GAM119Bi
MNILFGISDTQECYNAIKFAVKLAHSLKEVRFTLLHVSMEVFIYSESGMMDYGQTEALEEEKAKALLKQFEDAFKKENIECESVLKSGDLIDVVLDMAKDYDLLLIGASESNLLYRLFISHQNSLVEQSSIPVVIAK
>2530925393 Helicobacter pylori CPY6311
MNILFGISDTQECYNAIKFAVKLAHSLKEAHFTLLHVSMEVFIYSESGMMDYGQTEALEEEKAKALLKQFEDAFKKENIECESVLKSGDLIDVVLDMAKDYDLLLIGASESNLLYRLFISHQNSLVEQSSIPVVIAK
>2530925906 Helicobacter pylori NQ4216
MNILFGISDTQECYNAIKFAVKLAHSLKEVRFTLLHVSMEVFIYSESGMMDYGQTEALEEEKAKALLKQFEDAFKKENIECESVLKSGDLIDVVLEMAKDYDLLLIGASESNLLYRLFISHQNSLVEQSSIPVVIAK
>2530928974 Helicobacter pylori NQ4200
MNILFGISDTQECYNAIKFAVKLAHSLKEVRFTLLHVSMEVFIYSESGMMDYGQTEALEEEKAKALLKQFEDAFKKENIECESVLKSGDLIDVVLEMAKDYDLLLIGASESNLLYRLFISHQNSLVEQSSIPVVIAK
>2530929323 Helicobacter pylori NQ4228
MNILFGISDTQECYNAIKFAVKLAHSLKEVRFTLLHVSMEVFIYSESGMMDYGQTEALEEEKAKALLKQFEDAFKKENIECESVLKSGDLIDVVLDMAKDYDLLLIGASESNLLYRLFISHQNSLVEQSSIPVVIAK
>2530932048 Helicobacter pylori CPY6081
MLHVSMEVFIYSESGMMDYGQTEALEEEKAKALLKQFEDAFKKENIECESVLKSGDLIDVVLDMAKDYDLLLIGASESNLLYRLFISHQNSLVEQSSIPVVIAK
>2530933806 Helicobacter pylori CPY6261
MNILFGISDTQECYNAIKFAVKLAHSLKEVHFTLLHVSMEVFIYSESGMMDYGQTEALEEEKAKALLKQFEDAFKKENIECESVLKSGDLIDVVLDMAKDYDLLLIGASESNLLYRLFISHQNSLVEQSSIPVVIAK
>2530935370 Helicobacter pylori CPY6271
MNILFGISDTQECYNAIKFAVKLAHSLKEVRFTLLHVSMEVFIYSESGMMDYGQTEALEEEKAKALLKQFEDAFKKENIECESVLKSGDLIDVVLDMAKDYDLLLIGASESNLLYRLFISHQNSLVEQSSIPVVIAK
>2530935969 Helicobacter pylori NQ4099
MNILFGISDTQECYNAIKFAVKLAHSLKEVRFTLLHVSMEVFIYSESGMMDYGQTEALEEEKAKALLKQFEDAFKKENIECESVLKSGDLIDVVLEMAKDYDLLLIGASESNLLYRLFISHQNSLVEQSSIPVVIAK
>2530937634 Helicobacter pylori NQ4053
MNILFGISDTQECYNAIKFAVKLAHSLKEVRFTLLHVSMEVFIYSESGMMDYGQTEALEEEKAKALLKQFEDAFKKENIECESVLKSGDLIDVVLEMAKDYDLLLIGASESNLLYRLFISHQNSLVEQSSIPVVIAK
>2531275886 Helicobacter pylori Hp H-41
MNILFGISDTQECYNAIKFAVKLAHSLKEVRFTLLHVSMEVFIYSESGMMDYGQTEALEEEKAKALLKQFEDAFKKENIECESVLKSGDLIDVVLDMAKDYDLLLIGASESNLLYRLFISHQNSLVEQSSIPVVIAK
>2531279845 Helicobacter pylori Hp H-36
MNILFGISDTQECYNAIKFAVKLAHSLKEVRFTLLHVSMEVFIYSESGMMDYGQTEALEEEKAKALLKQFEDAFKKENIECESVLKSGDLIDVVLDMAKDYDLLLIGASESNLLYRLFISHQNSLVEQSSIPVVIAK
>2531283681 Helicobacter pylori Hp H-30
MNILFGISDTQECYNAIKFAVKLAHSLKEVRFTLLHVSMEVFIYSESGMMDYGQTEALEEEKAKALLKQFEDAFKKENIECESVLKSGDLIDVVLDMAKDYDLLLIGASESNLLYRLFISHQNSLVEQSSIPVVIAK
>2531285480 Helicobacter pylori Hp H-27
MNILFGISDTQECYNAIKFAVKLAHSLKEVRFTLLHVSMEVFIYSESGMMDYGQTEALEEEKAKALLKQFEDAFKKENIECESVLKSGDLIDVVLEMAKDYDLLLIGASESNLLYRLFISHQNSLVEQSSIPVVIAK
>2531287010 Helicobacter pylori Hp H-28
MNILFGISDTQECYNAIKFAIKLAHSLKEVRFTLLHVSMEVFIYSESGMMDYGQTEALEEEKAKALLKQFEDAFKKENIECESVLKSGDLIDVVLEMAKDYDLLLIGASESNLLYRLFISHQNSLVEQSSIPVVIAK
>2531291070 Helicobacter pylori Hp H-24
MNILFGISDTQECYNAIKFAVKLAHSLKEVRFTLLHVSMEVFIYSESGMMDYGQTEALEEEKAKALLKQFEDAFKKENIECESVLKSGDLIDVVLDMAKDYDLLLIGASESNLLYRLFISHQNSLVEQSSIPVVIAK
>2531424675 Helicobacter pylori HP250ASi
MNILFGISDTQECYNAIKFAVKLAHSLKEVRFTLLHVSMEVFIYSESGMMDYGQTEALEEEKAKALLKQFEDAFKKENIECESVLKSGDLIDVVLDMAKDYDLLLIGASESNLLYRLFISHQNSLVEQSSIPVVIAK
>2531426048 Helicobacter pylori HP250AFiV
MNILFGISDTQECYNAIKFAVKLAHSLKEVRFTLLHVSMEVFIYSESGMMDYGQTEALEEEKAKALLKQFEDAFKKENIECESVLKSGDLIDVVLDMAKDYDLLLIGASESNLLYRLFISHQNSLVEQSSIPVVIAK
>2531427439 Helicobacter pylori GAMchJs124i
MNILFGISDTQECYNAIKFAVKLAHSLKEVRFTLLHVSMEVFIYSESGMMDYGQTEALEEEKAKALLKQFEDAFKKENIECESVLKSGDLIDVVLDMAKDYDLLLIGASESNLLYRLFISHQNSLVEQSSIPVVIAK
>2531429558 Helicobacter pylori GAMchJs117Ai
MNILFGISDTQECYNAIKFAVKLAHSLKEVRFTLLHVSMEVFIYSESGMMDYGQTEALEEEKAKALLKQFEDAFKKEKIECESVLKSGDLIDVVLDMAKDYDLLLIGASESNLLYRLFISHQNSLVEQSSIPVVIAK
>2531430853 Helicobacter pylori GAMchJs114i
MNILFGISDTQECYNAIKFAVKLAHSLKEVRFTLLHVSMEVFIYSESGMMDYGQTEALEEEKAKALLKQFEDAFKKENIECESVLKSGDLIDVVLDMAKDYDLLLIGASESNLLYRLFISHQNSLVEQSSIPVVIAK
>2531432993 Helicobacter pylori HP250AFiii
MNILFGISDTQECYNAIKFAVKLAHSLKEVRFTLLHVSMEVFIYSESGMMDYGQTEALEEEKAKALLKQFEDAFKKENIECESVLKSGDLIDVVLDMAKDYDLLLIGASESNLLYRLFISHQNSLVEQSSIPVVIAK
>2531434574 Helicobacter pylori HP250AFii
MNILFGISDTQECYNAIKFAVKLAHSLKEVRFTLLHVSMEVFIYSESGMMDYGQTEALEEEKAKALLKQFEDAFKKENIECESVLKSGDLIDVVLDMAKDYDLLLIGASESNLLYRLFISHQNSLVEQSSIPVVIAK
>2531435580 Helicobacter pylori HP116Bi
MNILFGISDTQECYNAIKFAVKLAHSLKEVRFTLLHVSMEVFIYSESGMMDYGQTEALEEEKAKALLKQFEDAFKKENIECESVLKSGDLIDVVLDMAKDYDLLLIGASESNLLYRLFISHQNSLVEQSSIPVVIAK
>2531437831 Helicobacter pylori GAMchJs136i
MNILFGISDTQECYNAIKFAVKLAHSLKEVRFTLLHVSMEVFIYSESGMMDYGQTEALEEEKAKALLKQFEDAFKKENIECESVLKSGDLIDVVLDMAKDYDLLLIGASESNLLYRLFISHQNSLVEQSSIPVVIAK
>2531765375 Helicobacter pylori GAM260Bi
MNILFGISDTQECYNAIKFAVKLAHSLKEVRFTLLHVSMEVFIYSESGMMDYGQTEALEEEKAKALLKQFEDAFKKENIECESVLKSGDLIDVVLDMAKDYDLLLIGASESNLLYRLFISHQNSLVEQSSIPVVIAK
>2531766658 Helicobacter pylori GAM260ASi
MNILFGISDTQECYNAIKFAVKLAHSLKEVRFTLLHVSMEVFIYSESGMMDYGQTEALEEEKAKALLKQFEDAFKKENIECESVLKSGDLIDVVLDMAKDYDLLLIGASESNLLYRLFISHQNSLVEQSSIPVVIAK
>2531768757 Helicobacter pylori GAM263BFi
MNILFGISDTQECYNAIKFAVKLAHSLKEVRFTLLHVSMEVFIYSESGMMDYGQTEALEEEKAKALLKQFEDAFKKENIECESVLKSGDLIDVVLDMAKDYDLLLIGASESNLLYRLFISHQNSLVEQSSIPVVIAK
>2531770876 Helicobacter pylori GAM260BSi
MNILFGISDTQECYNAIKFAVKLAHSLKEARFTLLHVSMEVFIYSESGMMDYGQTEALEEEKAKALLKQFEDAFKKENIECESVLKSGDLIDVVLDMAKDYDLLLIGASESNLLYRLFISHQNSLIEQSSIPVVIAK
>2531772644 Helicobacter pylori GAM252Bi
MNILFGISDTQECYNAIKFAVKLAHSLKEVRFTLLHVSMEVFIYSESGMMDYGQTEALEEEKAKALLKQFEDAFKKENIECESVLKSGDLIDVVLDMAKDYDLLLIGASESNLLYRLFISHQNSLVEQSSIPVVIAK
>2531774057 Helicobacter pylori GAM250T
MNILFGISDTQECYNAIKFAVKLAHSLKEVRFTLLHVSMEVFIYSESGMMDYGQTEALEEEKAKALLKQFEDAFKKENIECESVLKSGDLIDVVLDMAKDYDLLLIGASESNLLYRLFISHQNSLVEQSSIPVVIAK
>2531775594 Helicobacter pylori GAM254Ai
MNILFGISDTQECYNAIKFAVKLAHSLKEVRFTLLHVSMEVFIYSESGMMDYGQTEALEEEKAKALLKQFEDAFKKENIECESVLKSGDLIDVVLDMAKDYDLLLIGASESNLLYRLFISHQNSLVEQSSIPVVIAK
>2531777037 Helicobacter pylori GAM252T
MNILFGISDTQECYNAIKFAVKLAHSLKEVRFTLLHVSMEVFIYSESGMMDYGQTEALEEEKAKALLKQFEDAFKKENIECESVLKSGDLIDVVLDMAKDYDLLLIGASESNLLYRLFISHQNSLVEQSSIPVVIAK
>2531778864 Helicobacter pylori GAM265BSii
MNILFGISDTQECYNAIKFAVKLAHSLKEVRFTLLHVSMEVFIYSESGMMDYGQTEALEEEKAKALLKQFEDAFKKENIECESVLKSGDLIDVVLDMAKDYDLLLIGASESNLLYRLFISHQNSLVEQSSIPVVIAK
>2531780626 Helicobacter pylori GAM264Ai
MNILFGISDTQECYNAIKFAVKLAHSLKEVRFTLLHVSMEVFIYSESGMMDYGQTEALEEEKAKALLKQFEDAFKKENIECESVLKSGDLIDVVLDMAKDYDLLLIGASESNLLYRLFISHQNSLVEQSSIPVVIAK
>2533066991 Helicobacter pylori Hp H-19
MNILFGISDTQECYNAIKFAVKLAHSLKEVRFTLLHVSMEVFIYSESGMMDYGQTEALEEEKAKALLKQFEDAFKKENIECESVLKSGDLIDVVLDMAKDYDLLLIGASESNLLYRLFISHQNSLVEQSSIPVVIAK
>2533068493 Helicobacter pylori Hp H-21
MNILFGISDTQECYNAIRFAVKLAHSLKEVRFTLLHVSMEVFIYSESGMMDYGQTEALEEEKAKALLKQFEDAFKKENIECESVLKSGDLIDVVLDMAKDYDLLLIGASESNLLYRLFISHQNSLVEQSSIPVVIAK
>2534155099 Helicobacter pylori Hp P-1
MNILFGISDTQECYNAIKFAVKLAHSLKEVRFTLLHVSMEVFIYSESGMMDYGQTEALEEEKAKALLKQFEDAFKKENIECESVLKSGDLIDVVLDMAKDYDLLLIGASESNLLYRLFISHQNSLVEQSSIPVVIAK
>2534161132 Helicobacter pylori Hp P-3
MNILFGISDTQECYNAIKFAVKLAHSLKEVRFTLLHVSMEVFIYSESGMMDYGQTEALEEEKAKALLKQFEDAFKKENIECESVLKSGDLIDVVLDMAKDYDLLLIGASESNLLYRLFISHQNSLVEQSSIPVVIAK
>2534162928 Helicobacter pylori Hp P-4
MNILFGISDTQECYNAIKFAVKLAHSLKEVRFTLLHVSMEVFIYSESGMMDYGQTEALEEEKAKALLKQFEDAFKKENIECESVLKSGDLIDVVLDMAKDYDLLLIGASESNLLYRLFISHQNSLVEQSSIPVVIAK
>2534164662 Helicobacter pylori Hp H-23
MNILFGISDTQECYNAIKFAVKLAHSLKEVRFTLLHVSMEVFIYSESGMMDYGQTEALEEEKAKALLKQFEDAFKKENIECESVLKSGDLIDVVLDMAKDYDLLLIGASESNLLYRLFISHQNSLVEQSSIPVVIAK
>2534166483 Helicobacter pylori Hp H-34
MNILFGISDTQECYNAIKFAVKLAHSLKEVRFTLLHVSMEVFIYSESGMMDYGQTEALEEEKAKALLKQFEDAFKKENIECESVLKSGDLIDVVLDMAKDYDLLLIGASESNLLYRLFISHQNSLVEQSSIPVVIAK
>2534167946 Helicobacter pylori Hp P-8
MNILFGISDTQECYNAIKFAVKLAHSLKEVRFTLLHVSMEVFIYSESGMMDYGQTEALEEEKAKALLKQFEDAFKKENIECESVLKSGDLIDVVLDMAKDYDLLLIGASESNLLYRLFISHQNSLVEQSSIPVVIAK
>2534444595 Helicobacter pylori HP2RS
MNILFGISDTQECYNAIKFAVKLAHSLKEVRFTLLHVSMEVFIYSESGMMDYGQTEALEEEKAKALLKQFEDAFKKENIECESVLKSGDLIDVVLDMAKDYDLLLIGASESNLLYRLFISHQNSLVEQSSIPVVIAK
>2534472277 Helicobacter pylori Hp H-11
MNILFGISDTQECYNAIKFAVKLAHSLKEVRFTLLHVSMEVFIYSESGMMDYGQTEALEEEKAKTLLKQFEDAFKKENIECESVLKSGDLIDVVLEMAKDYDLLLIGASESNLLYRLFISHQNSLVEQSSIPVVIAK
>2534553301 Helicobacter pylori Hp H-24b
MNILFGISDTQECYNAIKFAVKLAHSLKEVRFTLLHVSMEVFIYSESGMMDYGQTEALEEEKAKALLKQFEDAFKKENIECESVLKSGDLIDVVLDMAKDYDLLLIGASESNLLYRLFISHQNSLVEQSSIPVVIAK
>2534555023 Helicobacter pylori Hp H-24c
MNILFGISDTQECYNAIKFAVKLAHSLKEVRFTLLHVSMEVFIYSESGMMDYGQTEALEEEKAKALLKQFEDAFKKENIECESVLKSGDLIDVVLDMAKDYDLLLIGASESNLLYRLFISHQNSLVEQSSIPVVIAK
>2534556737 Helicobacter pylori Hp H-5b
MNILFGISDTQECYNAIKFAVKLAHSLKEVRFTLLHVSMEVFIYSESGMMDYGQTEALEEEKAKALLKQFEDAFKKENIECESVLKSGDLIDVVLDMAKDYDLLLIGASESNLLYRLFISHQNSLVEQSSIPVVIAK
>2534558619 Helicobacter pylori Hp P-74
MNILFGISDTQECYNAIKFAVKLAHSLKEVRFTLLHVSMEVFIYSESGMMDYGQTEALEEEKAKALLKQFEDAFKKENIECESVLKSGDLIDVVLEMAKDYDLLLIGASESNLLYRLFISHQNSLVEQSSIPVVIAK
>2534560155 Helicobacter pylori Hp P-41
MNILFGISDTQECYNAIKFAVKLAHSLKEVRFTLLHVSMEVFIYSESGMMDYGQTEALEEEKAKALLKQFEDAFKKENIECESVLKSGDLIDVVLDMAKDYDLLLIGASESNLLYRLFISHQNSLVEQSSIPVVIAK
>2534561835 Helicobacter pylori Hp P-62
MNILFGISDTQECYNAIKFAVKLAHSLKEVRFTLLHVSMEVFIYSESGMMDYGQTEALEEEKAKDLLKQFEDAFKKENIECESVLKSGDLIDVVLDMAKDYDLLLIGASESNLLYRLFISHQNSLVEQSSIPVVIAK
>2535178749 Helicobacter pylori Hp M1
MNILFGISDTQECYNAIKFAVKLAHSLKEVRFTLLHVSMEVFIYSESGMMDYGQTEALEEEKAKALLKQFEDAFKKENIECESVLKSGDLIDVVLDMAKDYDLLLIGASESNLLYRLFISHQNSLVEQSSIPVVIAK
>2535511023 Helicobacter pylori A45
MNILFGISDTQECYNAIKFAVKLAHSLKEVRFTLLHVSMEVFIYSESGMMDYGQTEALEEEKAKALLKQFEDAFKKENIECESVLKSGD
>2535654356 Helicobacter pylori CPY1124
MNILFGISDTQECYNAIKFAVKLAHSLKEAHFTLLHVSMEVFIYSESGMMDYGQTEALEEEKAKALLKQFEDAFKKENIECESVLKSGDLIDVVLDMAKDYDLLLIGASESNLLYRLFISHQNSLVEQSSIPVVIAK
>2535978942 Helicobacter pylori CPY1662
MNILFGISDTQECYNAIKFAVKLAHSLKEVRFTLLHVSMEVFIYSESGMMDYGQTEALEEEKAKALLKQFEDAFKKENIECESVLKSGDLIDVVLDMAKDYDLLLIGASESNLLYRLFISHQNSLVEQSSIPVVIAK
>2535982025 Helicobacter pylori CPY1313
MNILFGISDTQECYNAIKFAVKLAHSLKEVRFTLLHVSMEVFIYSESGMMDYGQTEALEEEKAKALLKQFEDAFKKENIECESVLKSGDLIDVVLDMAKDYDLLLIGASESNLLYRLFISHQNSLVEQSSIPVVIAK
>2536002162 Helicobacter pylori CPY3281
MNILFGISDTQECYNAIKFAVKLAHSLKEVRFTLLHVSVEVFIYSESGMMDYGQTEALEEEKDKALLKQFEDAFKKENIECESVLKSGDLIDVVLDMAKDYDLLLIGASESNLLYRLFISHQNSLVEQSSIPVVIAK
>2536005510 Helicobacter pylori CPY1962
MNILFGISDTQECYNAIKFAVKLAHSLKEVHFTLLHVSMEVFIYSESGMMDYGQTEALEEEKAKALLKQFEDAFKKENIECESVLKSGDLIDVVLDMAKDYDLLLIGASESNLLYRLFISHQNSLVEQSSIPVVIAK
>2536123396 Helicobacter pylori Hp P-2
MNILFGISDTQECYNAIKFAVKLAHSLKEVRFTLLHVSMEVFIYSESGMMDYGQTEALEEEKAKALLKQFEDAFKKENIECESVLKSGDLIDVVLDMAKDYDLLLIGASESNLLYRLFISHQNSLVEQSSIPVVIAK
>2536163724 Helicobacter pylori GAM239Bi
MNILFGISDTQECYNAIKFAVKLAHSLKEVRFTLLHVSMEVFIYSESGMMDYGQTEALEEEKAKALLKQFEDAFKKENIECESVLKSGDLIDVVLDMAKDYDLLLIGASESNLLYRLFISHQNSLVEQSSIPVVIAK
>2536164940 Helicobacter pylori GAM244Ai
MNILFGISDTQECYNAIKFAVKLAHSLKEVRFTLLHVSMEVFIYSESGMMDYGQTEALEEEKAKALLKQFEDAFKKENIECESVLKSGDLIDVVLDMAKDYDLLLIGASESNLLYRLFISHQNSLVEQSSIPVVIAK
>2536165951 Helicobacter pylori GAM245Ai
MNILFGISDTQECYNAIKFAVKLAHSLKEVRFTLLHVSMEVFIYSESGMMDYGQTEALEEEKAKALLKQFEDAFKKENIECESVLKSGDLIDVVLDMAKDYDLLLIGASESNLLYRLFISHQNSLVEQSSIPVVIAK
>2536168670 Helicobacter pylori GAM246Ai
MNILFGISDTQECYNAIKFAVKLAHSLKEVRFTLLHVSMEVFIYSESGMMDYGQTEALEEEKAKALLKQFEDAFKKENIECESVLKSGDLIDVVLDMAKDYDLLLIGASESNLLYRLFISHQNSLVEQSSIPVVIAK
>2536170229 Helicobacter pylori GAM121Aii
MNILFGISDTQECYNAIKFAVKLAHSLKEVRFTLLHVSMEVFIYSESGMMDYGQTEALEEEKAKALLKQFEDAFKKENIECESVLKSGDLIDVVLDMAKDYDLLLIGASESNLLYRLFISHQNSLVEQSSIPVVIAK
>2536172020 Helicobacter pylori GAM201Ai
MNILFGISDTQECYNAIKFAVKLAHSLKEVRFTLLHVSMEVFIYSESGMMDYGQTEALEEEKAKALLKQFEDAFKKENIECESVLKSGDLIDVVLDMAKDYDLLLIGASESNLLYRLFISHQNSLVEQSSIPVVIAK
>2536173965 Helicobacter pylori GAM210Bi
MNILFGISDTQECYNAIKFAVKLAHSLKEVRFTLLHVSMEVFIYSESGMMDYGQTEALEEEKAKALLKQFEDAFKKENIECESVLKSGDLIDVVLDMAKDYDLLLIGASESNLLYRLFISHQNSLVEQSSIPVVIAK
>2536175251 Helicobacter pylori GAM231Ai
MNILFGISDTQECYNAIKFAVKLAHSLKEVRFTLLHVSMEVFIYSESGMMDYGQTEALEEEKAKALLKQFEDAFKKENIECESVLKSGDLIDVVLDMAKDYDLLLIGASESNLLYRLFISHQNSLVEQSSIPVVIAK
>2536176389 Helicobacter pylori GAM249T
MNILFGISDTQECYNAIKFAVKLAHSLKEVRFTLLHVSMEVFIYSESGMMDYGQTEALEEEKAKALLKQFEDAFKKENIECESVLKSGDLIDVVLDMAKDYDLLLIGASESNLLYRLFISHQNSLVEQSSIPVVIAK
>2536178576 Helicobacter pylori GAM250AFi
MNILFGISDTQECYNAIKFAVKLAHSLKEVRFTLLHVSMEVFIYSESGMMDYGQTEALEEEKAKALLKQFEDAFKKENIECESVLKSGDLIDVVLDMAKDYDLLLIGASESNLLYRLFISHQNSLVEQSSIPVVIAK
>2536249699 Helicobacter pylori HP260Bi
MNILFGISDTQECYNAIKFAVKLAHSLKEVRFTLLHVSMEVFIYSESGMMDYGQTEALEEEKAKALLKQFEDAFKKENIECESVLKSGDLIDVVLDMAKDYDLLLIGASESNLLYRLFISHQNSLVEQSSIPVVIAK
>2536413817 Helicobacter pylori NQ4161
MNILFGISDTQECYNAIKFAVKLAHSLKEVRFTLLHVSMEVFIYSESGMMDYGQTEALEEEKAKALLKQFEDAFKKENIECESVLKSGDLIDVVLDMAKDYDLLLIGASESNLLYRLFISHQNSLVEQSSIPVVIAK
>2536419121 Helicobacter pylori Hp A-11
MNILFGISDTQECYNAIKFAVKLAHSLKEVRFTLLHVSMEVFIYSESGMMDYGQTEALEEEKAKALLKQFEDAFKKENIECESVLKSGDLIDVVLDMAKDYDLLLIGASESNLLYRLFISHQNSLVEQSSIPVVIAK
>2536423053 Helicobacter pylori Hp A-20
MNILFGISDTQECYNAIKFAVKLAHSLKEVRFTLLHVSMEVFIYSESGMMDYGQTEALEEEKAKALLKQFEDAFKKEKIECESVLKSGDLIDVVLDMAKDYDLLLIGASESNLLYRLFISHQNSLVEQSSIPVVIAK
>2536424807 Helicobacter pylori Hp A-17
MNILFGISDTQECYNAIKFAVKLAHSLKEVRFTLLHVSMEVFIYSESGMMDYGQTEALEEEKAKALLKQFEDAFKKENIECESVLKSGDLIDVVLDMAKDYDLLLIGASESNLLYRLFISHQNSLVEQSSIPVVIAK
>2536604317 Helicobacter pylori GAM100Ai
MNILFGISDTQECYNAIKFAVKLAHSLKEVRFTLLHVSMEVFIYSESGMMDYGQTEALEEEKAKALLKQFEDAFKKENIECESVLKSGDLIDVVLDMAKDYDLLLIGASESNLLYRLFISHQNSLVEQSSIPVVIAK
>2536870982 Helicobacter pylori HP260ASii
MNILFGISDTQECYNAIKFAVKLAHSLKEVRFTLLHVSMEVFIYSESGMMDYGQTEALEEEKAKALLKQFEDAFKKENIECESVLKSGDLIDVVLDMAKDYDLLLIGASESNLLYRLFISHQNSLVEQSSIPVVIAK
>2536872068 Helicobacter pylori HP260BFii
MNILFGISDTQECYNAIKFAVKLAHSLKEARFTLLHVSMEVFIYSESGMMDYGQTEALEEEKAKALLKQFEDAFKKENIECESVLKSGDLIDVVLDMAKDYDLLLIGASESNLLYRLFISHQNSLIEQSSIPVVIAK
>2536874538 Helicobacter pylori HP250ASii
MNILFGISDTQECYNAIKFAVKLAHSLKEVRFTLLHVSMEVFIYSESGMMDYGQTEALEEEKAKALLKQFEDAFKKENIECESVLKSGDLIDVVLDMAKDYDLLLIGASESNLLYRLFISHQNSLVEQSSIPVVIAK
>2536875347 Helicobacter pylori HP250BFi
MNILFGISDTQECYNAIKFAVKLAHSLKEVRFTLLHVSMEVFIYSESGMMDYGQTEALEEEKAKALLKQFEDAFKKENIECESVLKSGDLIDVVLDMAKDYDLLLIGASESNLLYRLFISHQNSLVEQSSIPVVIAK
>2536876761 Helicobacter pylori HP250BFii
MNILFGISDTQECYNAIKFAVKLAHSLKEVRFTLLHVSMEVFIYSESGMMDYGQTEALEEEKAKALLKQFEDAFKKENIECESVLKSGDLIDVVLDMAKDYDLLLIGASESNLLYRLFISHQNSLVEQSSIPVVIAK
>2536879663 Helicobacter pylori HP250BFiii
MNILFGISDTQECYNAIKFAVKLAHSLKEVRFTLLHVSMEVFIYSESGMMDYGQTEALEEEKAKALLKQFEDAFKKENIECESVLKSGDLIDVVLDMAKDYDLLLIGASESNLLYRLFISHQNSLVEQSSIPVVIAK
>2536879900 Helicobacter pylori HP250BFiV
MNILFGISDTQECYNAIKFAVKLAHSLKEVRFTLLHVSMEVFIYSESGMMDYGQTEALEEEKAKALLKQFEDAFKKENIECESVLKSGDLIDVVLDMAKDYDLLLIGASESNLLYRLFISHQNSLVEQSSIPVVIAK
>2536882767 Helicobacter pylori HP250BSi
MNILFGISDTQECYNAIKFAVKLAHSLKEVRFTLLHVSMEVFIYSESGMMDYGQTEALEEEKAKALLKQFEDAFKKENIECESVLKSGDLIDVVLDMAKDYDLLLIGASESNLLYRLFISHQNSLVEQSSIPVVIAK
>2536884108 Helicobacter pylori HP260AFi
MNILFGISDTQECYNAIKFAVKLAHSLKEVRFTLLHVSMEVFIYSESGMMDYGQTEALEEEKAKALLKQFEDAFKKENIECESVLKSGDLIDVVLDMAKDYDLLLIGASESNLLYRLFISHQNSLVEQSSIPVVIAK
>2536885936 Helicobacter pylori HP260AFii
MNILFGISDTQECYNAIKFAVKLAHSLKEVRFTLLHVSMEVFIYSESGMMDYGQTEALEEEKAKALLKQFEDAFKKENIECESVLKSGDLIDVVLDMAKDYDLLLIGASESNLLYRLFISHQNSLVEQSSIPVVIAK
>2536927202 Helicobacter pylori CCHI 33
MNILFGISDTQECYNAIKFAVKLAHSLKEVRFTLLHVSMEVFIYSESGMMDYGQTEALEEEKAKALLKQFEDAFKKENIECESVLKSGDLIDVVLDMAKDYDLLLIGASESNLLYRLFISHQNSLVEQSSIPVVIAK
>2536929037 Helicobacter pylori MALT
MNILFGISDTQECYNAIKFAVKLAHSLKEVRFTLLHVSMEVFIYSESGMMDYGQTEALEEEKAKALLKQFEDAFKKENIECESVLKSGDLIDVVLEMAKDYDLLLIGASESNLLYRLFISHQNSLVEQSSIPVVIAK
>2537164244 Helicobacter pylori Hp P-2b
MNILFGISDTQECYNAIKFAVKLAHSLKEVRFTLLHVSMEVFIYSESGMMDYGQTEALEEEKAKALLKQFEDAFKKENIECESVLKSGDLIDVVLDMAKDYDLLLIGASESNLLYRLFISHQNSLVEQSSIPVVIAK
>2537211452 Helicobacter pylori GAM42Ai
MNILFGISDTQECYNAIKFAVKLAHSLKEVRFTLLHVSMEVFIYSESGMMDYGQTEALEEEKAKALLKQFEDAFKKENIECESVLKSGDLIDVVLDMAKDYDLLLIGASESNLLYRLFISHQNSLVEQSSIPVVIAK
>2537213110 Helicobacter pylori GAM71Ai
MNILFGISDTQECYNAIKFAVKLAHSLKEVRFTLLHVSMEVFIYSESGMMDYGQTEALEEEKAKALLKQFEDAFKKENIECESVLKSGDLIDVVLDMAKDYDLLLIGASESNLLYRLFISHQNSLVEQSSIPVVIAK
>2537214957 Helicobacter pylori GAM268Bii
MNILFGISDTQECYNAIKFAVKLAHSLKEVRFTLLHVSMEVFIYSESGMMDYGQTEALEEEKAKALLKQFEDAFKKENIECESVLKSGDLIDVVLDMAKDYDLLLIGASESNLLYRLFISHQNSLVEQSSIPVVIAK
>2537216365 Helicobacter pylori GAM270ASi
MNILFGISDTQECYNAIKFAVKLAHSLKEVRFTLLHVSMEVFIYSESGMMDYGQTEALEEEKAKALLKQFEDAFKKENIECESVLKSGDLIDVVLDMAKDYDLLLIGASESNLLYRLFISHQNSLVEQSSIPVVIAK
>2537218845 Helicobacter pylori GAM83T
MNILFGISDTQECYNAIKFAVKLAHSLKEVRFTLLHVSMEVFIYSESGMMDYGQTEALEEEKAKALLKQFEDAFKKENIECESVLKSGDLIDVVLDMAKDYDLLLIGASESNLLYRLFISHQNSLVEQSSIPVVIAK
>2537219994 Helicobacter pylori GAM93Bi
MNILFGISDTQECYNAIKFAVKLAHSLKEVRFTLLHVSMEVFIYSESGMMDYGQTEALEEEKAKALLKQFEDAFKKENIECESVLKSGDLIDVVLDMAKDYDLLLIGASESNLLYRLFISHQNSLVEQSSIPVVIAK
>2537222220 Helicobacter pylori GAM80Ai
MNILFGISDTQECYNAIKFAVKLAHSLKEVRFTLLHVSMEVFIYSESGMMDYGQTEALEEEKAKALLKQFEDAFKKENIECESVLKSGDLIDVVLDMAKDYDLLLIGASESNLLYRLFISHQNSLVEQSSIPVVIAK
>2537223551 Helicobacter pylori GAM83Bi
MNILFGISDTQECYNAIKFAVKLAHSLKEVRFTLLHVSMEVFIYSESGMMDYGQTEALEEEKAKALLKQFEDAFKKENIECESVLKSGDLIDVVLDMAKDYDLLLIGASESNLLYRLFISHQNSLVEQSSIPVVIAK
>2537224544 Helicobacter pylori GAM96Ai
MSKLHLRLVLMNILFGISDTQECYNAIKFAVKLAHSLKEVRFTLLHVSMEVFIYSESGMMDYGQTEALEEEKAKALLKQFEDAFKKENIECESVLKSGDLIDVVLDMAKDYDLLLIGASESNLLYRLFISHQNSLVEQSSIPVVIAK
>2537227231 Helicobacter pylori GAMchJs106B
MNILFGISDTQECYNAIKFAVKLAHSLKEVRFTLLHVSMEVFIYSESGMMDYGQTEALEEEKAKALLKQFEDAFKKENIECESVLKSGDLIDVVLDMAKDYDLLLIGASESNLLYRLFISHQNSLVEQSSIPVVIAK
>2537470826 Helicobacter bizzozeronii CCUG 35545
MLRVLFGISQTQECRSGVDVAIRLFAEFKDVHLTLVHVSPEVLVYPESGIMNYSQTEFIANEQSNHLLEEFIQLFKQEGIACESVLKTGSPVDVILEMAPSFDLLVIGASESSTFYKIFGSHQNSFIDNSPIPVLVAK
>2538221785 Helicobacter pylori Hp A-27
MNILFGISDTQECYDAIKFAVKLAHSLKEVRFTLLHVSMEVFIYSESGMMDYGQTEALEEEKAKALLKQFEDAFKKENIECESVLKSGDLIDVVLDMAKDYDLLLIGASESNLLYRLFISHQNSLVEQSSIPVVIAK
>2538221906 Helicobacter pylori Hp A-26
MNILFGISDTQECYNAIKFAVKLAHSLKEVRFTLLHVSMEVFIYSESGMMDYGQTEALEEEKAKALLKQFEDAFKKENIECESVLKSGDLIDVVLEMAKDYDLLLIGASESNLLYRLFISHQNSLVEQSSIPVVIAK
>2538567863 Helicobacter pylori Hp H-45
MNILFGISDTQECYNAIKFAVKLAHSLKEVRFTLLHVSMEVFIYSESGMMDYGQTEALEEEKAKALLKQFEDAFKKENIECESVLKSGDLIDVVLEMAKDYDLLLIGASESNLLYRLFISHQNSLVEQSSIPVVIAK
>2538568067 Helicobacter pylori Hp H-44
MNILFGISDTQECYNAIKFAVKLAHSLKEVRFTLLHVSMEVFIYSESGMMDYGQTEALEEEKAKALLKQFEDAFKKENIECESVLKSGDLIDVVLDMAKDYDLLLIGASESNLLYRLFISHQNSLVEQSSIPVVIAK
>2538579523 Helicobacter pylori Hp A-16
MNILFGISDTQECYNAIKFAVKLAHSLKEVRFTLLHVSMEVFIYSESGMMDYGQTEALEEEKAKALLKQFEDAFKKENIECESVLKSGDLIDVVLDMAKDYDLLLIGASESNLLYRLFISHQNSLVEQSSIPVVIAK
>2538600169 Helicobacter pylori Hp A-8
MNILFGISDTQECYNAIKFAVKLAHSLKEVRFTLLHVSMEVFIYSESGMMDYGQTEALEEEKAKALLKQFEDAFKKENIECESVLKSGDLIDVVLDMAKDYDLLLIGASESNLLYRLFISHQNSLVEQSSIPVVIAK
>2538600527 Helicobacter pylori Hp A-6
MNILFGISDTQECYNAIKFAVKLAHSLKEVRFTLLHVSMEVFIYSESGMMDYGQTEALEEEKAKALLKQFEDAFKKENIECESVLKSGDLIDVVLDMAKDYDLLLIGASESNLLYRLFISHQNSLVEQSSIPVVIAK
>2539274072 Helicobacter pylori Hp H-42
MNILFGISDTQECYNAIKFAVKLAHSLKEVRFTLLHVSMEVFIYSESGMMDYGQTEALEEEKAKALLKQFEDAFKKENIECESVLKSGDLIDVVLDMAKDYDLLLIGASESNLLYRLFISHQNSLVEQSSIPVVIAK
>2539278077 Helicobacter pylori Hp H-29
MNILFGISDTQECYNAIKFAVKLAHSLKEVRFTLLHVSMEVFIYSESGMMDYGQTEALEEEKAKALLKQFEDAFKKENIECESVLKSGDLIDVVLDMAKDYDLLLIGASESNLLYRLFISHQNSLVEQSSIPVVIAK
>2539284576 Helicobacter pylori Hp H-16
MNILFGISDTQECYNAIKFAVKLAHSLKEVRFTLLHVSMEVFIYSESGMMDYGQTEALEEEKAKALLKQFEDAFKKENIECESVLKSGDLIDVVLDMAKDYDLLLIGASESNLLYRLFISHQNSLVEQSSIPVVIAK
>2539594242 Helicobacter pylori Hp P-26
MNILFGISDTQECYNAIKFAVKLAHSLKEVRFTLLHVSMEVFIYSESGMMDYGQTEALEEEKAKALLKQFEDAFKKENIECESVLKSGDLIDVVLDMAKDYDLLLIGASESNLLYRLFISHQNSLVEQSSIPVVIAK
>2539596149 Helicobacter pylori Hp P-25
MNILFGISDTQECYNAIKFAVKLAHSLKEVRFTLLHVSMEVFIYSESGMMDYGQTEALEEEKAKALLKQFEDAFKKENIECESVLKSGDLIDVVLDMAKDYDLLLIGASESNLLYRLFISHQNSLVEQSSIPVVIAK
>2539597929 Helicobacter pylori Hp P-23
MNILFGISDTQECYNAIKFAVKLAHSLKEVRFTLLHVSMEVFIYSESGMMDYGQTEALEEEKAKALLKQFEDAFKKENIECESVLKSGDLIDVVLEMAKDYDLLLIGASESNLLYRLFISHQNSLVEQSSIPVVIAK
>2539601047 Helicobacter pylori Hp P-16
MNILFGISDTQECYNAIKFAVKLAHSLKEVRFTLLHVSMEVFIYSESGMMDYGQTEALEEEKAKALLKQFEDAFKKENIECESVLKSGDLIDVVLEMAKDYDLLLIGASESNLLYRLFISHQNSLVEQSSIPVVIAK
>2539601333 Helicobacter pylori Hp P-15
MNILFGISDTQECYNAIKFAVKLAHSLKEVRFTLLHVSMEVFIYSESGMMDYGQTEALEEEKAKALLKQFEDAFKKENIECESVLKSGDLIDVVLDMAKDYDLLLIGASESNLLYRLFISHQNSLVEQSSIPVVIAK
>2539602915 Helicobacter pylori Hp P-13
MNILFGISDTQECYNAIKFAVKLAHSLKEVRFTLLHVSMEVFIYSESGMMDYGQTEALEEEKAKALLKQFEDAFKKENIECESVLKSGDLIDVVLDMAKDYDLLLIGASESNLLYRLFISHQNSLVEQSSIPVVIAK
>2539604680 Helicobacter pylori Hp P-11
MNILFGISDTQECYNAIKFAVKLAHSLKEVRFTLLHVSMEVFIYSESGMMDYGQTEALEEEKAKALLKQFEDAFKKENIECESVLKSGDLIDVVLDMAKDYDLLLIGASESNLLYRLFISHQNSLVEQSSIPVVIAK
>2539606680 Helicobacter pylori Hp P-30
MNILFGISDTQECYNAIKFAVKLAHSLKEVRFTLLHVSMEVFIYSESGMMDYGQTEALEEEKAKALLKQFEDAFKKEDIECESVLKSGDLIDVVLDMAKDYDLLLIGASESNLLYRLFISHQNSLVEQSSIPVVIAK
>2539780960 Helicobacter pylori Hp H-1
MNILFGISDTQECYNAIKFAVKLAHSLKEVRFTLLHVSMEVFIYSESGMMDYGQTEALEEEKAKALLKQFEDAFKKENIECESVLKSGDLIDVVLDMAKDYDLLLIGASESNLLYRLFISHQNSLVEQSSIPVVIAK
>2539782754 Helicobacter pylori Hp H-3
MNILFGISDTQECYNAIKFAVKLAHSLKEVRFTLLHVSMEVFIYSESGMMDYGQTEALEEEKAKALLKQFEDAFKKENIECESVLKSGDLIDVVLDMAKDYDLLLIGASESNLLYRLFISHQNSLVEQSSIPVVIAK
>2539784477 Helicobacter pylori Hp H-4
MNILFGISDTQECYNAIKFAVKLAHSLKEVRFTLLHVSMEVFIYSESGMMDYGQTEALEEEKAKALLKQFEDAFKKENIECESVLKSGDLIDVVLDMAKDYDLLLIGASESNLLYRLFISHQNSLVEQSSIPVVIAK
>2539790811 Helicobacter pylori Hp H-6
MNILFGISDTQECYNAIKFAVKLAHSLKEVRFTLLHVSMEVFIYSESGMMDYGQTEALEEEKAKALLKQFEDAFKKENIECESVLKSGDLIDVVLDMAKDYDLLLIGASESNLLYRLFISHQNSLVEQSSIPVVIAK
>2539792468 Helicobacter pylori Hp H-9
MNILFGISDTQECYNAIKFAVKLAHSLKEARFTLLHVSMEVFIYSESGMMDYGQTEALEEEKAKALLKQFEDAFKKENIECESVLKSGDLIDVVLDMAKDYDLLLIGASESNLLYRLFISHQNSLVEQSSIPVVIAK
>2539794235 Helicobacter pylori Hp H-10
MNILFGISDTQECYNAIKFAVKLAHSLKEVRFTLLHVSMEVFIYSESGMMDYGQTEALEEEKAKALLKQFEDAFKKENIECESVLKSGDLIDVVLDMAKDYDLLLIGASESNLLYRLFISHQNSLVEQSSIPVVIAK
>2539807379 Helicobacter pylori Hp H-18
MNILFGISDTQECYNAIKFAVKLAHSLKEVRFTLLHVSMEVFIYSESGMMDYGQTEALEEEKAKALLKQFEDAFKKENIECESVLKSGDLIDVVLDMAKDYDLLLIGASESNLLYRLFISHQNSLVEQSSIPVVIAK
>2539849626 Helicobacter pylori CCUG 17874
MNILFGISDTQECYNAIKFAVKLAHSLKEVRFTLLHVSMEVFIYSESGMMDYGQTEALEEEKAKALLKQFEDAFKKENIECESVLKSGDLIDVVLEMAKDYDLLLIGASESNLLYRLFISHQNSLVEQSSIPVVIAK
>2539899433 Helicobacter pylori Hp P-1b
MNILFGISDTQECYNAIKFAVKLAHSLKEVRFTLLHVSMEVFIYSESGMMDYGQTEALEEEKAKALLKQFEDAFKKENIECESVLKSGDLIDVVLDMAKDYDLLLIGASESNLLYRLFISHQNSLVEQSSIPVVIAK
>2539900902 Helicobacter pylori Hp P-3b
MNILFGISDTQECYNAIKFAVKLAHSLKEVRFTLLHVSMEVFIYSESGMMDYGQTEALEEEKAKALLKQFEDAFKKENIECESVLKSGDLIDVVLDMAKDYDLLLIGASESNLLYRLFISHQNSLVEQSSIPVVIAK
>2539902848 Helicobacter pylori Hp P-4d
MNILFGISDTQECYNAIKFAVKLAHSLKEVRFTLLHVSMEVFIYSESGMMDYGQTEALEEEKAKALLKQFEDAFKKENIECESVLKSGDLIDVVLDMAKDYDLLLIGASESNLLYRLFISHQNSLVEQSSIPVVIAK
>2539904585 Helicobacter pylori Hp P-4c
MNILFGISDTQECYNAIKFAVKLAHSLKEVRFTLLHVSMEVFIYSESGMMDYGQTEALEEEKAKALLKQFEDAFKKENIECESVLKSGDLIDVVLDMAKDYDLLLIGASESNLLYRLFISHQNSLVEQSSIPVVIAK
>2539906177 Helicobacter pylori Hp P-8b
MNILFGISDTQECYNAIKFAVKLAHSLKEVRFTLLHVSMEVFIYSESGMMDYGQTEALEEEKAKALLKQFEDAFKKENIECESVLKSGDLIDVVLDMAKDYDLLLIGASESNLLYRLFISHQNSLVEQSSIPVVIAK
>2539907836 Helicobacter pylori Hp P-13b
MNILFGISDTQECYNAIKFAVKLAHSLKEVRFTLLHVSMEVFIYSESGMMDYGQTEALEEEKAKALLKQFEDAFKKENIECESVLKSGDLIDVVLDMAKDYDLLLIGASESNLLYRLFISHQNSLVEQSSIPVVIAK
>2539909581 Helicobacter pylori Hp P-11b
MNILFGISDTQECYNAIKFAVKLAHSLKEVRFTLLHVSMEVFIYSESGMMDYGQTEALEEEKAKALLKQFEDAFKKENIECESVLKSGDLIDVVLDMAKDYDLLLIGASESNLLYRLFISHQNSLVEQSSIPVVIAK
>2540189172 Helicobacter pylori R056a
MNILFGISDTQECYNAIKFAVKLAHSLKEVRFTLLHVSMEVFIYSESGMMDYGQTEALEEEKAKALLKQFEDAFKKENIECESVLKSGDLIDVVLEMAKDYDLLLIGASESNLLYRLFISHQNSLVEQSSIPVVIAK
>2540283832 Helicobacter pylori Hp A-14
MNILFGISDTQECYNAIKFAVKLAHSLKEVRFTLLHVSMEVFIYSESGMMDYGQTEALEEEKAKALLKQFEDAFKKENIECESVLKSGDLIDVVLEMAKDYDLLLIGASESNLLYRLFISHQNSLVEQSSIPVVIAK
>2540370495 Helicobacter pylori Hp M5
MNILFGISDTQECYNAIKFAVKLAHSLKEVRFTLLHVSMEVFIYSESGMMDYGQTEALEEEKAKALLKQFEDAFKKENIECESVLKSGDLIDVVLDMAKDYDLLLIGASESNLLYRLFISHQNSLVEQSSIPVVIAK
>2540372179 Helicobacter pylori Hp M4
MNILFGISDTQECYNAIKFAVKLAHSLKEVRFTLLHVSMEVFIYSESGMMDYGQTEALEEEKAKALLKQFEDAFKKENIECESVLKSGDLIDVVLDMAKDYDLLLIGASESNLLYRLFISHQNSLVEQSSIPVVIAK
>2540373911 Helicobacter pylori Hp M3
MNILFGISDTQECYNAIKFAVKLAHSLKEVRFTLLHVSMEVFIYSESGMMDYGQTEALEEEKAKALLKQFEDAFKKENIECESVLKSGDLIDVVLDMAKDYDLLLIGASESNLLYRLFISHQNSLVEQSSIPVVIAK
>2540375521 Helicobacter pylori Hp M2
MNILFGISDTQECYNAIKFAVKLAHSLKEVRFTLLHVSMEVFIYSESGMMDYGQTEALEEEKAKALLKQFEDAFKKENIECESVLKSGDLIDVVLDMAKDYDLLLIGASESNLLYRLFISHQNSLVEQSSIPVVIAK
>2540377154 Helicobacter pylori Hp M9
MNILFGISDTQECYNAIKFAVKLAHSLKEVRFTLLHVSMEVFIYSESGMMDYGQTEALEEEKAKALLKQFEDAFKKENIECESVLKSGDLIDVVLDMAKDYDLLLIGASESNLLYRLFISHQNSLVEQSSIPVVIAK
>2540379183 Helicobacter pylori Hp M6
MNILFGISDTQECYNAIKFAVKLAHSLKEVRFTLLHVSMEVFIYSESGMMDYGQTEALEEEKAKALLKQFEDAFKKENIECESVLKSGDLIDVVLDMAKDYDLLLIGASESNLLYRLFISHQNSLVEQSSIPVVIAK
>2542041744 Helicobacter pylori GAM117Ai
MNILFGISDTQECYNAIKFAVKLAHSLKEVRFTLLHVSMEVFIYSESGMMDYGQTEALEEEKAKALLKQFEDAFKKENIECESVLKSGDLIDVVLDMAKDYDLLLIGASESNLLYRLFISHQNSLVEQSSIPVVIAK
>2546220375 Helicobacter pylori UM066
MDILFGISDTQECYNAIKFAVKLAHSLKEVRFTLLHVSMEVFIYSESGMMDYGQTEALEEEKAKALLKQFEDAFKKENIECESVLKSGDLIDVVLEMAKDYDLLLIGASESNLLYRLFISHQNSLVEQSSIPVVIAK
>2546221861 Helicobacter pylori UM037
MNILFGISDTQECYNAIKFAVKLAHSLKEVRFTLLHVSMEVFIYSESGIMDYGQTEALEEEKAKALLKQFEDAFKKENIECESVLKSGDLIDVVLEMAKDYDLLLIGASESNLLYRLFISHQNSLVEQSSIPVVIAK
>2546223530 Helicobacter pylori UM037
MNILFGISDTQECYNAIKFAVKLAHSLKEVRFTLLHVSMEVFIYSESGIMDYGQTEALEEEKAKALLKQFEDAFKKENIECESVLKSGDLIDVVLEMAKDYDLLLIGASESNLLYRLFISHQNSLVEQSSIPVVIAK
>2548621244 Helicobacter pylori 8A3
MNILFGISDTQECYNAIKFAVKLAHSLKEVRFTLLHVSMEVFIYSESGMMDYGQTEALEEEKAKALLKQFEDAFKKENIECESVLKSGDLIDVVLDMAKDYDLLLIGASESNLLYRLFISHQNSLVEQSSIPVVIAK
>2548623535 Helicobacter pylori BCS100H1
MNILFGISDTQECYNAIKFAVKLAHSLKEVRFTLLHVSMEVFIYSESGMMDYGQTEALEEEKAKALLKQFEDAFKKENIECESVLKSGDLIDVVLDMAKDYDLLLIGASESNLLYRLFISHQNSLVEQSSIPVVIAK
>2548625591 Helicobacter pylori NQ1671
MNILFGISDTQECYNAIKFAVKLAHSLKEVRFTLLHVSMEVFIYSESGMMDYGQTEALEEEKAKALLKQFEDAFKKENIECESVLKSGDLIDVVLDMAKDYDLLLIGASESNLLYRLFISHQNSLVEQSSIPVVIAK
>2548627673 Helicobacter pylori NQ1701
MNILFGISDTQECYNAIKFAVKLAHSLKEVRFTLLHVSMEVFIYSESGMMDYGQTEALEEEKAKALLKQFEDAFKKENIECESVLKSGDLIDVVLDMAKDYDLLLIGASESNLLYRLFISHQNSLVEQSSIPVVIAK
>2548628955 Helicobacter pylori NQ1707
MNILFGISDTQECYNAIKFAVKLAHSLKEARFTLLHVSMEVFIYSESGMMDYGQTEALEEEKAKALLKQFEDAFKKENIECESVLKSGDLIDVVLDMAKDYDLLLIGASESNLLYRLFISHQNSLVEQSSIPVVIAK
>2548629852 Helicobacter pylori NQ1712
MNILFGISDTQECYNAIKFAVKLAHSLKEVRFTLLHVSMEVFIYSESGMMDYGQTEALEEEKANALLKQFEDAFKKENIECESVLKSGDLIDVVLEMAKDYDLLLIGASESNLLYRLFISHQNSLVEQSSIPVVIAK
>2548631538 Helicobacter pylori NQ315
MNILFGISDTQECYNAIKFAVKLAHSLKEVRFTLLHVSMEVFIYSESGMMDYGQTEALEEEKAKALLKQFEDAFKKENIECESVLKSGDLIDVVLEMAKDYDLLLIGASESNLLYRLFISHQNSLVEQSSIPVVIAK
>2548633116 Helicobacter pylori NQ352
MNILFGISDTQECYNAIKFAVKLAHSLKEVRFTLLHVSMEVFIYSESGMMDYGQTEALEEEKAKALLKQFEDAFKKENIECESVLKSGDLIDVVLDMAKDYDLLLIGASESNLLYRLFISHQNSLVEQSSIPVVIAK
>2548877289 Helicobacter pylori NQ367
MNILFGISDTQECYNAIKFAVKLAHSLKEVRFTLLHVSMEVFIYSESGMMDYGQTEALEEEKAKALLKQFEDAFKKENIECESVLKSGDLIDVVLDMAKDYDLLLIGASESNLLYRLFISHQNSLVEQSSIPVVIAK
>2548878479 Helicobacter pylori NQ392
MNILFGISDTQECYNAIKFAVKLAHSLKEARFTLLHVSMEVFIYSESGMMDYGQTEALEEEKAKALLKQFEDAFKKENIECESVLKSGDLIDVVLDMAKDYDLLLIGASESNLLYRLFISHQNSLVEQSSIPVVIAK
>2548881115 Helicobacter pylori NQ4060
MNILFGISDTQECYNAIKFAVKLAHSLKEARFTLLHVSMEVFIYSESGMMDYGQTEALEEEKAKALLKQFEDAFKKENIECESVLKSGDLIDVVLDMAKDYDLLLIGASESNLLYRLFISHQNSLVEQSSIPVVIAK
>2548882891 Helicobacter pylori NQ4191
MNILFGISDTQECYNAIKFAVKLAHSLKEVRFTLLHVSMEVFIYSESGMMDYGQTEALEEEKAKALLKQFEDAFKKENIECESVLKSGDLIDVVLDMAKDYDLLLIGASESNLLYRLFISHQNSLVEQSSIPVVIAK
>2550209663 Helicobacter pylori NAB47
MNILFGISDTQECYNAIKFAVKLAHSLKEVRFTLLHVSMEVFIYSESGMMDYGQTEALEEEKAKALLKQFEDAFKKENIECESVLKSGDLIDVVLDMAKDYDLLLIGASESNLLYRLFISHQNSLVEQSSIPVVIAK
>2550210702 Helicobacter pylori NAD1
MNILFGISDTQECYNAIKFAVKLAHSLKEVRFTLLHVSMEVFIYSESGMMDYGQTEALEEEKAKALLKQFEDAFKKENIECESVLKSGDLIDVVLEMAKDYDLLLIGASESNLLYRLFISHQNSLVEQSSIPVVIAK
>2550213174 Helicobacter pylori N6
MNILFGISDTQECYNAIKFAVKLAHSLKEVRFTLLHVSMEVFIYSESGMMDYGQTEALEEEKAKALLKQFEDAFKKENIECESVLKSGDLIDVVLEMAKDYDLLLIGASESNLLYRLFISHQNSLVEQSSIPVVIAK
>2551942886 Helicobacter pylori HLJHP193
MNILFGISDTQECYNAIKFAVKLAHSLKEVRFTLLHVSMEVFIYSESGMMDYGQTEALEEEKAKALLKQFEDAFKKENIECESVLKSGDLIDVVLDMAKDYDLLLIGASESNLLYRLFISHQNSLVEQSSIPVVIAK
>2552273256 Helicobacter pylori HLJHP271
MNILFGISDTQECYNAIKFAVKLAHSLKEVRFTLLHVSMEVFIYSESGMMDYGQTEALEEEKAKALLKQFEDAFKKENIECESVLKSGDLIDVVLDMAKDYDLLLIGASESNLLYRLFISHQNSLVEQSSIPVVIAK
>2552274823 Helicobacter pylori HLJHP253
MNILFGISDTQECYNAIKFAVKLAHSLKEVRFTLLHVSMEVFIYSESGMMDYGQTEALEEEKAKALLKQFEDAFKKENIECESVLKSGDLIDVVLDMAKDYDLLLIGASESNLLYRLFISHQNSLVEQSSIPVVIAK
>2552275757 Helicobacter pylori HLJHP256
MNILFGISDTQECYNAIKFAVKLAHSLKEVRFTLLHVSMEVFIYSESGMMDYGQTEALEEEKAKALLKQFEDAFKKENIECESVLKSGDLIDVVLDMAKDYDLLLIGASESNLLYRLFISHQNSLVEQSSIPVVIAK
>2553438984 Helicobacter pylori NAK7
MNILFGISDTQECYNAIKFAVKLAHSLKEVRFTLLHVSMEVFIYSESGMMDYGQTEALEEEKAKALLKQFEDAFKKENIECESVLKSGDLIDVVLEMAKDYDLLLIGASESNLLYRLFISHQNSLVEQSSIPVVIAK
>2553596221 Helicobacter pylori UM018
MNILFGISDTQECYNAIKFAVKLAHSLKEVRFTLLHVSMEVFIYSESGMMDYGQTEALEEEKAKALLKQFEDAFKKENIECESVLKSGDLIDVVLEMAKDYDLLLIGASESNLLYRLFISHQNSLVEQSSIPVVIAK
>2553597882 Helicobacter pylori UM054
MNILFGISDTQECYNAIKFAVKLAHSLKEVRFTLLHVSMEVFIYSESGMMDYGQTEALEEEKAKALLKQFEDAFKKENIECESVLKSGDLIDVVLEMAKDYDLLLIGASESNLLYRLFISHQNSLVEQSSIPVVIAK
>2553618496 Helicobacter pylori UM045
MNILFGISDTQECYNAIKFAVKLAHSLKEARFTLLHVSMEVFIYSESGMMDYGQTEALEEEKAKALLKQFEDAFKKESIECESVLKSGDLIDVVLDMAKDYDLLLIGASESNLLYRLFISHQNSLVEQSSIPVVIAK
>2553624369 Helicobacter pylori UM007
MNILFGISDTQECYNAIKFAVKLAHSLKEVRFTLLHVSMEVFIYSESGMMDYGQTEALEEEKAKALLKQFEDAFKKENIECESVLKSGDLIDVVLDMAKDYDLLLIGASESNLLYRLFISHQNSLVEQSSIPVVIAK
>2553626457 Helicobacter pylori UM034
MDILFGISDTQECYNAIKFAVKLAHSLKEVRFTLLHVSMEVFIYSESGMMDYGQTEALEEEKAKALLKQFEDAFKKENIECESVLKSGDLIDVVLDMAKDYDLLLIGASESNLLYRLFISHQNSLVEQSSIPVVIAK
>2555223182 Helicobacter pylori wls-5-3
MNILFGISDTQECYNAIKFAVKLAHSLKEVRFTLLHVSMEVFIYSESGMMDYGQTEALEEEKAKALLKQFEDAFKKENIECESVLKSGDLIDVVLDMAKDYDLLLIGASESNLLYRLFISHQNSLVEQSSIPVVIAK
>2555472337 Helicobacter pylori wls-5-12
MNILFGISDTQECYNAIKFAVKLAHSLKEVRFTLLHVSMEVFIYSESGMMDYGQTEALEEEKAKALLKQFEDAFKKENIECESVLKSGDLIDVVLDMAKDYDLLLIGASESNLLYRLFISHQNSLVEQSSIPVVIAK
>2555742516 Helicobacter cinaedi ATCC BAA-847
MTKLLFGVSDTQECRRAIQTIIRFFGNRDEIELTLLHVNPEIIVYAESGIVDYGTIENIENEKSNAMLDEFETEFNKQGITCQKILKTGNPVDVVLEIINEYDLLVIGASESSLLHRIFNSHQNSFINSSPIPVLVAK
>2555907399 Helicobacter pylori UM299
MNILFGISDTQECYNAIKFAVKLAHSLKEVRFTLLHVSMEVFIYSESGMMDYGQTEALEEEKAKALLKQFEDAFKKENIECESVLKSGDLIDVVLDMAKDYDLLLIGASESNLLYRLFISHQNSLVEQSSIPVVIAK
>2555908698 Helicobacter pylori UM298
MNILFGISDTQECYNAIKFAVKLAHSLKEVRFTLLHVSMEVFIYSESGMMDYGQTEALEEEKAKALLKQFEDAFKKENIECESVLKSGDLIDVVLDMAKDYDLLLIGASESNLLYRLFISHQNSLVEQSSIPVVIAK
>2555910071 Helicobacter pylori UM032
MNILFGISDTQECYNAIKFAVKLAHSLKEVRFTLLHVSMEVFIYSESGMMDYGQTEALEEEKAKALLKQFEDAFKKENIECESVLKSGDLIDVVLDMAKDYDLLLIGASESNLLYRLFISHQNSLVEQSSIPVVIAK
>2556053692 Helicobacter pylori SouthAfrica20
MKILFGISDTQECYNAIKFAIKLAHSLKEVRFTLLHVSMEVFIYSESGMMDYGQTEALEEEKAKALLKQFEEAFKKENIECESVLKSGDLIDVVLDMAKDYDLLLIGASESNLLYRLFISHQNSLVEQSSIPVVIAK
>2558586796 Helicobacter pylori BM012A
MNILFGISDTQECYNAIKFAVKLAHSLKEVRFTLLHVSMEVFIYSESGMMDYGQTEALEEEKAKALLKQFEDAFKKENIECESVLKSGDLIDVVLEMAKDYDLLLIGASESNLLYRLFISHQNSLVEQSSIPVVIAK
>2558636965 Helicobacter pylori BM012S
MNILFGISDTQECYNAIKFAVKLAHSLKEVRFTLLHVSMEVFIYSESGMMDYGQTEALEEEKAKALLKQFEDAFKKENIECESVLKSGDLIDVVLEMAKDYDLLLIGASESNLLYRLFISHQNSLVEQSSIPVVIAK
>2558696962 Helicobacter rodentium ATCC 700285
MKKILFAVDGTKSCQKAAEFVVKFFGDREDCAFTIIHVKTPIMLYGEAALAAYEEIEKKESAQSDKLLEEFSAIFTQKGINIQTKMLEGEAVTEVLAYAKDFDLLVIGQSEESFWNKIFSTNQNDFSQKSPIPILIVK
>2558698002 Helicobacter rodentium ATCC 700285
MKNRIVVATDFSQSSLAALTKAMFLAKKHKYTLDVVHVVEYSIFHDPKKDKKVGKEALAKFIADNFPKPEVEISQFCYVGTIHKEINKHSKDRECRLLLVGATGETQYLTEVLLGSVTKKIIRKSEIPVLITKNEALPDYINIFSPTDFSDSSLKLAKTTRKFFPEANLVFYHMISRPFELRLGRYGADDEQISKFNKSAEEDARECSKEFLSNLSGKNEMVLDSGILSYTRLLSVAESKNVSLIALPTSGKVSFFALDVLQHSNVDVLIWKF
>2559319580 Helicobacter macacae MIT 99-5501
MSKLLFGVSDTEECRRAIKTIIRLFGHRQEVELTLLHVTPEVLVYAESGIVDYGTIENIEKEKSNEILEEFELTFKSEGISCNKILRTGNPVDVVLEIADKYDLLVIGASESSLLHRIFNSHQNSIVNSSPIPVLVAK
>2559322441 Helicobacter canis NCTC 12740
MAKLLFGVSDTEECRAAIKTIIRLFGQRQEVELTLLHVTPEVLVYAESGIVDYGMIESIENEKSNEILDEFEQTFKTEGIACKKILRTGNPIDVVLEIADGYDLLVIGASESSMLHRIFSSHQNSFVSSSPIPVLVAK
>2562355411 Helicobacter cinaedi PAGU611
MTKLLFGVSDTQECRRAIQTIIRFFGNRDEIELTLLHVNPEIIVYAESGIVDYGTIENIENEKSNAMLDEFETEFNKQGITCQKILKTGNPVDVVLEIINEYDLLVIGASESSLLHRIFNSHQNSFINSSPIPVLVAK
>2563231197 Helicobacter bilis ATCC 43879
MADAIRILFGVSDTDECRKAIPTIIKLFARRSEIELTLLHVTPETIVLAESGIVDYASLEHVQEEESHAILQEFAKVFNNEGIACKKILKNGNPIDVVLEIADQYDLLVIGASESSILHRIFNSHQNGFINSSPIPVLVAK
>2563552214 Helicobacter bilis ATCC 51630
MADAIRILFGVSDTDECRKAIPTIIKLFARRSEIELTLLHVTPETIVLAESGIVDYASLEHVQEEESHAILQEFAKVFNNEGIACKKILKNGNPIDVVLEIADQYDLLVIGASESSILHRIFNSHQNGFINSSPIPVLVAK
>2565654619 Helicobacter pylori Sahul64
MNILFGISDTQECYNAIKFAVKLAHSLKEVRFTLLHVSMEVFIYSESGMMDYGQTEALEEEKAKALLKQFEDAFKKENIECESVLKSGDLIDVVLDMAKDYDLLLIGASESNLLYRLFISHQNSLVEQSSIPVVIAK
>2565702187 Helicobacter bilis WiWa
MADAIRILFGVSDTDECRKAIPTIIKLFARRSEIELTLLHVTPETIVLAESGIVDYASLEHVQEEESHAILQEFAKVFNNEGIACKKILKNGNPIDVVLEIADQYDLLVIGASESSILHRIFNSHQNGFINSSPIPVLVAK
>2568915672 Helicobacter pylori UM038
MNILFGISDTQECYNAIKFAVKLAHSLKEVRFTLLHVSMEVFIYSESGMMDYGQTEALEEEKAKALLKQFEDAFKKENIECESVLKSGDLIDVVLDMAKDYDLLLIGASESNLLYRLFISHQNSLVEQSSIPVVIAK
>2568984176 Helicobacter pylori UM066
MDILFGISDTQECYNAIKFAVKLAHSLKEVRFTLLHVSMEVFIYSESGMMDYGQTEALEEEKAKALLKQFEDAFKKENIECESVLKSGDLIDVVLEMAKDYDLLLIGASESNLLYRLFISHQNSLVEQSSIPVVIAK
>2568988127 Helicobacter pylori UM037
MNILFGISDTQECYNAIKFAVKLAHSLKEVRFTLLHVSMEVFIYSESGIMDYGQTEALEEEKAKALLKQFEDAFKKENIECESVLKSGDLIDVVLEMAKDYDLLLIGASESNLLYRLFISHQNSLVEQSSIPVVIAK
>2569079608 Helicobacter pylori PZ5080
MNILFGISDTQECYNAIKFAIKLAHSLKEVRFTLLHVSMEVFIYSESGMMDYGQTEALEEEKAKALLKQFEDAFKKENIECESVLKSGDLIDVVLEMAKDYDLLLIGASESNLLYRLFISHQNSLVEQSSIPVVIAK
>2569844424 Helicobacter pylori UM114
MNILFGISDTQECYNAIKFAVKLAHSLKEARFTLLHVSMEVFIYSESGMMDYGQTEALEEEKAKALLKQFEDAFKKENIECESVLKSGDLIDVVLEMAKDYDLLLIGASESNLLYRLFISHQNSLVEQSSIPVVIAK
>2570080150 Helicobacter pylori UM077
MNILFGISDTQECYNAIKFAVKLAHSLKEVRFTLLHVSMEVFIYSESGMMDYGQTEALEEEKAKALLKQFEDAFKKENIECESVLKSGDLIDVVLDMAKDYDLLLIGASESNLLYRLFISHQNSLVEQSSIPVVIAK
>2570207015 Helicobacter pylori wls-5-14
MNILFGISDTQECYNAIKFAVKLAHSLKEVRFTLLHVSMEVFIYSESGMMDYGQTEALEEEKAKALLKQFEDAFKKENIECESVLKSGDLIDVVLDMAKDYDLLLIGASESNLLYRLFISHQNSLVEQSSIPVVIAK
>2570346234 Helicobacter pylori wls-5-8
MNILFGISDTQECYNAIKFAVKLAHSLKEVRFTLLHVSMEVFIYSESGMMDYGQTEALEEEKAKALLKQFEDAFKKENIECESVLKSGDLIDVVLDMAKDYDLLLIGASESNLLYRLFISHQNSLVEQSSIPVVIAK
>2570416877 Helicobacter pylori UM084
MNILFGISDTQECYNAIKFAVKLAHSLKEVRFTLLHVSMEVFIYSESGMMDYGQTEALEEEKAKALLKQFEDAFKKENIECESVLKSGDLIDVVLEMAKDYDLLLIGASESNLLYRLFISHQNSLVEQSSIPVVIAK
>2570537876 Helicobacter pylori wls-5-2
MNILFGISDTQECYNAIKFAVKLAHSLKEVRFTLLHVSMEVFIYSESGMMDYGQTEALEEEKAKALLKQFEDAFKKENIECESVLKSGDLIDVVLDMAKDYDLLLIGASESNLLYRLFISHQNSLVEQSSIPVVIAK
>2570609984 Helicobacter pylori wls-5-15
MNILFGISDTQECYNAIKFAVKLAHSLKEVRFTLLHVSMEVFIYSESGMMDYGQTEALEEEKAKALLKQFEDAFKKENIECESVLKSGDLIDVVLDMAKDYDLLLIGASESNLLYRLFISHQNSLVEQSSIPVVIAK
>2570989375 Helicobacter pylori wls-5-1
MNILFGISDTQECYNAIKFAVKLAHSLKEVRFTLLHVSMEVFIYSESGMMDYGQTEALEEEKAKALLKQFEDAFKKENIECESVLKSGDLIDVVLDMAKDYDLLLIGASESNLLYRLFISHQNSLVEQSSIPVVIAK
>2570993901 Helicobacter pylori E48
MNILFGISDTQECYNAIKFAVKLAHSLKEVRFTLLHVSMEVFIYSESGMMDYGQTEALEEEKAKALLKQFEDAFKKENIECESVLKSGDLIDVVLEMAKDYDLLLIGASESNLLYRLFISHQNSLVEQSSIPIVIAK
>2571369395 Helicobacter pylori UM067
MNILFGISDTQECYNAIKFAVKLAHSLKEVRFTLLHVSMEVFIYSESGMMDYGQTEALEEEKAKALLKQFEDAFKKENIECESVLKSGDLIDVVLDMAKDYDLLLIGASESNLLYRLFISHQNSLVEQSSIPVVIAK
>2571521076 Helicobacter pylori wls-5-5
MNILFGISDTQECYNAIKFAVKLAHSLKEVRFTLLHVSMEVFIYSESGMMDYGQTEALEEEKAKALLKQFEDAFKKENIECESVLKSGDLIDVVLDMAKDYDLLLIGASESNLLYRLFISHQNSLVEQSSIPVVIAK
>2571739437 Helicobacter pylori UM023
MNILFGISDTQECYNAIKFAVKLAHSLKEVRFTLLHVSMEVFIYSESGMMDYGQTEALEEEKAKALLKQFEDAFKKENIECESVLKSGDLIDVVLEMAKDYDLLLIGASESNLLYRLFISHQNSLVEQSSIPVVIAK
>2572340408 Helicobacter pylori PZ5056
MNILFGISDTQECYNAIKFAVKLAHSLKEVRFTLLHVSMEVFIYSESGMMDYGQTEALEEEKAKALLKQFEDAFKKENIECESVLKSGDLIDVVLDMAKDYDLLLIGASESNLLYRLFISHQNSLVEQSSIPVVIAK
>2572658710 Helicobacter pylori Oki128
MKILFGISDTQECYNAIKFAVKLAHSLKEVRFTLLHVSMEVFIYSESGMIDYGQTEALEEEKAKALLKQFEDAFKKENIECESVLKSGDLIDVVLDIAKDYDLLLIGASESNLLYRLFISHQNSLVEQSSIPVVIAK
>2573016723 Helicobacter pylori Oki112
MNILFGISDTQECYNAIKFAVKLAHSLKEVRFTLLHVSMEVFIYSESGMMDYGQTEALEEEKAKALLKQFEDAFKKENIECESVLKSGDLIDVVLEMAKDYDLLLIGASESNLLYRLFISHQNSLVEQSSIPVVIAK
>2573407605 Helicobacter pylori HLJ039
MNILFGISDTQECYNAIKFAVKLAHSLKEVRFTLLHVSMEVFIYSESGMMDYGQTEALEEEKAKALLKQFEDAFKKENIECESVLKSGDLIDVVLEMAKDYDLLLIGASESNLLYRLFISHQNSLVEQSSIPVVIAK
>2573521911 Helicobacter pylori Oki673
MNILFGISDTQECYNAIKFAVKLAHSLKEVRFTLLHVSMEVFIYSESGMMDYGQTEALEEEKAKALLKQFEDAFKKENIECESVLKSGDLIDVVLEMAKDYDLLLIGASESNLLYRLFISHQNSLVEQSSIPVVIAK
>2573548107 Helicobacter pylori PZ5004
MNILFGISDTQECYNAIKFAVKLAHSLKEVRFTLLHVSMEVFIYSESGMMDYGQTEALEEEKAKALLKQFEDAFKKENIECESVLKSGDLIDVVLEMAKDYDLLLIGASESNLLYRLFISHQNSLVEQSSIPVVIAK
>2573608367 Helicobacter pylori UM085
MNILFGISDTQECYNAIKFAVKLAHSLKEVRFTLLHVSMEVFIYSESGMMDYGQTEALEEEKAKALLKQFEDAFKKENIECESVLKSGDLIDVVLDMAKDYDLLLIGASESNLLYRLFISHQNSLVEQSSIPVVIAK
>2574817036 Helicobacter pylori Oki154
MNILFGISDTQECYNAIKFAVKLAHSLKEVRFTLLHVSMEVFIYSESGMMDYSQTEALEEEKAKALLKQFEDAFKKENIECESVLKSGDLIDVVLDMAKDYDLLLIGASESNLLYRLFISHQNSLVEQSSIPVVIAK
>2574852001 Helicobacter pylori wls-5-17
MNILFGISDTQECYNAIKFAVKLAHSLKEVRFTLLHVSMEVFIYSESGMMDYGQTEALEEEKAKALLKQFEDAFKKENIECESVLKSGDLIDVVLDMAKDYDLLLIGASESNLLYRLFISHQNSLVEQSSIPVVIAK
>2575395275 Helicobacter pylori wls-5-4
MNILFGISDTQECYNAIKFAVKLAHSLKEVRFTLLHVSMEVFIYSESGMMDYGQTEALEEEKAKALLKQFEDAFKKENIECESVLKSGDLIDVVLDMAKDYDLLLIGASESNLLYRLFISHQNSLVEQSSIPVVIAK
>2575459687 Helicobacter pylori BM013A
MNILFGISDTQECYNAIKFAVKLAHSLKEVRFTLLHVSMEVFIYSESGMMDYGQTEALEEEKAKALLKQFEDAFKKENIECESVLKSGDLIDVVLDMAKDYDLLLIGASESNLLYRLFISHQNSLVEQSSIPVVIAK
>2577367708 Helicobacter pylori X47-2AL
MNILFGISDTQECYNAIKFAVKLAHSLKEVRFTLLHVSMEVFIYSESGMMDYGQTEALEEEKAKALLKQFEDAFKKENIECESVLKSGDLIDVVLDMAKDYDLLLIGASESNLLYRLFISHQNSLVEQSSIPVVIAK
>2578438399 Helicobacter pylori Oki102
MNILFGISDTQECYNAIKFAVKLAHSLKEVRFTLLHVSMEVFIYSESGMMDYGQTEALEEEKAKALLKQFEDAFKKENIECESVLKSGDLIDVVLEMAKDYDLLLIGASESNLLYRLFISHQNSLVEQSSIPVVIAK
>2578440013 Helicobacter pylori Oki898
MNILFGISDTQECYNAIKFAVKLAHSLKEVRFTLLHVSMEVFIYSESGMMDYGQTEALEEEKAKALLKQFEDAFKKENIECESVLKSGDLIDVVLEMAKDYDLLLIGASESNLLYRLFISHQNSLVEQSSIPVVIAK
>2578441627 Helicobacter pylori Oki422
MNILFGISDTQECYNAIKFAVKLAHSLKEVRFTLLHVSMEVFIYSESGMMDYGQTEALEEEKAKALLKQFEDAFKKENIECESVLKSGDLIDVVLEMAKDYDLLLIGASESNLLYRLFISHQNSLVEQSSIPVVIAK
>2578444765 Helicobacter pylori Oki828
MNILFGISDTQECYNAIKFAVKLAHSLKEVRFTLLHVSMEVFIYSESGMMDYSQTEALEEEKAKALLKQFEDAFKKENIECESVLKSGDLIDVVLDMAKDYDLLLIGASESNLLYRLFISHQNSLVEQSSIPVVIAK
>2578464446 Helicobacter pylori J166
MNILFGISDTQECYNAIKFAVKLAHSLKEVRFTLLHVSMEVFIYSESGMMDYGQTEALEEEKAKALLKQFEDAFKKENIECESVLKSGDLIDVVLDMAKDYDLLLIGASESNLLYRLFISHQNSLVEQSSIPVVIAK
>2578466003 Helicobacter pylori BM013B
MNILFGISDTQECYNAIKFAVKLAHSLKEVRFTLLHVSMEVFIYSESGMMDYGQTEALEEEKAKALLKQFEDAFKKENIECESVLKSGDLIDVVLDMAKDYDLLLIGASESNLLYRLFISHQNSLVEQSSIPVVIAK
>2578467526 Helicobacter pylori BM012B
MNILFGISDTQECYNAIKFAVKLAHSLKEVRFTLLHVSMEVFIYSESGMMDYGQTEALEEEKAKALLKQFEDAFKKENIECESVLKSGDLIDVVLEMAKDYDLLLIGASESNLLYRLFISHQNSLVEQSSIPVVIAK
>2578811616 Helicobacter pylori CG-IMSS-2012
MNILFGISDTQECYNAIKFAVKLAHSLKEVRFTLLHVSMEVFIYSESGMMDYGQTEALEEEKAKALLKQFEDAFKKENIECESVLKSGDLIDVVLDMAKDYDLLLIGASESNLLYRLFISHQNSLVEQSSIPVVIAK
>2578833292 Helicobacter pylori UM065
MNILFGISDTQECYNAIKFAIKLAHSLKEVRFTLLHVSMEVFIYSESGMMDYGQTEALEEEKAKALLKQFEDAFKKENIECESVLKSGDLIDVVLDMAKDYDLLLIGASESNLLYRLFISHQNSLVEQSSIPVVIAK
>2578836107 Helicobacter pylori UM111
MNILFGISDTQECYNAIKFAVKLAHSLKEVRFTLLHVSMEVFIYSESGMMDYGQTEALEEEKAKALLKQFEDAFKKENIECESVLKSGDLIDVVLDMAKDYDLLLIGASESNLLYRLFISHQNSLVEQSSIPVVIAK
>2578849499 Helicobacter pylori PZ5024
MNILFGISDTQECYNAIKFAVKLAHSLKEVRFTLLHVSMEVFIYSESGMMDYGQTEALEEEKAKALLKQFEDAFKKENIECESVLKSGDLIDVVLEMAKDYDLLLIGASESNLLYRLFISHQNSLVEQSSIPVVIAK
>2578989678 Helicobacter pylori PZ5026
MNILFGVSDTQECYNAIKFAVKLAHSLKEVRFTLLHVSMEVFIYSESGMMDYGQTEALEEEKAKALLKQFEDAFKKENIECESVLKSGDLIDVVLDMAKDYDLLLIGASESNLLYRLFISHQNSLVEQSSIPVVIAK
>2579015068 Helicobacter pylori PZ5086
MNILFGISDTQECYNAIKFAVKLAHSLKEVRFTLLHVSMEVFIYSESGMMDYSQTEALEEEKAKALLKQFEDAFKKENIECESVLKSGDLIDVVLEMAKDYDLLLIGASESNLLYRLFISHQNSLVEQSSIPIVIAK
>2579072092 Helicobacter pylori SouthAfrica50
MNILFGISDTQECYNAIKFAIKLAHSLKEVRFTLLHVSMEVFIYSESGMMDYGQTEALEEEKAKALLKQFEEAFKKENIECESVLKSGDLIDVVLDMAKDYDLLLIGASESNLLYRLFISHQNSLVEQSSIPVVIAK
>2579244322 Helicobacter fennelliae MRY12-0050
MAKLLFGVSDTEECRRAIKTIIKLFGHRDEVELTLLHVTPEVLVYAESGIVDYGTIENIEQEKSNEILDEFDHTFKAEGILCKKILRTGNPIDVVLEIAHQFDLLVIGASESSLLHRIFNSHQNSFINSSPIPVLVAK
>2579905875 Helicobacter pylori wls-5-6
MNILFGISDTQECYNAIKFAVKLAHSLKEVRFTLLHVSMEVFIYSESGMMDYGQTEALEEEKAKALLKQFEDAFKKENIECESVLKSGDLIDVVLDMAKDYDLLLIGASESNLLYRLFISHQNSLVEQSSIPVVIAK
>2579943237 Helicobacter pylori wls-5-9
MNILFGISDTQECYNAIKFAVKLAHSLKEVRFTLLHVSMEVFIYSESGMMDYGQTEALEEEKAKALLKQFEDAFKKENIECESVLKSGDLIDVVLDMAKDYDLLLIGASESNLLYRLFISHQNSLVEQSSIPVVIAK
>2580089513 Helicobacter pylori wls-5-13
MNILFGISDTQECYNAIKFAVKLAHSLKEVRFTLLHVSMEVFIYSESGMMDYGQTEALEEEKAKALLKQFEDAFKKENIECESVLKSGDLIDVVLDMAKDYDLLLIGASESNLLYRLFISHQNSLVEQSSIPVVIAK
>2580308607 Helicobacter pylori H13-1
MNILFGISDTQECYNAIKFAVKLAHSLKEVRFTLLHVSMEVFIYSESGMMDYGQTEALEEEKAKALLKQFEDAFKKENIECESVLKSGDLIDVVLDMAKDYDLLLIGASESNLLYRLFISHQNSLVEQSSIPVVIAK
>2580370594 Helicobacter pylori J166output_1moB
MNILFGISDTQECYNAIKFAVKLAHSLKEVRFTLLHVSMEVFIYSESGMMDYGQTEALEEEKAKALLKQFEDAFKKENIECESVLKSGDLIDVVLDMAKDYDLLLIGASESNLLYRLFISHQNSLVEQSSIPVVIAK
>2580876524 Helicobacter pylori wls-5-7
MNILFGISDTQECYNAIKFAVKLAHSLKEVRFTLLHVSMEVFIYSESGMMDYGQTEALEEEKAKALLKQFEDAFKKENIECESVLKSGDLIDVVLDMAKDYDLLLIGASESNLLYRLFISHQNSLVEQSSIPVVIAK
>2580982658 Helicobacter pylori J166output_2moA
MNILFGISDTQECYNAIKFAVKLAHSLKEVRFTLLHVSMEVFIYSESGMMDYGQTEALEEEKAKALLKQFEDAFKKENIECESVLKSGDLIDVVLDMAKDYDLLLIGASESNLLYRLFISHQNSLVEQSSIPVVIAK
>2581055001 Helicobacter pylori wls-5-18
MNILFGISDTQECYNAIKFAVKLAHSLKEVRFTLLHVSMEVFIYSESGMMDYGQTEALEEEKAKALLKQFEDAFKKENIECESVLKSGDLIDVVLDMAKDYDLLLIGASESNLLYRLFISHQNSLVEQSSIPVVIAK
>2581113187 Helicobacter pylori wls-5-11
MNILFGISDTQECYNAIKFAVKLAHSLKEVRFTLLHVSMEVFIYSESGMMDYGQTEALEEEKAKALLKQFEDAFKKENIECESVLKSGDLIDVVLDMAKDYDLLLIGASESNLLYRLFISHQNSLVEQSSIPVVIAK
>2581153280 Helicobacter pylori J166output_6moC
MNILFGISDTQECYNAIKFAVKLAHSLKEVRFTLLHVSMEVFIYSESGMMDYGQTEALEEEKAKALLKQFEDAFKKENIECESVLKSGDLIDVVLDMAKDYDLLLIGASESNLLYRLFISHQNSLVEQSSIPVVIAK
>2581158546 Helicobacter pylori J166output_1wkA
MNILFGISDTQECYNAIKFAVKLAHSLKEVRFTLLHVSMEVFIYSESGMMDYGQTEALEEEKAKALLKQFEDAFKKENIECESVLKSGDLIDVVLDMAKDYDLLLIGASESNLLYRLFISHQNSLVEQSSIPVVIAK
>2581229886 Helicobacter pylori J166output_1moC
MNILFGISDTQECYNAIKFAVKLAHSLKEVRFTLLHVSMEVFIYSESGMMDYGQTEALEEEKAKALLKQFEDAFKKENIECESVLKSGDLIDVVLDMAKDYDLLLIGASESNLLYRLFISHQNSLVEQSSIPVVIAK
>2581385893 Helicobacter pylori wls-5-10
MNILFGISDTQECYNAIKFAVKLAHSLKEVRFTLLHVSMEVFIYSESGMMDYGQTEALEEEKAKALLKQFEDAFKKENIECESVLKSGDLIDVVLDMAKDYDLLLIGASESNLLYRLFISHQNSLVEQSSIPVVIAK
>2581886356 Helicobacter pylori wls-5-16
MNILFGISDTQECYNAIKFAVKLAHSLKEVRFTLLHVSMEVFIYSESGMMDYGQTEALEEEKAKALLKQFEDAFKKENIECESVLKSGDLIDVVLDMAKDYDLLLIGASESNLLYRLFISHQNSLVEQSSIPVVIAK
>2581933503 Helicobacter pylori J166output_1wkB
MNILFGISDTQECYNAIKFAVKLAHSLKEVRFTLLHVSMEVFIYSESGMMDYGQTEALEEEKAKALLKQFEDAFKKENIECESVLKSGDLIDVVLDMAKDYDLLLIGASESNLLYRLFISHQNSLVEQSSIPVVIAK
>2582025890 Helicobacter pylori J166output_2moB
MNILFGISDTQECYNAIKFAVKLAHSLKEVRFTLLHVSMEVFIYSESGMMDYGQTEALEEEKAKALLKQFEDAFKKENIECESVLKSGDLIDVVLDMAKDYDLLLIGASESNLLYRLFISHQNSLVEQSSIPVVIAK
>2582441951 Helicobacter pylori J166output_6moB
MNILFGISDTQECYNAIKFAVKLAHSLKEVRFTLLHVSMEVFIYSESGMMDYGQTEALEEEKAKALLKQFEDAFKKENIECESVLKSGDLIDVVLDMAKDYDLLLIGASESNLLYRLFISHQNSLVEQSSIPVVIAK
>2584284996 Helicobacter pylori J166output_2moC
MNILFGISDTQECYNAIKFAVKLAHSLKEVRFTLLHVSMEVFIYSESGMMDYGQTEALEEEKAKALLKQFEDAFKKENIECESVLKSGDLIDVVLDMAKDYDLLLIGASESNLLYRLFISHQNSLVEQSSIPVVIAK
>2584292815 Helicobacter pylori J166output_1wkC
MNILFGISDTQECYNAIKFAVKLAHSLKEVRFTLLHVSMEVFIYSESGMMDYGQTEALEEEKAKALLKQFEDAFKKENIECESVLKSGDLIDVVLDMAKDYDLLLIGASESNLLYRLFISHQNSLVEQSSIPVVIAK
>2584293949 Helicobacter pylori J166output_6moA
MNILFGISDTQECYNAIKFAVKLAHSLKEVRFTLLHVSMEVFIYSESGMMDYGQTEALEEEKAKALLKQFEDAFKKENIECESVLKSGDLIDVVLDMAKDYDLLLIGASESNLLYRLFISHQNSLVEQSSIPVVIAK
>2584294842 Helicobacter pylori J166output_1moA
MNILFGISDTQECYNAIKFAVKLAHSLKEVRFTLLHVSMEVFIYSESGMMDYGQTEALEEEKAKALLKQFEDAFKKENIECESVLKSGDLIDVVLDMAKDYDLLLIGASESNLLYRLFISHQNSLVEQSSIPVVIAK
>2586774306 Helicobacter pylori D33
MNILFGISDTQECYNAIKFAVKLAHSLKEVRFTLLHVSMEVFIYSESGMMDYGQTEALEEEKAKALLKQFEDAFKKENIECESVLKSGDLIDVVLDMAKDYDLLLIGASESNLLYRLFISHQNSLVEQSSIPVVIAK
>2587633975 Helicobacter pylori Col2025
MNILFGISDTQECYNAIKFAVKLAHSLKEVRFTLLHVSMEVFIYSESGMMDYGQTEALEEEKAKALLKQFEDAFKKENIECESVLKSGDLIDVVLDMAKDYDLLLIGASESNLLYRLFISHQNSLVEQSSIPVVIAK
>2598008806 Helicobacter pylori OK113
MNILFGISDTQECYNAIKFAVKLAHSLKEVRFTLLHVSMEVFIYSESGMMDYGQTEALEEEKAKALLKQFEDAFKKENIECESVLKSGDLIDVVLDMAKDYDLLLIGASESNLLYRLFISHQNSLVEQSSIPVVIAK
>2598011032 Helicobacter pylori OK310
MNILFGISDTQECYNAIKFAVKLAHSLKEVRFTLLHVSMEVFIYSESGMMDYGQTEALEEEKAKALLKQFEDAFKKENIECESVLKSGDLIDVVLDMAKDYDLLLIGASESNLLYRLFISHQNSLVEQSSIPVVIAK
>2598717666 Helicobacter pylori YN4-84
MNILFGISDTQECYNAIKFAVKLAHSLKEVRFTLLHVSMEVFIYSESGMMDYGQTEALEEEKAKALLKQFEDAFKKENIECESVLKSGDLIDVVLDMAKDYDLLLIGASESNLLYRLFISHQNSLVEQSSIPVVIAK
>2598729814 Helicobacter pylori YN1-91
MNILFGISDTQECYNAIKFAVKLAHSLKEVHFTLLHVSMEVFIYSESGMMDYGQTEALEEEKAKALLKQFEDAFKKENIECESVLKSGDLIDVVLDMAKDYDLLLIGASESNLLYRLFISHQNSLVEQSSIPVVIAK
>2602232541 Helicobacter pylori HPARG63
MNILFGISDTQECYNAIKFAVKLAHSLKEVRFTLLHVSMEVFIYSESGMMDYGQTEALEEEKAKALLKQFEDAFKKENIECESVLKSGDLIDVVLEMAKDYDLLLIGASESNLLYRLFISHQNSLVEQSSIPVVIAK
>2602234258 Helicobacter pylori HPARG8G
MNILFGISDTQECYNAIKFAVKLAHSLKEVRFTLLHVSMEVFIYSESGMMDYGQTEALEEEKAKALLKQFEDAFKKENIECESVLKSGDLIDVVLDMAKDYDLLLIGASESNLLYRLFISHQNSLVEQSSIPVVIAK
>2612507247 Helicobacter pylori SA155A
MKILFGISDTQECYNAIKFAIKLAHSLKEVRFTLLHVSMEVFIYSESGMMDYGQTEALEEEKAKALLKQFEEAFKKENIECESVLKSGDLIDVVLDMAKDYDLLLIGASESNLLYRLFISHQNSLVEQSSIPVVIAK
>2612509710 Helicobacter pylori SA156A
MNILFGISDTQECYNAIKFAVKLAHSLKEVRFTLLHVSMEVFIYSESGMMDYGQTEALEEEKAKALLKQFEDAFKKENIECESVLKSGDLIDVVLDMAKDYDLLLIGASESNLLYRLFISHQNSLVEQSSIPVVIAK
>2612511065 Helicobacter pylori SA156C
MNILFGISDTQECYNAIKFAVKLAHSLKEVRFTLLHVSMEVFIYSESGMMDYGQTEALEEEKAKALLKQFEDAFKKENIECESVLKSGDLIDVVLDMAKDYDLLLIGASESNLLYRLFISHQNSLVEQSSIPVVIAK
>2612513124 Helicobacter pylori SA213C
MNILFGISDTQECYNAIKFAVKLAHSLKEVRFTLLHVSMEVFIYSESGMMDYGQTEALEEEKAKALLKQFEDAFKKENIECESVLKSGDLIDVVLDMAKDYDLLLIGASESNLLYRLFISHQNSLVEQSSIPVVIAK
>2612514180 Helicobacter pylori SA215C
MNILFGISDTQECYNAIKFAVKLAHSLKEVRFTLLHVSMEVFIYSESGMMDYGQTEALEEEKAKALLKQFEDAFKKENIECESVLKSGDLIDVVLDMAKDYDLLLIGASESNLLYRLFISHQNSLIEQSSIPVVIAK
>2618623507 Helicobacter pylori SA29A
MNILFGISDTQECYNAIKFAIKLAHSLKEVRFTLLHVSMEVFIYSESGMMDYGQTEALEEEKAKALLKQFEEAFKKENIECESVLKSGDLIDVVLDMAKDYDLLLIGASESNLLYRLFISHQNSLVEQSSIPVVIAK
>2618625081 Helicobacter pylori SA29C
MNILFGISDTQECYNAIKFAVKLAHSLKEVRFTLLHVSMEVFIYSESGMMDYGQTEALEEEKAKALLKQFEDAFKKENIECESVLKSGDLIDVVLDMAKDYDLLLIGASESNLLYRLFISHQNSLVEQSSIPVVIAK
>2618626941 Helicobacter pylori SA300A
MNILFGISDTQECYNAIKFAVKLAHSLKEVRFTLLHVSMEVFIYSESGMMDYGQTEALEEEKAKALLKQFEDAFKKENIECESVLKSGDLIDVVLDMAKDYDLLLIGASESNLLYRLFISHQNSLVEQSSIPVVIAK
>2618628475 Helicobacter pylori SA300C
MNILFGISDTQECYNAIKFAVKLAHSLKEVRFTLLHVSMEVFIYSESGMMDYGQTEALEEEKAKALLKQFEDAFKKENIECESVLKSGDLIDVVLDMAKDYDLLLIGASESNLLYRLFISHQNSLVEQSSIPVVIAK
>2618630182 Helicobacter pylori SA302C
MNILFGISDTQECYNAIKFAVKLAHSLKEVRFTLLHVSMEVFIYSESGMMDYGQTEALEEEKAKALLKQFEDAFKKENIECESVLKSGDLIDVVLDMAKDYDLLLIGASESNLLYRLFISHQNSLVEQSSIPVVIAK
>2618632732 Helicobacter pylori SA303C
MNILFGISDTQECYNAIKFAIKLAHSLKEVRFTLLHVSMEVFIYSESGMMDYGQTEALEEEKAKALLKQFEEAFKKENIECESVLKSGDLIDVVLDMAKDYDLLLIGASESNLLYRLFISHQNSLVEQSSIPVVIAK
>2618632946 Helicobacter pylori SA31C
MNILFGISDTQECYNAIKFAVKLAHSLKEVRFTLLHVSMEVFIYSESGMMDYGQTEALEEEKAKALLKQFEDAFKKENIECESVLKSGDLIDVVLDMAKDYDLLLIGASESNLLYRLFISHQNSLVEQSSIPVVIAK
>2618634784 Helicobacter pylori SA34A
MNILFGISDTQECYNAIKFAIKLAHSLKEVRFTLLHVSMEVFIYSESGMMDYGQTEALEEEKAKALLKQFEEAFKKENIECESVLKSGDLIDVVLDMAKDYDLLLIGASESNLLYRLFISHQNSLVEQSSIPVVIAK
>2618636300 Helicobacter pylori SA34C
MNILFGISDTQECYNAIKFAIKLAHSLKEVRFTLLHVSMEVFIYSESGMMDYGQTEALEEEKAKALLKQFEEAFKKENIECESVLKSGDLIDVVLDMAKDYDLLLIGASESNLLYRLFISHQNSLVEQSSIPVVIAK
>2618696454 Helicobacter pylori SA35A
MNILFGISDTQECYNAIKFAVKLAHSLKEVRFTLLHVSMEVFIYSESGMMDYGQTEALEEEKAKALLKQFEDAFKKENIECESVLKSGDLIDVVLDMAKDYDLLLIGASESNLLYRLFISHQNSLVEQSSIPVVIAK
>2618779292 Helicobacter pylori SA194C
MKILFGISDTQECYNAIKFAVKLAHSLKEVRFTLLHVSMEVFIYSESGMMDYGQTEALEEEKAKALLKQFEEAFKKENIECESVLKSGDLIDVVLDMAKDYDLLLIGASESNLLYRLFISHQNSLVEQSSIPVVIAK
>2618780751 Helicobacter pylori SA210A
MNILFGISDTQECYNAIKFAVKLAHSLKEVRFTLLHVSMEVFIYSESGMMDYGQTEALEEEKAKALLKQFEDAFKKENIECESVLKSGDLIDVVLDMAKDYDLLLIGASESNLLYRLFISHQNSLVEQSSIPVVIAK
>2618782538 Helicobacter pylori SA210C
MNILFGISDTQECYNAIKFAVKLAHSLKEVRFTLLHVSMEVFIYSESGMMDYGQTEALEEEKAKALLKQFEDAFKKENIECESVLKSGDLIDVVLDMAKDYDLLLIGASESNLLYRLFISHQNSLVEQSSIPVVIAK
>2618784834 Helicobacter pylori SA213A
MNILFGISDTQECYNAIKFAVKLAHSLKEVRFTLLHVSMEVFIYSESGMMDYGQTEALEEEKAKALLKQFEDAFKKENIECESVLKSGDLIDVVLDMAKDYDLLLIGASESNLLYRLFISHQNSLVEQSSIPVVIAK
>2618786024 Helicobacter pylori SA214A
MNILFGISDTQECYNAIKFAVKLAHSLKEVRFTLLHVSMEVFIYSESGMMDYGQTEALEEEKAKALLKQFEDAFKKENIECESVLKSGDLIDVVLDMAKDYDLLLIGASESNLLYRLFISHQNSLIEQSSIPVVIAK
>2618787487 Helicobacter pylori SA214C
MNILFGISDTQECYNAIKFAVKLAHSLKEVRFTLLHVSMEVFIYSESGMMDYGQTEALEEEKAKALLKQFEDAFKKENIECESVLKSGDLIDVVLDMAKDYDLLLIGASESNLLYRLFISHQNSLIEQSSIPVVIAK
>2618860041 Helicobacter pylori SA161A
MNILFGISDTQECYNAIKFAVKLAHSLKEVRFTLLHVSMEVFIYSESGMMDYGQTEALEEEKAKALLKQFEDAFKKENIECESVLKSGDLIDVVLDMAKDYDLLLIGASESNLLYRLFISHQNSLIEQSSIPVVIAK
>2618861781 Helicobacter pylori SA161C
MNILFGISDTQECYNAIKFAVKLAHSLKEVRFTLLHVSMEVFIYSESGMMDYGQTEALEEEKAKALLKQFEDAFKKENIECESVLKSGDLIDVVLDMAKDYDLLLIGASESNLLYRLFISHQNSLIEQSSIPVVIAK
>2618863847 Helicobacter pylori SA162A
MNILFGISDTQECYNAIKFAVKLAHSLKEVRFTLLHVSMEVFIYSESGMMDYGQTEALEEEKAKALLKQFEDAFKKENIECESVLKSGDLIDVVLDMAKDYDLLLIGASESNLLYRLFISHQNSLVEQSSIPVVIAK
>2618865343 Helicobacter pylori SA162C
MNILFGISDTQECYNAIKFAVKLAHSLKEVRFTLLHVSMEVFIYSESGMMDYGQTEALEEEKAKALLKQFEDAFKKENIECESVLKSGDLIDVVLDMAKDYDLLLIGASESNLLYRLFISHQNSLVEQSSIPVVIAK
>2618866216 Helicobacter pylori SA163A
MNILFGISDTQECYNAIKFAVKLAHSLKEVRFTLLHVSMEVFIYSESGMMDYGQTEALEEEKAKALLKQFEDAFKKENIECESVLKSGDLIDVVLDMAKDYDLLLIGASESNLLYRLFISHQNSLVEQSSIPVVIAK
>2618867862 Helicobacter pylori SA163C
MNILFGISDTQECYNAIKFAVKLAHSLKEVRFTLLHVSMEVFIYSESGMMDYGQTEALEEEKAKALLKQFEDAFKKENIECESVLKSGDLIDVVLDMAKDYDLLLIGASESNLLYRLFISHQNSLVEQSSIPVVIAK
>2618869872 Helicobacter pylori SA164A
MNILFGISDTQECYNAIKFAVKLAHSLKEVRFTLLHVSMEVFIYSESGMMDYGQTEALEEEKAKALLKQFEDAFKKENIECESVLKSGDLIDVVLEMAKDYDLLLIGASESNLLYRLFISHQNSLVEQSSIPVVIAK
>2618965305 Helicobacter pylori SA157A
MNILFGISDTQECYNAIKFAVKLAHSLKEVRFTLLHVSMEVFIYSESGMMDYGQTEALEEEKAKALLKQFEDAFKKENIECESVLKSGDLIDVVLDMAKDYDLLLIGASESNLLYRLFISHQNSLVEQSSIPVVIAK
>2618966308 Helicobacter pylori SA157C
MNILFGISDTQECYNAIKFAVKLAHSLKEVRFTLLHVSMEVFIYSESGMMDYGQTEALEEEKAKALLKQFEDAFKKENIECESVLKSGDLIDVVLDMAKDYDLLLIGASESNLLYRLFISHQNSLVEQSSIPVVIAK
>2618968215 Helicobacter pylori SA158A
MNILFGISDTQECYNAIKFAVKLAHSLKEVRFTLLHVSMEVFIYSESGMMDYGQTEALEEEKAKALLKQFEDAFKKENIECESVLKSGDLIDVVLDMAKDYDLLLIGASESNLLYRLFISHQNSLVEQSSIPVVIAK
>2618969757 Helicobacter pylori SA158C
MNILFGISDTQECYNAIKFAVKLAHSLKEVRFTLLHVSMEVFIYSESGMMDYGQTEALEEEKAKALLKQFEDAFKKENIECESVLKSGDLIDVVLDMAKDYDLLLIGASESNLLYRLFISHQNSLVEQSSIPVVIAK
>2618971326 Helicobacter pylori SA160A
MKILFGISDTQECYNAIKFAIKLAHSLKEVRFTLLHVSMEVFIYSESGMMDYGQTEALEEEKAKALLKQFEDAFKKENIECESVLKSGDLIDVVLDMAKDYDLLLIGASESNLLYRLFISHQNSLVEQSSIPVVIAK
>2618973522 Helicobacter pylori SA160C
MKILFGISDTQECYNAIKFAIKLAHSLKEVRFTLLHVSMEVFIYSESGMMDYGQTEALEEEKAKALLKQFEDAFKKENIECESVLKSGDLIDVVLDMAKDYDLLLIGASESNLLYRLFISHQNSLVEQSSIPVVIAK
>2619002277 Helicobacter pylori SA164C
MNILFGISDTQECYNAIKFAVKLAHSLKEVRFTLLHVSMEVFIYSESGMMDYGQTEALEEEKAKALLKQFEDAFKKENIECESVLKSGDLIDVVLEMAKDYDLLLIGASESNLLYRLFISHQNSLVEQSSIPVVIAK
>2619003495 Helicobacter pylori SA165A
MNILFGISDTQECYNAIKFAVKLAHSLKEVRFTLLHVSMEVFIYSESGMMDYGQTEALEEEKAKALLKQFEDAFKKENIECESVLKSGDLIDVVLEMAKDYDLLLIGASESNLLYRLFISHQNSLVEQSSIPVVIAK
>2619005054 Helicobacter pylori SA165C
MNILFGISDTQECYNAIKFAVKLAHSLKEVRFTLLHVSMEVFIYSESGMMDYGQTEALEEEKAKALLKQFEDAFKKENIECESVLKSGDLIDVVLEMAKDYDLLLIGASESNLLYRLFISHQNSLVEQSSIPVVIAK
>2619006865 Helicobacter pylori SA166A
MNILFGISDTQECYNAIKFAVKLAHSLKEVRFTLLHVSMEVFIYSESGMMDYGQTEALEEEKAKALLKQFEEAFKKENIECESVLKSGDLIDVVLDMAKDYDLLLIGASESNLLYRLFISHQNILVEQSSIPVVIAK
>2619008275 Helicobacter pylori SA168A
MNILFGISDTQECYNAIKFAVKLAHSLKEVRFTLLHVSMEVFIYSESGMMDYGQTEALEEEKAKALLKQFEDAFKKENIECESVLKSGDLIDVVLDMAKDYDLLLIGASESNLLYRLFISHQNSLVEQSSIPVVIAK
>2619009843 Helicobacter pylori SA168C
MNILFGISDTQECYNAIKFAVKLAHSLKEVRFTLLHVSMEVFIYSESGMMDYGQTEALEEEKAKALLKQFEDAFKKENIECESVLKSGDLIDVVLDMAKDYDLLLIGASESNLLYRLFISHQNSLVEQSSIPVVIAK
>2619034452 Helicobacter pylori SA169A
MNILFGISDTQECYNAIKFAIKLAHSLKEVRFTLLHVSMEVFIYSESGMMDYGQTEALEEEKAKALLKQFEEAFKKENIECESVLKSGDLIDVVLDMAKDYDLLLIGASESNLLYRLFISHQNSLVEQSSIPVVIAK
>2619036512 Helicobacter pylori SA169C
MNILFGISDTQECYNAIKFAIKLAHSLKEVRFTLLHVSMEVFIYSESGMMDYGQTEALEEEKAKALLKQFEEAFKKENIECESVLKSGDLIDVVLDMAKDYDLLLIGASESNLLYRLFISHQNSLVEQSSIPVVIAK
>2619038424 Helicobacter pylori SA170A
MNILFGISDTQECYNAIKFAVKLAHSLKEVRFTLLHVSMEVFIYSESGMMDYGQTEALEEEKAKALLKQFEDAFKKENIECESVLKSGDLIDVVLDMAKDYDLLLIGASESNLLYRLFISHQNSLVEQSSIPVVIAK
>2619039467 Helicobacter pylori SA170C
MNILFGISDTQECYNAIKFAVKLAHSLKEVRFTLLHVSMEVFIYSESGMMDYGQTEALEEEKAKALLKQFEDAFKKENIECESVLKSGDLIDVVLDMAKDYDLLLIGASESNLLYRLFISHQNSLVEQSSIPVVIAK
>2619056392 Helicobacter pylori SA144A
MKILFGISDTQECYNAIKFAIKLAHSLKEVRFTLLHVSMEVFIYSESGMMDYGQTEALEEEKAKALLKQFEEAFKKENIECESVLKSGDLIDVVLDMAKDYDLLLIGASESNLLYRLFISHQNSLVEQSSIPVVIAK
>2619057265 Helicobacter pylori SA144C
MKILFGISDTQECYNAIKFAIKLAHSLKEVRFTLLHVSMEVFIYSESGMMDYGQTEALEEEKAKALLKQFEEAFKKENIECESVLKSGDLIDVVLDMAKDYDLLLIGASESNLLYRLFISHQNSLVEQSSIPVVIAK
>2620632116 Helicobacter heilmannii ASB1.4
MLRVLFGISDTQECRSGVDAAIRLFSKIKEVHFTLVHVSPEVLIYPESGIMNYSQTEVAENEQSKNLVDEFIELFAQQGISCETVLKMGSPVDIILEMAPSFDLLVIGASESSMFYRLFGSHQNSFIDNSPIPVLVAK
>2620859416 Helicobacter pylori HP87hu
MNILFGISDTQECYNAIKFAVKLAHSLKEVRFTLLHVSMEVFIYSESGMMDYGQTEALEEEKANALLKQFEDAFKKENIECESVLKSGDLIDVVLDMAKDYDLLLIGASESNLLYRLFISHQNSLVEQSSIPVVIAK
>2620861027 Helicobacter pylori HP87P7
MNILFGISDTQECYNAIKFAVKLAHSLKEVRFTLLHVSMEVFIYSESGMMDYGQTEALEEEKANALLKQFEDAFKKENIECESVLKSGDLIDVVLDMAKDYDLLLIGASESNLLYRLFISHQNSLVEQSSIPVVIAK
>2620863379 Helicobacter pylori HP87P7tlpDRI
MNILFGISDTQECYNAIKFAVKLAHSLKEVRFTLLHVSMEVFIYSESGMMDYGQTEALEEEKANALLKQFEDAFKKENIECESVLKSGDLIDVVLDMAKDYDLLLIGASESNLLYRLFISHQNSLVEQSSIPVVIAK
>2620864942 Helicobacter pylori HP87tlpD
MNILFGISDTQECYNAIKFAVKLAHSLKEVRFTLLHVSMEVFIYSESGMMDYGQTEALEEEKANALLKQFEDAFKKENIECESVLKSGDLIDVVLDMAKDYDLLLIGASESNLLYRLFISHQNSLVEQSSIPVVIAK
>2620866357 Helicobacter pylori SA146A
MNILFGISDTQECYNAIKFAVKLAHSLKEVRFTLLHVSMEVFIYSESGMMDYGQTEALEEEKAKALLKQFEDAFKKENIECESVLKSGDLIDVVLDMAKDYDLLLIGASESNLLYRLFISHQNSLVEQSSIPVVIAK
>2620867908 Helicobacter pylori SA146C
MNILFGISDTQECYNAIKFAVKLAHSLKEVRFTLLHVSMEVFIYSESGMMDYGQTEALEEEKAKALLKQFEDAFKKENIECESVLKSGDLIDVVLDMAKDYDLLLIGASESNLLYRLFISHQNSLVEQSSIPVVIAK
>2620870423 Helicobacter pylori SA155C
MKILFGISDTQECYNAIKFAIKLAHSLKEVRFTLLHVSMEVFIYSESGMMDYGQTEALEEEKAKALLKQFEEAFKKENIECESVLKSGDLIDVVLDMAKDYDLLLIGASESNLLYRLFISHQNSLVEQSSIPVVIAK
>2620871053 Helicobacter pylori SA171A
MNILFGISDTQECYNAIKFAVKLAHSLKEVRFTLLHVSMEVFIYSESGMMDYGQTEALEEEKAKALLKQFEDAFKKENIECESVLKSGDLIDVVLDMAKDYDLLLIGASESNLLYRLFISHQNSLVEQSSIPVVIAK
>2620872422 Helicobacter pylori SA171C
MNILFGISDTQECYNAIKFAVKLAHSLKEVRFTLLHVSMEVFIYSESGMMDYGQTEALEEEKAKALLKQFEDAFKKENIECESVLKSGDLIDVVLDMAKDYDLLLIGASESNLLYRLFISHQNSLVEQSSIPVVIAK
>2620873980 Helicobacter pylori SA172A
MNILFGISDTQECYNAIKFAVKLAHSLKEVRFTLLHVSMEVFIYSESGMMDYGQTEALEEEKAKALLKQFEDAFKKENIECESVLKSGDLIDVVLDMAKDYDLLLIGASESNLLYRLFISHQNSLVEQSSIPVVIAK
>2620875714 Helicobacter pylori SA172C
MKILFGISDTQECYNAIKFAIKLAHSLKEVRFTLLHVSMEVFIYSESGMMDYGQTEALEEEKAKALLKQFEEAFKKENIECESVLKSGDLIDVVLDMAKDYDLLLIGASESNLLYRLFISHQNSLVEQSSIPVVIAK
>2620877026 Helicobacter pylori SA173A
MNILFGISDTQECYNAIKFAVKLAHSLKEVRFTLLHVSMEVFIYSESGMMDYGQTEALEEEKAKALLKQFEDAFKKENIECESVLKSGDLIDVVLDMAKDYDLLLIGASESNLLYRLFISHQNSLVEQSSIPVVIAK
>2620879555 Helicobacter pylori SA173C
MNILFGISDTQECYNAIKFAVKLAHSLKEVRFTLLHVSMEVFIYSESGMMDYGQTEALEEEKAKALLKQFEDAFKKENIECESVLKSGDLIDVVLDMAKDYDLLLIGASESNLLYRLFISHQNSLVEQSSIPVVIAK
>2620880762 Helicobacter pylori SA174A
MNILFGISDTQECYNAIKFAIKLAHSLKEVRFTLLHVSMEVFIYSESGMMDYGQTEALEEEKAKALLKQFEEAFKKENIECESVLKSGDLIDVVLDMAKDYDLLLIGASESNLLYRLFISHQNSLVEQSSIPVVIAK
>2620882060 Helicobacter pylori SA175A
MNILFGISDTQECYNAIKFAIKLAHSLKEVRFTLLHVSMEVFIYSESGMMDYGQTEALEEEKAKALLKQFEEAFKKENIECESVLKSGDLIDVVLDMAKDYDLLLIGASESNLLYRLFISHQNSLVEQSSIPVVIAK
>2620883425 Helicobacter pylori SA175C
MNILFGISDTQECYNAIKFAIKLAHSLKEVRFTLLHVSMEVFIYSESGMMDYGQTEALEEEKAKALLKQFEEAFKKENIECESVLKSGDLIDVVLDMAKDYDLLLIGASESNLLYRLFISHQNSLVEQSSIPVVIAK
>2620885542 Helicobacter pylori SA194A
MKILFGISDTQECYNAIKFAVKLAHSLKEVRFTLLHVSMEVFIYSESGMMDYGQTEALEEEKAKALLKQFEEAFKKENIECESVLKSGDLIDVVLDMAKDYDLLLIGASESNLLYRLFISHQNSLVEQSSIPVVIAK
>2620886919 Helicobacter pylori SA216C
MNILFGISDTQECYNAIKFAVKLAHSLKEVRFTLLHVSMEVFIYSESGMMDYGQTEALEEEKAKALLKQFEDAFKKENIECESVLKSGDLIDVVLDMAKDYDLLLIGASESNLLYRLFISHQNSLIEQSSIPVVIAK
>2620889401 Helicobacter pylori SA220A
MNILFGISDTQECYNAIKFAVKLAHSLKEVRFTLLHVSMEVFIYSESGMMDYGQTEALEEEKAKALLKQFEDAFKKENIECESVLKSGDLIDVVLDMAKDYDLLLIGASESNLLYRLFISHQNSLVEQSSIPVVIAK
>2620889972 Helicobacter pylori SA220C
MNILFGISDTQECYNAIKFAVKLAHSLKEVRFTLLHVSMEVFIYSESGMMDYGQTEALEEEKAKALLKQFEDAFKKENIECESVLKSGDLIDVVLDMAKDYDLLLIGASESNLLYRLFISHQNSLVEQSSIPVVIAK
>2620892793 Helicobacter pylori SA221A
MNILFGISDTQECYNAIKFAVKLAHSLKEVRFTLLHVSMEVFIYSESGMMDYGQTEALEEEKAKALLKQFEDAFKKENIECESVLKSGDLIDVVLDMAKDYDLLLIGASESNLLYRLFISHQNSLVEQSSIPVVIAK
>2620894306 Helicobacter pylori SA221C
MNILFGISDTQECYNAIKFAVKLAHSLKEVRFTLLHVSMEVFIYSESGMMDYGQTEALEEEKAKALLKQFEDAFKKENIECESVLKSGDLIDVVLDMAKDYDLLLIGASESNLLYRLFISHQNSLVEQSSIPVVIAK
>2620894956 Helicobacter pylori SA222A
MNILFGISDTQECYNAIKFAIKLAHSLKEVRFTLLHVSMEVFIYSESGMMDYGQTEALEEEKAKALLKQFEDAFKKENIECESVLKSGDLIDVVLEMAKDYDLLLIGASESNLLYRLFISHQNSLVEQSSIPVVIAK
>2620897002 Helicobacter pylori SA222C
MNILFGISDTQECYNAIKFAIKLAHSLKEVRFTLLHVSMEVFIYSESGMMDYGQTEALEEEKAKALLKQFEDAFKKENIECESVLKSGDLIDVVLEMAKDYDLLLIGASESNLLYRLFISHQNSLVEQSSIPVVIAK
>2620897901 Helicobacter pylori SA224A
MNILFGISDTQECYNAIKFAVKLAHSLKEVRFTLLHVSMEVFIYSESGMMDYGQTEALEEEKAKALLKQFEDAFKKENIECESVLKSGDLIDVVLDMAKDYDLLLIGASESNLLYRLFISHQNSLVEQSSIPVVIAK
>2620899860 Helicobacter pylori SA224C
MNILFGISDTQECYNAIKFAVKLAHSLKEVRFTLLHVSMEVFIYSESGMMDYGQTEALEEEKAKALLKQFEDAFKKENIECESVLKSGDLIDVVLDMAKDYDLLLIGASESNLLYRLFISHQNSLVEQSSIPVVIAK
>2620901958 Helicobacter pylori SA226A
MNILFGISDTQECYNAIKFAVKLAHSLKEVRFTLLHVSMEVFIYSESGMMDYGQTEALEEEKAKALLKQFEDAFKKENIECESVLKSGDLIDVVLDMAKDYDLLLIGASESNLLYRLFISHQNSLVEQSSIPVVIAK
>2620903307 Helicobacter pylori SA227A
MNILFGISDTQECYNAIKFAVKLAHSLKEVRFTLLHVSMEVFIYSESGMMDYGQTEALEEEKAKALLKQFEDAFKKENIECESVLKSGDLIDVVLDMAKDYDLLLIGASESNLLYRLFISHQNSLVEQSSIPVVIAK
>2620906112 Helicobacter pylori SA227C
MNILFGISDTQECYNAIKFAVKLAHSLKEVRFTLLHVSMEVFIYSESGMMDYGQTEALEEEKAKALLKQFEDAFKKENIECESVLKSGDLIDVVLDMAKDYDLLLIGASESNLLYRLFISHQNSLVEQSSIPVVIAK
>2620908043 Helicobacter pylori SA233A
MNILFGISDTQECYNTIKFAVKLAHSLKEVRFTLLHVSMEVFIYSESGMMDYGQTEALEEEKAKALLKQFEEAFKKENIECESVLKSGDLIDVVLDMAKDYDLLLIGASESNLLYRLFISHQNSLVEQSSIPVVIAK
>2620908875 Helicobacter pylori SA233C
MNILFGISDTQECYNAIKFAVKLAHSLKEVRFTLLHVSMEVFIYSESGMMDYGQTEALEEEKAKALLKQFEEAFKKENIECESVLKSGDLIDVVLDMAKDYDLLLIGASESNLLYRLFISHQNSLVEQSSIPVVIAK
>2620910504 Helicobacter pylori SA251A
MNILFGISDTQECYNAIKFAVKLAHSLKEVRFTLLHVSMEVFIYSESGMMDYGQTEALEEEKAKALLKQFEEAFKKENIECESVLKSGDLIDVVLDMAKDYDLLLIGASESNLLYRLFISHQNSLVEQSSIPVVIAK
>2620912124 Helicobacter pylori SA251C
MNILFGISDTQECYNAIKFAVKLAHSLKEVRFTLLHVSMEVFIYSESGMMDYGQTEALEEEKAKALLKQFEEAFKKENIECESVLKSGDLIDVVLDMAKDYDLLLIGASESNLLYRLFISHQNSLVEQSSIPVVIAK
>2620912956 Helicobacter pylori SA252A
MNILFGISDTQECYNAIKFAVKLAHSLKEVRFTLLHVSMEVFIYSESGMMDYGQTEALEEEKAKALLKQFEDAFKKENIECESVLKSGDLIDVVLDMAKDYDLLLIGASESNLLYRLFISHQNSLVEQSSIPVVIAK
>2620915102 Helicobacter pylori SA252C
MNILFGISDTQECYNAIKFAVKLAHSLKEVRFTLLHVSMEVFIYSESGMMDYGQTEALEEEKAKALLKQFEDAFKKENIECESVLKSGDLIDVVLDMAKDYDLLLIGASESNLLYRLFISHQNSLVEQSSIPVVIAK
>2620916390 Helicobacter pylori SA253A
MNILFGISDTQECYNAIKFAVKLAHSLKEVRFTLLHVSMEVFIYSESGMMDYGQTEALEEEKAKALLKQFEEAFKKENIECESVLKSGDLIDVVLDMAKDYDLLLIGASESNLLYRLFISHQNSLVEQSSIPVVIAK
>2620918266 Helicobacter pylori SA253C
MNILFGISDTQECYNAIKFAVKLAHSLKEVRFTLLHVSMEVFIYSESGMMDYGQTEALEEEKAKALLKQFEEAFKKENIECESVLKSGDLIDVVLDMAKDYDLLLIGASESNLLYRLFISHQNSLVEQSSIPVVIAK
>2620920814 Helicobacter pylori SA301A
MNILFGISDTQECYNAIKFAVKLAHSLKEVRFTLLHVSMEVFIYSESGMMDYGQTEALEEEKAKALLKQFEDAFKKENIECESVLKSGDLIDVVLDMAKDYDLLLIGASESNLLYRLFISHQNSLVEQSSIPVVIAK
>2620922321 Helicobacter pylori SA301C
MNILFGISDTQECYNAIKFAVKLAHSLKEVRFTLLHVSMEVFIYSESGMMDYGQTEALEEEKAKALLKQFEDAFKKENIECESVLKSGDLIDVVLDMAKDYDLLLIGASESNLLYRLFISHQNSLVEQSSIPVVIAK
>2620923609 Helicobacter pylori SA302A
MNILFGISDTQECYNAIKFAVKLAHSLKEVRFTLLHVSMEVFIYSESGMMDYGQTEALEEEKAKALLKQFEDAFKKENIECESVLKSGDLIDVVLDMAKDYDLLLIGASESNLLYRLFISHQNSLVEQSSIPVVIAK
>2620924918 Helicobacter pylori SA30A
MNILFGISDTQECYNAIKFAVKLAHSLKEVRFTLLHVSMEVFIYSESGMMDYGQTEALEEEKAKALLKQFEDAFKKENIECESVLKSGDLIDVVLDMAKDYDLLLIGASESNLLYRLFISHQNSLVEQSSIPVVIAK
>2620926634 Helicobacter pylori SA30C
MNILFGISDTQECYNAIKFAVKLAHSLKEVRFTLLHVSMEVFIYSESGMMDYGQTEALEEEKAKALLKQFEDAFKKENIECESVLKSGDLIDVVLDMAKDYDLLLIGASESNLLYRLFISHQNSLVEQSSIPVVIAK
>2620928519 Helicobacter pylori SA35C
MNILFGISDTQECYNAIKFAVKLAHSLKEVRFTLLHVSMEVFIYSESGMMDYGQTEALEEEKAKALLKQFEDAFKKENIECESVLKSGDLIDVVLDMAKDYDLLLIGASESNLLYRLFISHQNSLVEQSSIPVVIAK
>2620929862 Helicobacter pylori SA36C
MNILFGISDTQECYNAIKFAIKLAHSLKEVRFTLLHVSMEVFIYSESGMMDYGQTEALEEEKAKALLKQFEEAFKKENIECESVLKSGDLIDVVLDMAKDYDLLLIGASESNLLYRLFISHQNSLVEQSSIPVVIAK
>2620931365 Helicobacter pylori SA37A
MNILFGISDTQECYNAIKFAVKLAHSLKEVRFTLLHVSMEVFIYSESGMMDYGQTEALEEEKAKALLKQFEEAFKKENIECESVLKSGDLIDVVLDMAKDYDLLLIGASESNLLYRLFISHQNSLVEQSSIPVVIAK
>2620932693 Helicobacter pylori SA37C
MNILFGISDTQECYNAIKFAVKLAHSLKEVRFTLLHVSMEVFIYSESGMMDYGQTEALEEEKAKALLKQFEEAFKKENIECESVLKSGDLIDVVLDMAKDYDLLLIGASESNLLYRLFISHQNSLVEQSSIPVVIAK
>2620934589 Helicobacter pylori SA40A
MNILFGISDTQECYNAIKFAIKLAHSLKEVRFTLLHVSMEVFIYSESGMMDYGQTEALEEEKAKALLKQFEEAFKKENIECESVLKSGDLIDVVLDMAKDYDLLLIGASESNLLYRLFISHQNSLVEQSSIPVVIAK
>2620936415 Helicobacter pylori SA40C
MNILFGISDTQECYNAIKFAIKLAHSLKEVRFTLLHVSMEVFIYSESGMMDYGQTEALEEEKAKALLKQFEEAFKKENIECESVLKSGDLIDVVLDMAKDYDLLLIGASESNLLYRLFISHQNSLVEQSSIPVVIAK
>2620937666 Helicobacter pylori SA45A
MNILFGISDTQECYNAIKFAVKLAHSLKEVRFTLLHVSMEVFIYSESGMMDYGQTEALEEEKAKALLKQFEDAFKKENIECESVLKSGDLIDVVLDMAKDYDLLLIGASESNLLYRLFISHQNSLVEQSSIPVVIAK
>2620939277 Helicobacter pylori SA45C
MNILFGISDTQECYNAIKFAVKLAHSLKEVRFTLLHVSMEVFIYSESGMMDYGQTEALEEEKAKALLKQFEDAFKKENIECESVLKSGDLIDVVLDMAKDYDLLLIGASESNLLYRLFISHQNSLVEQSSIPVVIAK
>2620940787 Helicobacter pylori SA46A
MNILFGISDTQECYNAIKFAVKLAHSLKEVRFTLLHVSMEVFIYSESGMMDYGQTEALEEEKAKALLKQFEDAFKKENIECESVLKSGDLIDVVLDMAKDYDLLLIGASESNLLYRLFISHQNSLVEQSSIPVVIAK
>2620942458 Helicobacter pylori SA46C
MNILFGISDTQECYNAIKFAVKLAHSLKEVRFTLLHVSMEVFIYSESGMMDYGQTEALEEEKAKALLKQFEDAFKKENIECESVLKSGDLIDVVLDMAKDYDLLLIGASESNLLYRLFISHQNSLVEQSSIPVVIAK
>2620944336 Helicobacter pylori SA47A
MNILFGISDTQECYNAIKFAVKLAHSLKEVRFTLLHVSMEVFIYSESGMMDYGQTEALEEEKAKALLKQFEEAFKKENIECESVLKSGDLIDVVLDMAKDYDLLLIGASESNLLYRLFISHQNSLVEQSSIPVVIAK
>2620946037 Helicobacter pylori SA47C
MNILFGISDTQECYNAIKFAVKLAHSLKEVRFTLLHVSMEVFIYSESGMMDYGQTEALEEEKAKALLKQFEEAFKKENIECESVLKSGDLIDVVLDMAKDYDLLLIGASESNLLYRLFISHQNSLVEQSSIPVVIAK
>2628335241 Helicobacter pylori 655/99
MNILFGISDTQECYNAIKFAVKLAHSLKEVRFTLLHVSMEVFIYSESGMMDYGQTEALEEEKAKALLKQFEDAFKKENIECESVLKSGDLIDVVLEMAKDYDLLLIGASESNLLYRLFISHQNSLVEQSSIPVVIAK
>2628552426 Helicobacter pylori 1846/05
MNILFGISDTQECYNAIKFAVKLAHSLKEVRFTLLHVSMEVFIYSESGMMDYGQTEALEEEKAKALLKQFEDAFKKENIECESVLKSGDLIDVVLEMAKDYDLLLIGASESNLLYRLFISHQNSLVEQSSIPVVIAK
>2629454207 Helicobacter pylori 26695-1MET
MNILFGISDTQECYNAIKFAVKLAHSLKEVRFTLLHVSMEVFIYSESGMMDYGQTEALEEEKAKALLKQFEDAFKKENIECESVLKSGDLIDVVLDMAKDYDLLLIGASESNLLYRLFISHQNSLVEQSSIPVVIAK
>2629455351 Helicobacter pylori 499/02
MNILFGISDTQECYNAIKFAVKLAHSLKEVRFTLLHVSMEVFIYSESGMMDYGQTEALEEEKAKALLKQFEDAFKKENIECESVLKSGDLIDVVLEMAKDYDLLLIGASESNLLYRLFISHQNSLVEQSSIPVVIAK
>2629958804 Helicobacter pylori Taiwan-47
MNILFGISDTQECYNAIKFAVKLAHSLKEVRFTLLHVSMEVFIYSESGMMDYGQTEALEEEKAKALLKQFEDAFKKENIECESVLKSGDLIDVVLDMAKDYDLLLIGASESNLLYRLFISHQNSLVEQSSIPVVIAK
>2630000175 Helicobacter pylori 1198/04
MNILFGISDTQECYNAIKFAVKLAHSLKEARFTLLHVSMEVFIYSESGMMDYGQTEALEEEKAKALLKQFEDAFKKENIECESVLKSGDLIDVVLEMAKDYDLLLIGASESNLLYRLFISHQNSLVEQSSIPVVIAK
>2630717613 Helicobacter pylori Manado-1
MNILFGISDTQECYNAIKFAVKLAHSLKEVRFTLLHVSMEVFIYSESGMMDYGQTEALEEEKAKALLKQFEDAFKKENIECESVLKSGDLIDVVLDMAKDYDLLLIGASESNLLYRLFISHQNSLVEQSSIPVVIAK
>2630732430 Helicobacter pylori 1152/04
MNILFGISDTQECYNAIKFAVKLAHSLKEVRFTLLHVSMEVFIYSESGMMDYGQTEALEEEKAKALLKQFEDAFKKENIECESVLKSGDLIDVVLEMAKDYDLLLIGASESNLLYRLFISHQNSLVEQSSIPVVIAK
>2632510033 Helicobacter pylori UM045
MNILFGISDTQECYNAIKFAVKLAHSLKEARFTLLHVSMEVFIYSESGMMDYGQTEALEEEKAKALLKQFEDAFKKESIECESVLKSGDLIDVVLDMAKDYDLLLIGASESNLLYRLFISHQNSLVEQSSIPVVIAK
>2633343392 Helicobacter pylori Hp238
MNILFGISDTQECYNAIKFAVKLAHSLKEVRFTLLHVSMEVFIYSESGMMDYGQTEALEEEKAKALLKQFEDAFKKENIECESVLKSGDLIDVVLDMAKDYDLLFDRGERI
>2635938448 Helicobacter pylori UM291
MNILFGISDTQECYNAIKFAVKLAHSLKEVRFTLLHVSMEVFIYSESGMMDYSQTEALEEEKAKALLKQFEDAFKKEDIECESVLKSGDLIDVVLDMAKDYDLLLIGASESNLLYRLFISHQNSLVEQSSIPVVIAK
>2635944294 Helicobacter pylori UM520
MNILFGISDTQECYNAIKFAVKLAHSLKEVRFTLLHVSMEVFIYSESGMMDYGQTEALEEEKAKALLKQFEDAFKKENIECESVLKSGDLIDVVLDMAKDYDLLLIGASESNLLYRLFISHQNSLVEQSSIPVVIAK
>2636623942 Helicobacter pylori UM087
MNILFGISDTQECYNAIKFAVKLAHSLKEVRFTLLHVSMEVFIYSESGMMDYGQTEALEEEKAKALLKQFEDAFKKENIECESVLKSGDLIDVVLEMAKDYDLLLIGASESNLLYRLFISHQNSLVEQSSIPVVIAK
>2636841489 Helicobacter pylori UM209
MNILFGISDTQECYNAIKFAIKLAHSLKEVRFTLLHVSMEVFIYSESGMMDYGQTEALEEEKAKALLKQFEDAFKKENIECESVLKSGDLIDVVLDMAKDYDLLLIGASESNLLYRLFISHQNSLVEQSSIPVVIAK
>2637016172 Helicobacter pylori UM211
MNILFGISDTQECYNAIKFAVKLAHSLKEVRFTLLHVSMEVFIYSESGMMDYGQTEALEEEKAKALLKQFEDAFKKENIECESVLKSGDLIDVVLEMAKDYDLLLIGASESNLLYRLFISHQNSLVEQSSIPVVIAK
>2637028102 Helicobacter pylori UM202
MNILFGISDTQECYNAIKFAVKLAHSLKEVRFTLLHVSMEVFIYSESGMMDYGQTEALEEEKAKALLKQFEDAFKKENIECESVLKSGDLIDVVLDMAKDYDLLLIGASESNLLYRLFISHQNSLVEQSSIPVVIAK
>2637145304 Helicobacter pylori UM139
MNILFGISDTQECYNAIKFAVKLAHSLKEVRFTLLHVSMEVFIYSESGMMDYGQTEALEEEKAKALLKQFEDAFKKENIECESVLKSGDLIDVVLEMAKDYDLLLIGASESNLLYRLFISHQNSLVEQSSIPVVIAK
>2638236997 Helicobacter pylori UM228
MNILFGISDTQECYNAIKFAVKLAHSLKEVRFTLLHVSMEVFIYSESGMMDYGQTEALEEEKAKALLKQFEDAFKKENIECESVLKSGDLIDVVLEMAKDYDLLLIGASESNLLYRLFISHQNSLVEQSSIPVVIAK
>2641107552 Helicobacter pylori UM300
MNILFGISDTQECYNAIKFAVKLAHSLKEVRFTLLHVSMEVFIYSESGMMDYGQTEALEEEKAKALLKQFEDAFKKENIECESVLKSGDLIDVVLDMAKDYDLLLIGASESNLLYRLFISHQNSLVEQSSIPVVIAK
>2641177340 Helicobacter pylori UM163
MEVFIYSESGMMDYGQTEALEEEKAKALLKQFEDAFKKENIECESVLKSGDLIDVVLDMAKDYDLLLIGASESNLLYRLFISHQNSLVEQSSIPVVIAK
>2641177784 Helicobacter pylori UM163
MNILFGISDTQECYNAIKFAVKLAHSLKEVRFTLLHVSMEVFIYSESGMMDYGQTEALEEEKAKALLKQFEDAFKKENIECESVLKSGDLIDVVLDMAKDYDLLLIGASESNLLYRLFISH
>2642093536 Helicobacter pylori UM165
MNILFGISDTQECYNAIKFAVKLAHSLKEVRFTLLHVSMEVFIYSESGMMDYGQTEALEEEKAKALLKQFEDAFKKENIECESVLKSGDLIDVVLDMAKDYDLLLIGASESNLLYRLFISHQNSLVEQSSIPVVIAK
>2642235605 Helicobacter pylori UM158
MNILFGISDTQECYNAIKFAVKLAHSLKEARFTLLHVSMEVFIYSESGMMDYGQTEALEEEKAKALLKQFEDAFKKENIECESVLKSGDLIDVVLDMAKDYDLLLIGASESNLLYRLFISHQNSLVEQSSIPVVIAK
>2642277182 Helicobacter pylori UM196
MNILFGISDTQECYNAIKFAVKLAHSLKEVRFTLLHVSMEVFIYSESGMMDYGQTEALEEEKAKALLKQFEDAFKKENIECESVLKSGDLIDVVLDMAKDYDLLLIGASESNLLYRLFISHQNSLVEQSSIPVVIAK
>2645856777 Helicobacter pylori UM131
MNILFGISDTQECYNAIKFAVKLAHSLKEVRFTLLHVSMEVFIYSESGMMDYGQTEALEEEKAKALLKQFEDAFKKENIECESVLKSGDLIDVVLDMAKDYDLLLIGASESNLLYRLFISHQNSLVEQSSIPVVIAK
>2646241934 Helicobacter pullorum 229334/12
MKNRIAVATDFSKKSLMALTKAIYLAKKFQCPLDVLHIVEYSIFHNPKKDKKAGKEALAKFIEDNFPNLEIEMRQFCYVGTIHKEINKHIKEYECQILCVGATGETQHLTDILLGSVTKQIIKKSSIPVLVAKNESLPDYINIFSPTDFSDSSTKIAKIAKRIFPEAHLIFYHMINRPFEIRLGHYGADDEQITNFNQNAENKAKEIAKKFLKNFQGSKKEMILDSGILSYTRLLSVAESKNASLIALPTSGKISFFALDVLENSKIDVLIWKF
>2646243443 Helicobacter pullorum 229334/12
MKKILFAVDDTKSCQKAAEFVVNFFGDREDCAITIIHVKTPIMLYGEAALAAYEDIEKKESEESDRLLEDFSAIFTNKGVNVKQQLLEGEAVAEVLNYAKDYDLLVIGQSEGSFWNKIFSTNQNDFSQKSPIPILIVK
>2646353039 Helicobacter pylori 228/99
MNILFGISDTQECYNAIKFAVKLAHSLKEVRFTLLHVSMEVFIYSESGMMDYGQTEALEEEKAKALLKQFEDAFKKENIECESVLKSGDLIDVVLDMAKDYDLLLIGASESNLLYRLFISHQNSLVEQSSIPVVIAK
>2646628153 Helicobacter pylori UM096
MNILFGISDTQECYNAIKFAVKLAHSLKEVRFTLLHVSMEVFIYSESGMMDYGQTEALEEEKAKALLKQFEDAFKKENIECESVLKSGDLIDVVLDMAKDYDLLLIGASESNLLYRLFISHQNSLVEQSSIPVVIAK
>2646794861 Helicobacter pylori 1786/05
MNILFGISDTQECYNAIKFAVKLAHSLKEVRFTLLHVSMEVFIYSESGMMDYGQTEALEEEKAKALLKQFEDAFKKENIECESVLKSGDLIDVVLEMAKDYDLLLIGASESNLLYRLFISHQNSLVEQSSIPVVIAK
>2647239333 Helicobacter pylori UM229S
MNILFGISDTQECYNAIKFAVKLAHSLKEVRFTLLHVSMEVFIYSESGMMDYGQTEALEEEKAKALLKQFEDAFKKENIECESVLKSGDLIDVVLDMAKDYDLLLIGASESNLLYRLFISHQNSLVEQSSIPVVIAK
>2647383871 Helicobacter pylori 207/99
MNILFGISDTQECYNAIKFAVKLAHSLKEVRFTLLHVSMEVFIYSESGMMDYGQTEALEEEKAKALLKQFEDAFKKENIECESVLKSGDLIDVVLDMAKDYDLLLIGASESNLLYRLFISHQNSLVEQSSIPVVIAK
>2647731632 Helicobacter pullorum 229254/12
MKNRIAVATDFSKKSLMALTKAIYLAKKFQCSLDVLHIVEYSIFHNPKKDKKAGKEALAKFIEDNFPNLEIEMRQFCYVGTIHKEINKHIKEYKCQILCVGATGETQHLTDILLGSVTKQIIKKSSIPVLVAKNESLPDYINIFSPTDFSDSSVKIAKIAKRIFPEAHLIFYHMINRPFEIRLGHYGADDEQITNFNQNAENKAKEIAKKFLKNFQGSKKEMILDSGILSYTRLLSVAESKNASLIALPTSGKISFFALDVLENSKIDVLIWKF
>2647731677 Helicobacter pullorum 229254/12
MKKILFAVDDTKSCQKAAEFVVNFFGDREDCAITIIHVKTPIMLYGEAALAAYEDIEKKESEESDRLLEDFSAIFTNKGVNVKQQLLEGEAVAEVLNYAKDYDLLVIGQSEESFWNKIFSTNQNDFSQKSPIPILIVK
>2647831505 Helicobacter pylori 7.13
MNILFGISDTQECYNAIKFAVKLAHSLKEVRFTLLHVSMEVFIYSESGMMDYGQTEALEEEKAKALLKQFEDAFKKENIECESVLKSGDLIDVVLDMAKDYDLLLIGASESNLLYRLFISHQNSLVEQSSIPVVIAK
>2648551602 Helicobacter heilmannii ASB1.4
MLRVLFGISDTQECRSGVDAAIRLFSKIKEVHFTLVHVSPEVLIYPESGIMNYSQTEVAENEQSKNLVDEFIELFAQQGISCETVLKMGSPVDIILEMAPSFDLLVIGASESSMFYRLFGSHQNSFIDNSPIPVLVAK
>2648824983 Helicobacter pylori UM370
MNILFGISDTQECYNAIKFAVKLAHSLKEVRFTLLHVSMEVFIYSESGMMDYGQTEALEEEKAKALLKQFEDAFKKENIECESVLKSGDLIDVVLDMAKDYDLLLIGASESNLLYRLFISHQNSLVEQSSIPVVIAK
>2648942215 Helicobacter pylori 26695-1
MNILFGISDTQECYNAIKFAVKLAHSLKEVRFTLLHVSMEVFIYSESGMMDYGQTEALEEEKAKALLKQFEDAFKKENIECESVLKSGDLIDVVLDMAKDYDLLLIGASESNLLYRLFISHQNSLVEQSSIPVVIAK
>2649185635 Helicobacter pylori UM119
MNILFGISDTQECYNAIKFAVKLAHSLKEVRFTLLHVSMEVFIYSESGMMDYGQTEALEEEKAKALLKQFEDAFKKENIECESVLKSGDLIDVVLDMAKDYDLLLIGASESNLLYRLFISHQNSLVEQSSIPVVIAK
>2649434353 Helicobacter pylori 22
MNILFGISDTQECYNAIKFAVKLAHSLKEVRFTLLHVSMEVFIYSESGMMDYGQTEALEEEKAKALLKQFEDAFKKENIECESVLKSGDLIDVVLEMAKDYDLLLIGASESNLLYRLFISHQNSLVEQSSIPVVIAK
>2650868549 Helicobacter pylori UM171S
MNILFGISDTQECYNDIKFAVKLAHSLKEVRFTLLHVSMEVFIYSESGMMDYGQTEALEEEKAKALLKQFEDAFKKENIECESVLKSGDLIDVVLDMAKDYDLLLIGASESNLLYRLFISHQNSLVEQSSIPVVIAK
>2650869734 Helicobacter pylori UM171S
MNILFGISDTQECYNAIKFAVKLAHSLKEVRFTLLHVSMEVFIYSESGMMDYGQTEALEEEKAKALLKQFEDAFKKENIECESVLKSGDLIDVVLDMAKDYDLLLIGASESNLLYRLFISH
>2651136406 Helicobacter pylori UM147
MNILFGISDTQECYNAIKFAVKLAHSLKEVRFTLLHVSMEVFIYSESGMMDYGQTEALEEEKAKALLKQFEDAFKKENIECESVLKSGDLIDVVLDMAKDYDLLLIGASESNLLYRLFISHQNSLVEQSSIPVVIAK
>2651138324 Helicobacter pylori UM163R
MNILFGISDTQECYNAIKFAVKLAHSLKEVRFTLLHVSMEVFIYSESGMMDYGQTEALEEEKAKALLKQFEDAFKKENIECESVLKSGDLIDVVLDMAKDYDLLLIGASESNLLYRLFISHQNSLVEQSSIPVVIAK
>2651145192 Helicobacter pylori UM122
MNILFGISDTQECYNTIKFAVKLAHSLKEVRFTLLHVSMEVFIYSESGMMDYGQTEALEEEKAKALLKQFEDAFKKENIECESVLKSGDLIDVVLEMAKDYDLLLIGASESNLLYRLFISHQNSLVEQSSIPVVIAK
>2651266810 Helicobacter pylori UM276R
MEVFIYSESGMMDYSQTEALEEEKAKALLKQFEDAFKKENIECESVLKSGDLIDVVLDMAKDYDLLLIGASESNLLYRLFISHQNSLVEQSSIPVVIAK
>2651352950 Helicobacter pylori UM246
MNILFGISDTQECYNAIKFAVKLAHSLKEVRFTLLHVSMEVFIYSESGMMDYGQTEALEEEKAKALLKQFEDAFKKENIECESVLKSGDLIDVVLEMAKDYDLLLIGASESNLLYRLFISHQNSLVEQSSIPVVIAK
>2651664792 Helicobacter pylori UM411
MNILFGISDTQECYNAIKFAVKLAHSLKEARFTLLHVSMEVFIYSESGMMDYGQTEALEEEKAKALLKQFEDAFKKENIECESVLKSGDLIDVVLDMAKDYDLLLIGASESNLLYRLFISHQNSLVEQSSIPVVIAK
>2652407034 Helicobacter pylori UM137S
MNILFGISDTQECYNAIKFAVKLAHSLKEVRFTLLHVSMEVFIYSESGMMDYGQTEALEEEKAKALLKQFEDAFKKENIECESVLKSGDLIDVVLDMAKDYDLLLIGASESNLLYRLFISHQNSLV
>2652407878 Helicobacter pylori UM137R
MNILFGISDTQECYNAIKFAVKLAHSLKEVRFTLLHVSMEVFIYSESGMMDYGQTEALEEEKAKALLKQFEDAFKKENIECESVLKSGDLIDVVLDMAKDYDLLLIGASESNLLYRLFISHQNSLV
>2652409675 Helicobacter pylori UM171R
MNILFGISDTQECYNAIKFAVKLAHSLKEVRFTLLHVSMEVFIYSESGMMDYGQTEALEEEKAKALLKQFEDAFKKENIECESVLKSGDLIDVVLDMAKDYDLLLIGASESNLLYRLFISHQNSLVEQSSIPVVIAK
>2652411424 Helicobacter pylori UM233S
MNILFGISDTQECYNAIKFAVKLAHSLKEVRFTLLHVSMEVFIYSESGMMDYGQTEALEEEKAKALLKQFEDAFKKENIECESVLKSGDLIDVVLDMAKDYDLLLIGASESNLLYRLFISHQNSLVEQSSIPVVIAK
>2652516623 Helicobacter pylori 59
MNILFGISDTQECYNAIKFAVKLAHSLKEVRFTLLHVSMEVFIYSESGMMDYGQTEALEEEKAKALLKQFEDAFKKENIECESVLKSGDLIDVVLDMAKDYDLLLIGASESNLLYRLFISHQNSLVEQSSIPVVIAK
>2653139518 Helicobacter pylori UM352
MNILFGISDTQECYNAIKFAVKLAHSLKEARFTLLHVSMEVFIYSESGMMDYGQTEALEEEKAKALLKQFEDAFKKENIECESVLKSGDLIDVVLDMAKDYDLLLIGASESNLLYRLFISHQNSLVEQSSIPVVIAK
>2653150999 Helicobacter pylori UM229R
MNILFGISDTQECYNAKFAVKLAHSLKEVRFTLLHVSMEVFIYSESGMMDYGQTEALEEEKAKALLKQFEDAFKKENIECESVLKSGDLIDVVLDMAKDYDLLLIGASESNLLYRLFISHQNSLVEQSSIPVVIAK
>2653151848 Helicobacter pylori UM276S
LLKQFEDAFKKENIECESVLKSGDLIDVVLDMAKDYDLLLIGASESNLLYRLFISHQNSLVEQSSIPVVIAK
>2653151849 Helicobacter pylori UM276S
MNILFGISDTQECYNAIKFAVKLAHSLKEAHFTLLHVSMEVFIYSESGMMDYSQTEALEEEKAKLC
>2654720114 Helicobacter pullorum 229336/12
MKNRIAVATDFSKKSLMALTKAIYLAKKFQCSLDVLHIVEYSIFHNPKKDKKAGKEALAKFIEDNFPNLEIEMRQFCYVGTIHKEINKHIKEYKCQILCVGATGETQHLTDILLGSVTKQIIKKSSIPVLVAKNESLPDYINIFSPTDFSDSSTKIAKIAKRIFPEAHLIFYHMINRPFEIRLGHYGADDEQITNFNQNAENKAKEIAKKFLKNFQGSKKEMILDSGILSYTRLLSVAESKNASLIALPTSGKISFFALDVLENSKIDVLIWKF
>2654720152 Helicobacter pullorum 229336/12
MKKILFAVDNTKSCQKAAEFVVNFFGDREDCAITIIHVKTPIMLYGEAALAAYEDIEKRENEESDKLLEDFSAIFINKGINIKQELLEGEAVAEVLNYAKDYDLLVIGQSEESFWNKIFSTNQNDFSQKSPIPILIVK
>2654721931 Helicobacter pullorum 229313/12
MKNRIAVATDFSKKSLMALTKAIYLAKKFQCSLDVLHIVEYSIFHNPKKDKKAGKEALAKFIEDNFPNLEIEMRQFCYVGTIHKEINKHIKEYKCQILCVGATGETQHLTDILLGSVTKQIIKKSSIPVLVAKNESLPDYINIFSPTDFSDSSTKIAKIAKRIFPEAHLIFYHMINRPFEIRLGHYGADDEQITNFNQNAENKAKEIAKKFLKNFQGSKKEMILDSGILSYTRLLSVAESKNASLIALPTSGKISFFALDVLENSKIDVLIWKF
>2654721966 Helicobacter pullorum 229313/12
MKKILFAVDDTKSCQKAAEFVVNFFGDREDCAITIIHVKTPIMLYGEAALAAYEDIEKKESEESDRLLEDFSAIFTNKGVNVKQQLLEGEAVAEVLNYAKDYDLLVIGQSEESFWNKIFSTNQNDFSQKSPIPILIVK
>2655052879 Helicobacter pylori UM408
MNILFGISDTQECYNAIKFAVKLAHSLKEVRFTLLHVSMEVFIYSESGMMDYGQTEALEEEKAKALLKQFEDAFKKENIECESVLKSGDLIDVVLDMAKDYDLLLIGASESNLLYRLFISHQNSLVEQSSIPVVIAK
>2655055445 Helicobacter pylori UM152
MNILFGISDTQECYNAIKFAVKLAHSLKEVRFTLLHVSMEVFIYSESGMMDYGQTEALEEEKAKALLKQFEDAFKKENIECESVLKSGDLIDVVLDMAKDYDLLLIGASESNLLYRLFISHQNSLVEQSSIPVVIAK
>2655254741 Helicobacter pylori UM163S
MNILFGISDTQECYNAIKFAVKLAHSLKEVRFTLLHVSMEVFIYSESGMMDYGQTEALEEEKAKALLKQFEDAFKKENIECESVLKSGDLIDVVLDMAKDYDLLLIGASESNLLYRLFISHQNSLVEQSSXPVVIAK
>2655257105 Helicobacter pylori UM400AS
MNILFGISDTQECYNAIKFAVKLAHSLKEVRFTLLHVSMEVFIYSESGMMDYGQTEALEEEKAKALLKQFEDAFKKENIECESVLKSGDLIDVVLDMAKDYDLLLIGASESNLLYRLFISHQNSLVEQSSIPVVIAK
>2657643746 Helicobacter sp. 05-5293
MTKLLFGVSDTQECRRAIQTIIKFFGHRDEVELTLLHVTPEIVVYAESGIVDYGTIENIENEKSNNILSEFEQSFNKEGIMCQKILKTGNPIDVVLEIVNNYDLLVIGASESSLLHRIFNSHQNSFINSSPIPVLVAK
>2657926059 Helicobacter pylori FD535
MNILFGISDTQECYNAIKFAVKLAHSLKEVRFTLLHVSMEVFIYSESGMMDYGQTEALEEEKAKALLKQFEDAFKKENIECESVLKSGDLIDVVLDMAKDYDLLLIGASESNLLYRLFISHQNSLVEQSSIPVVIAK
>2658120800 Helicobacter pylori UM303S
MNILFGISDTQECYNAIKFAVKLAHSLKEVRFTLLHVSMEVFIYSESGMMDYGQTEALEEEKAKALLKQFEDAFKKENIECESVLKSGDLIDVVLDMAKDYDLLLIGASESNLLYRLFISHQNSLVEQSSIPVVIAK
>2658920339 Helicobacter heilmannii Hheil1kol
MLRVLFGISDTQECRSGVDAAIRLFSKIKEVHFTLVHVSPEVLIYPESGIMNYSQTEVAENEQSKNLVDEFIELFAQQGISCETVLKMGSPVDIILEMAPSFDLLVIGASESSMFYRLFGSHQNSFIDNSPIPVLVAK
>2659001563 Helicobacter pylori FD506
MSILFGISDTQECYNAIKFAVKLAHSLKEVRFTLLHVSMEVFIYSESGMMDYGQTEALEEEKAKALLKQFEDAFKKENIECESVLKSGDLIDVVLDMAKDYDLLLIGASESNLLYRLFISHQNSLVEQSSIPVVIAK
>2659132519 Helicobacter trogontum ATCC 49310
MVDAIKILFGVSDTDECRKAIPTIIKLFARRSEIELTLLHVTPETIVLAESGIVDYASLEHVQEEESHAILQEFAKVFNNEGIACKKILKNGNPIDVVLEIADQYDLLVIGASESSILHRIFNSHQNGFINSSPIPVLVAK
>2661413769 Helicobacter apodemus MIT-03-7007
MKNRIAVATDFSQNSLIAISKALYLAKKSKSTLDVVHIVEHSIFHDPKQSKRTGKEALAKFILEHFPNPEVVIQEFCYVGSIVKGICKHIKERECKLLCVGSAGENHHLTEILLGSTAKQIVKKSQIPVLVTKNESLPDYINAFSPTDFSNNSLKLAKVTKKLFDNIKITFYHMINRPFEIRLGHYGADDEQISKYNKSAEEKAKEQSKKFLKELDKNNVNMVLDSGILTYTRLLSVAESKNSSLVVLPTSGKVSFFALDVLEHSNLDVLICKF
>2661679563 Helicobacter pylori UM233R
MNILFGISDTQECYNAIKFAVKLPHSLKEVRFTLLHVSMEVFIYSESGMMDYGQTEALEEEKAKALLKQFEDAFKKENIECESVLKSGDLIDVVLDMAKDYDLLLIGASESNLLYRLFISHQNSLVEQSSIPVVIAK
>2661827771 Helicobacter pylori UM400AR
MNILFGISDTQECYNAIKFAVKLAHSLKEVRFTLLHVSMEVFIYSESGMMDYGQTEALEEEKAKALLKQFEDAFKKENIECESVLKSGDLIDVVLDMAKDYDLLLIGASESNLLYRLFISHQNSLVEQSSIPVVIAK
>2661989910 Helicobacter ailurogastricus Hail11
MLRVLFGISDTQECRSGVDAAIRLFSKIKEVHFTLVHVSPEVLIYPESGIMNYSQTEVVANEQSKQLIDEFMELFTQEGISCETVLKMGNPVDIVLEMAPSFDLLVIGASESSMFYRLFGSHQNSFIDNSPIPVLVAK
>2662304972 Helicobacter pylori GC26
MNILFGISDTQECYNAIKFAVKLAHSLKEARFTLLHVSMEVFIYSESGMMDYGQTEALEEEKAKALLKQFEDAFKKENIECESVLKSGDLIDVVLDMAKDYDLLLIGASESNLLYRLFISHQNSLVEQSSIPVVIAK
>2662759708 Helicobacter pylori 29CaP
MNILFGISDTQECYNAIKFAVKLAHSLKEVRFTLLHVSMEVFIYSESGMMDYGQTEALEEEKAKALLKQFEDAFKKENIECESVLKSGDLIDVVLEMAKDYDLLLIGASESNLLYRLFISHQNSLVEQSSIPVVIAK
>2663249285 Helicobacter ailurogastricus Hail13
MLRVLFGISDTQECRSGVDAAIRLFSKIKEVHFTLVHVSPEVLIYPESGIMNYSQTEVVANEQSKQLIDEFMELFTQEGISCETVLKMGNPVDIVLEMAPSFDLLVIGASESSMFYRLFGSHQNSFIDNSPIPVLVAK
>2663880260 Helicobacter pylori FD662
MNILFGISDTQECYNAIKFAVKLAHSLKEARFTLLHVSMEVFIYSESGMMDYGQTEALEEEKAKALLKQFEDAFKKENIECESVLKSGDLIDVVLEMAKDYDLLLIGASESNLLYRLFISHQNSLVEQSSIPVVIAK
>2664883380 Helicobacter ailurogastricus Hail7
MLRVLFGISDTQECRSGVDAAIRLFSKIKEVHFTLVHVSPEVLIYPESGIMNYSQTEVVANEQSKQLIDEFMELFTQEGISCETVLKMGNPVDIVLEMAPSFDLLVIGASESSMFYRLFGSHQNSFIDNSPIPVLVAK
>2664901656 Helicobacter pylori FD577
MNILFGISDTQECYNAIKFAVKLAHSLKEVRFTLLHVSMEVFIYSESGMMDYGQTEALEEEKAKALLKQFEDAFKKENIECESVLKSGDLIDVVLDMAKDYDLLLIGASESNLLYRLFISHQNSLVEQSSIPVVIAK
>2665083364 Helicobacter typhlonius 98-6810
MTKLLFGVSDTQECRRAIQTIIKFFGHRDEIELTLLHVTPEIVVYAESGIVDYGTIENIENEKSNAILSEFESAFNKEGITCQKILKTGNPIDVVLEIVNNYDLLIIGASESSLLHRIFNSHQNSFINSSPIPVLVAK
>2665177338 Helicobacter sp. MIT 05-5294
MKNRIVVATDFSQSSLTALTKAMFLAKKQKYTLDVVHVVEYSIFHDPKKDKKVGKEALAKFIADNFPKPEVEISQFCYVGTIHKEINKHAKERECRLLLVGATGETQYLTEVLLGSVTKKIIRKSDIPVLVTKNEALPDYVNIFSPTDFSDDSLKLAKTTNRFFPEANFIFYHMISRPFELRLGRYGADEEQISKFNKGAEEEARECSKEFLESFSSKGEMVLDSGILSYTRLLSVAESKNVSLIALPTSGKVSFFALDVLQHANVDVLIWKF
>2665178997 Helicobacter sp. MIT 05-5294
MKQILFAIDGTKSCQKAAEFVVNFFGDREDCAITIIHVKTPIMLYGEAALAAYEEIEKKESAESDKLLEEFAAVFTNKGVNIKQKLLEGEAVTEVLSYAKDFDLLIIGQSEESFWNKIFSTNQNDFSQKSPIPILIVK
>2665304058 Helicobacter jaachi MIT 09-6949
MTKLLFGVSNTQECRRAIQTIIKFFGHRNEIELTLLHVTPEVIVYAESGIVDYGTIENIEQQKSNDILNEFEAEFVKEGISCQKILKTGNPIDVVLEIVENYDLLVIGASESSLLHRIFNSHQNSFINSSPIPVLVAK
>2667288646 Helicobacter muridarum ST1
MTEPIRILFGVSDTEECKKAIPTIIKLFAKRSEIELTLLHVIPETIVLAESGIVDYASLEHLQQEESNEILKEFAKIFNQEGIACKKILRNGNPIDVVLEIANDFDLLVIGASESSLLRRIFNSHQNSFINSSPIPVLVAK
>2670629169 Helicobacter pylori FD430
MNILFGISDTQECYNAIKFAVKLAHSLKEVRFTLLHVSMEVFIYSESGMMDYGQTEALEEEKAKALLKQFEDAFKKESIECESVLKSGDLIDVVLDMAKDYDLLLIGASESNLLYRLFISHQNSLVEQSSIPVVIAK
>2672758665 Helicobacter pylori J99
MNILFGISDTQECYNAIKFAVKLAHSLKEVRFTLLHVSMEVFIYSESGMMDYGQTEALEEEKAKALLKQFEDAFKKENIECESVLKSGDLIDVVLDMAKDYDLLLIGASESNLLYRLFISHQNSLVEQSSIPVVIAK
>2674111909 Helicobacter pylori UM443R
MNILFGISDTQECYNAIKFAVKLAHSLKEVRFTLLHVSMEVFIYSESGMMDYGQTEALEEEKAKALLKQFEDAFKKENIECESVLKSGDLIDVVLDMAKDYDLLLIGASESNLLYRLFISHQNSLVEQSSIPVVIAK
>2674582149 Helicobacter bilis ATCC 49314
MADAIRILFGVSDTDECRKAIPTIIKLFARRSEIELTLLHVTPETIVLAESGIVDYASLEHVQEEESHAILQEFAKVFNNEGIACKKILKNGNPIDVVLEIADQYDLLVIGASESSILHRIFNSHQNGFINSSPIPVLVAK
>2675245356 Helicobacter pylori FD703
MNILFGISDTQECYNAIKFAIKLAHSLKEVRFTLLHVSMEVFIYSESGMMDYGQTEALEEEKAKALLKQFEDAFKKENIECESVLKSGDLIDVVLDMAKDYDLLLIGASESNLLYRLFISHQNSLVEQSSIPVVIAK
>2675677589 Helicobacter trogontum ATCC 700114
MVDAIKILFGVSDTDECRKAIPTIIKLFARRSEIELTLLHVTPETIVLAESGIVDYASLEHVQEEESHAILQEFAKVFNNEGIACKKILKNGNPIDVVLEIADQYDLLVIGASESSILHRIFNSHQNGFINSSPIPVLVAK
>2675900461 Helicobacter pylori UM443S
MNILFGISDTQECYNAIKFAVKLAHSLKEVRFTLLHVSMEVFIYSESGMMDYGQTEALEEEKAKALLKQFEDAFKKENIECESVLKSGDLIDVVLDMAKDYDLLLIGASESNLLYRLFISHQNSLVEQSSIPVVIAK
>2683189729 Helicobacter sp. MIT 03-1616
MTKLLFGVSDTQECRRAIQTIIKFFGHRDEIELTLLHVTPEIVVYAESGIVDYGTIENIENEKSNAILSEFESAFNKEGITCQKILKTGNPIDVVLEIVNNYDLLIIGASESSLLHRIFNSHQNSFINSSPIPVLVAK
>2684024693 Helicobacter pylori H3014
MNILFGISDTQECYNAIKFAVKLAHSLKEVRFTLLHVSMEVFIYSESGMMDYGQTEALEEEKAKALLKQFEDAFKKENIECESVLKSGDLIDVVLDMAKDYDLLLIGASESNLLYRLFISHQNSLVEQSSIPVVIAK
>2686984881 Helicobacter pylori ML2
MNILFGISDTQECYNAIKFAVKLAHSLKETRFTLLHVSMEVFIYSESGMMDYGQTEALEEEKAKALLKQFEDAFKKENIECESVLKSGDLIDVVLDMAKDYDLLLIGASESNLLYRLFISHQNSLVEQSSIPVVIAK
>2687876773 Helicobacter pylori ML1
MNILFGISDTQECYNAIKFAVKLAHSLKEVRFTLLHVSMEVFIYSESGMMDYGQTEALEEEKANALLKQFEDAFKKENIECESVLKSGDLIDVVLDMAKDYDLLLIGASESNLLYRLFISHQNSLVEQSSIPVVIAK
>2689080242 Helicobacter pylori ML3
MNILFGISDTQECYNAIKFAIKLAHSLKEVRFTLLHVSMEVFIYSESGMMDYGQTEALEEEKAKALLKQFEDAFKKENIECESVLKSGDLIDVVLEMAKDYDLLLIGASESNLLYRLFISHQNSLVEQSSIPVVIAK
>2689225370 Helicobacter himalayensis YS1
MTKLLFGVSDTEECRRAIGTINKLFGKREDVELTLLHVSEEIIVYAQSGIVNYETIENIESERSSEILNEFENTFKNEGITCKKILRTGNPIDVVLEIANEYDLLVIGASESSLLYRIFSSHQNSFINSSPIQVLVAK
>2689559609 Helicobacter typhlonius 1
MTKLLFGVSDTQECRRAIQTIIKFFGHRDEIELTLLHVTPEIVVYAESGIVDYGTIENIENEKSNAILSEFESAFNKEGITCQKILKTGNPIDVVLEIVNNYDLLIIGASESSLLHRIFNSHQNSFINSSPIPVLVAK
>2692385266 Helicobacter heilmannii Hheil3
MLRVLFGISDTQECRSGVDAAIRLFSKIKEVHFTLVHVSPEVLIYPESGIMNYSQTEVAENEQSKNLVDEFIELFAQQGISCETVLKMGSPVDIILEMAPSFDLLVIGASESSMFYRLFGSHQNSFIDNSPIPVLVAK
>2692939873 Helicobacter heilmannii Hheil14
MLRVLFGISDTQECRSGVDAAIRLFSKIKEVHFTLVHVSPEVLIYPESGIMNYSQTEVAENEQSKNLVDEFIELFAQQGISCETVLKMGSPVDIILEMAPSFDLLVIGASESSMFYRLFGSHQNSFIDNSPIPVLVAK
>2693797709 Helicobacter pylori UM303R
MNILFGISDTQECYNAIKFAVKLAHSLKEVRFTLLHVSMEVFIYSESGMMDYGQTEALEEEKAKALLKQFEDAFKKENIECESVLKSGDLIDVVLDMAKDYDLLLIGASESNLLYRLFISHQNSLVEQSSIPVVIAK
>2694112261 Helicobacter bilis Missouri
MADAIRILFGVSDTDECRKAIPTIIKLFARRSEIELTLLHVTPETIVLAESGIVDYASLEHVQEEESHAILQEFAKVFNNEGIACKKILKNGNPIDVVLEIADQYDLLVIGASESSILHRIFNSHQNGFINSSPIPVLVAK
>2696097628 Helicobacter pylori FD568
MNILFGISDTQECYNAIKFAVKLAHSLKEVRFTLLHVSMEVFIYSESGMMDYGQTEALEEEKAKALLKQFEDAFKKENIECESVLKSGDLIDVVLDMAKDYDLLLIGASESNLLYRLFISHQNSLVEQSSIPVVIAK
>2697208336 Helicobacter pylori FD423
MNILFGISDTQECYNAIKFAVKLAHSLKEVRFTLLHVSMEVFIYSESGMMDYGQTEALEEEKAKALLKQFEDAFKKENIECESVLKSGDLIDVVLEMAKDYDLLLIGASESNLLYRLFISHQNSLVEQSSIPVVIAK
>2697396249 Helicobacter heilmannii Hheil2
MLRVLFGISDTQECRSGVDAAIRLFSKIKEVHFTLVHVSPEVLIYPESGIMNYSQTEVAENEQSKNLVDEFIELFAQQGISCETVLKMGSPVDIILEMAPSFDLLVIGASESSMFYRLFGSHQNSFIDNSPIPVLVAK
>2698598222 Helicobacter ailurogastricus Hail9
MLRVLFGISDTQECRSGVDAAIRLFSKIKEVHFTLVHVSPEVLIYPESGIMNYSQTEVVANEQSKQLIDEFMELFTQEGISCETVLKMGNPVDIVLEMAPSFDLLVIGASESSMFYRLFGSHQNSFIDNSPIPVLVAK
>2699219603 Helicobacter heilmannii Hheil6
MLRVLFGISDTQECRSGVDAAIRLFSKIKEVHFTLVHVSPEVLIYPESGIMNYSQTEVAENEQSKNLVDEFIELFAQQGISCETVLKMGSPVDIILEMAPSFDLLVIGASESSMFYRLFGSHQNSFIDNSPIPVLVAK
>2702592464 Helicobacter pylori FD719
MNILFGISDTQECYNAIKFAVKLAHSLKEVRFTLLHVSMEVFIYSESGMMDYGQTEALEEEKAKALLKQFEDAFKKENIECESVLKSGDLIDVVLDMAKDYDLLLIGVSESNLLYRLFISHQNSLVEQSSIPVVIAK
>2702845445 Helicobacter saguini MIT 97-6194
MDAIKILFGVSDTDECRKAAPTIIKLFSKRSEIELTLLHVSAETIVLAESGIVDYASLEHVQAEESNEILNEFAAIFSKEGIATKKILKNGNPIDVVLEIANQYDLLVIGASESGMLKRIFNSHQNSFINSSPIPVLVAK
>2702847725 Helicobacter sp. MIT 03-1614
MTKLLFGVSDTQECRRAIQTIIRFFGHREEIELTLLHVTPEIVVYAESGIVDYGTIENIENEKSNAILNEFEQAFNKEGITCQKILKTGNPIDVVLEIVNNYDLLIIGASESSLLHRIFNSHQNSFINSSPIPVLVAK
>2702849689 Helicobacter sp. MIT 11-5569
MKKILFAVDGTQSCQKAAQFVVDFFGDREDCAISIIHVKTPIMLYGEAALAAYEEIEKKENAESDKLLEDFSAIFTNKGVNVSQKLLEGEAVTEVLNYAKDFDLLVIGQSEESFWNKIFSTNQNDFSEKSPIPILIVK
>2702849913 Helicobacter sp. MIT 11-5569
MKDRIVVATDFSKSSLTSITKAMYLVKKLKYSLDIVHIVEYSVFHDPKKDKKAGKEALAKFIADNFPNPEVEISQFCYVGTIHKEIHKHIKNRECRLLVIGAAGETQHLTEVLLGSVAKRIVRKSEIPVLVTKNESLPDYVNIFSPTDFSEHSLKTAKATRKFFPNTNLIFYHMIARPFELRLGHYGADDDQISNFNKDSENEAKEISKKLLKNFPGKSEVVLDSGILSYTRLLSVAESKNASLIALPTSGKISFFALDVLQNSHVDVFICKF
>2702851514 Helicobacter magdeburgensis MIT 96-1001
MTKLLFGVSDTQECRRAIQTIIRFFGNRDEIELTLLHVNPEIIVYAESGIVDYGTIENIENEKSNAMLDEFETEFNKQGITCQKILKTGNPVDVVLEIINEYDLLVIGASESSLLHRIFNSHQNSFINSSPIPVLVAK
>2702853343 Helicobacter bilis ATCC 51630
MADAIRILFGVSDTDECRKAIPTIIKLFARRSEIELTLLHVTPETIVLAESGIVDYASLEHVQEEESHAILQEFAKVFNNEGIACKKILKNGNPIDVVLEIADQYDLLVIGASESSILHRIFNSHQNGFINSSPIPVLVAK
>2714408874 Helicobacter pylori 45
MNILFGISDTQECYNAIKFAVKLAHSLKEVRFTLLHVSMEVFIYSESGMMDYGQTEALEEEKAKALLKQFEDAFKKENIECESVLKSGDLIDVVLEMAKDYDLLLIGASESNLLYRLFISHQNSLVEQSSIPVVIAK
>2714900881 Helicobacter pylori SA216A
MNILFGISDTQECYNAIKFAVKLAHSLKEVRFTLLHVSMEVFIYSESGMMDYGQTEALEEEKAKALLKQFEDAFKKENIECESVLKSGDLIDVVLDMAKDYDLLLIGASESNLLYRLFISHQNSLIEQSSIPVVIAK
>2714920063 Helicobacter pylori H3017
MNILFGISDTQECYNAIKFAVKLAHSLKEVRFTLLHVSMEVFIYSESGMMDYGQTEALEEEKAKALLKQFEDAFKKENIECESVLKSGDLIDVVLDMAKDYDLLLIGASESNLLYRLFISHQNSLVEQSSIPVVIAK
>2714921851 Helicobacter pylori H3018
MNILFGISDTQECYNAIKFAVKLAHSLKEVRFTLLHVSMEVFIYSESGMMDYGQTEALEEEKAKALLKQFEDAFKKENIECESVLKSGDLIDVVLDMAKDYDLLLIGASESNLLYRLFISHQNSLVEQSSIPVVIAK
>2718853532 Helicobacter pylori ausabrJ05
MNILFGISDTQECYNAIKFAVKLAHSLKEARFTLLHVSMEVFIYSESGMMDYGQTEALEEEKAKALLKQFEDAFKKENIECESVLKSGDLIDVVLEMAKDYDLLLIGASESNLLYRLFISHQNSLVEQSSIPVVIAK
>2719197711 Helicobacter pylori L7
MNILFGISDTQECYNAIKFAVKLAHSLKEVRFTLLHVSMEVFIYSESGMMDYGQTEALEEEKAKALLKQFEDAFKKENIECESVLKSGDLIDVVLEMAKDYDLLLIGASESNLLYRLFISHQNSLVEQSSIPVVIAK
>2719201252 Helicobacter pylori DU15
MNILFGISDTQECYNAIKFAVKLAHSLKEVRFTLLHVSMEVFIYSESGMMDYGQTEALEEEKAKALLKQFEDAFKKENIECESVLKSGDLIDVVLEMAKDYDLLLIGASESNLLYRLFISHQNSLVEQSSIPVVIAK
>2720367372 Helicobacter pylori CC33C
MNILFGISDTQECYNAIKFAVKLAHSLKEVRFTLLHVSMEVFIYSESGMMDYGQTEALEEEKAKALLKQFEDAFKKENIECESVLKSGDLIDVVLDMAKDYDLLLIGASESNLLYRLFISHQNSLVEQSSIPVVIAK
>2720368837 Helicobacter pylori PNG84A
MNILFGISDTQECYNAIKFAVKLAHSLKEVRFTLLHVSMEVFIYSESGMMDYGQTEALEEEKAKALLKQFEDAFKKENIECESVLKSGDLIDVVLDMAKDYDLLLIGASESNLLYRLFISHQNSLVEQSSIPVVIAK
>2723295022 Helicobacter pylori K26A1
MNILFGISDTQECYNAIKFAVKLAHSLKEVRFTLLHVSMEVFIYSESGMMDYGQTEALEEEKAKALLKQFEEAFKKENIECESVLKSGDLIDVVLDMAKDYDLLLIGASESNLLYRLFISHQNSLVEQSSIPVVIAK
>2734564552 Helicobacter pylori JCM 12093
MNILFGISDTQECYNAIKFAVKLAHSLKEVRFTLLHVSMEVFIYSESGMMDYGQTEALEEEKAKALLKQFEDAFKKENIECESVLKSGDLIDVVLEMAKDYDLLLIGASESNLLYRLFISHQNSLVEQSSIPVVIAK
>2789629299 Helicobacteraceae bacterium CG2_30_36_10
MSKVLVCLDGSRLSKAVCDYGIFISKNLNLPLVLLNVVEHSHISKRVNLSGNIGLGSKDDLLVELVNEEIQESKRLIAKGKAVLKEMELYMKSQNITNFTTMQKHGTLYETLDELSKDLKIAIIGLKGENDSTIGSHTEELIRTLSIPILLVNKEFTPIKSMLMAYDGSEYAKKAIIVGKQNPIFPNITRHIINVNRDTTASNRLLDEAKSLFANAAIEVKTKSLSGEVLQALCTYQEENDLDMIAMGAYSHNRFRSAIFGSFTTKMMLKSKKPLLLFR
>2793530219 Helicobacter japonicus MIT 01-6451
MTKLLFGVSDTQECRRAIQTIIKFFGHRDEIELTLLHVTPEIVVYAESGIVDYGTIENIENEKSNAILNEFESAFNKEGIACQKILKTGNPIDVVLEIVNNYDLLIIGASESSLLHRIFNSHQNSFINSSPIPVLVAK
>2795385409 Helicobacter pylori B508A-S1
MNILFGISDTQECYNAIKFAVKLAHSLKEVRFTLLHVSMEVFIYSESGMMDYGQTEALEEEKAKALLKQFEDAFKKENIECESVLKSGDLIDVVLEMAKDYDLLLIGASESNLLYRLFISHQNSLVEQSSIPVVIAK
>2795693333 Helicobacter pylori B508A-T4
MNILFGISDTQECYNAIKFAVKLAHSLKEVRFTLLHVSMEVFIYSESGMMDYGQTEALEEEKAKALLKQFEDAFKKENIECESVLKSGDLIDVVLEMAKDYDLLLIGASESNLLYRLFISHQNSLVEQSSIPVVIAK
>2807168539 Helicobacter fennelliae NCTC 13102
MAKLLFGVSDTEECRRAIKTIIKLFGHRDEVELTLLHVTPEVLVYAESGIVDYGTIENIEQEKSNEILDEFDHTFKAEGILCKKILRTGNPIDVVLEIAHQFDLLVIGASESSLLHRIFNSHQNSFINSSPIPVLVAK
>2807170166 Helicobacter fennelliae NCTC 13102
MAKLLFGVSDTEECRRAIKTIIKLFGHRDEVELTLLHVTPEVLVYAESGIVDYGTIENIEQEKSNEILDEFDHTFKAEGILCKKILRTGNPIDVVLEIAHQFDLLVIGASESSLLHRIFNSHQNSFINSSPIPVLVAK
>2807170172 Helicobacter fennelliae NCTC 13102
MAKLLFGVSDTEECRRAIKTIIKLFGHRDEVELTLLHVTPEVLVYAESGIVDYGTIENIEQEKSNEILDEFDHTFKAEGILCKKILRTGNPIDVVLEIAHQFDLLVIGASESSLLHRIFNSHQNSFINSSPIPVLVAK
>2807232627 Helicobacter canadensis MIT 98-5491, ATCC 700968
MKKILFAVDDTKACQKAAEFVVDFFGDREDCTITIIHVKTPIMLYGEAALAAYEDIEKKENEESDRLLEDFSAIFTNKGINIKQELLEGEAVSEVLNYAKDFDLLVIGQSEESFWNKIFSTNQNDFSQKSPIPILIVK
>2807233395 Helicobacter canadensis MIT 98-5491, ATCC 700968
MKNRIAVATDFSQKSLMALTKAIYLAKKLQYTLDIIHVVEYSIFHNPKKDKKAGKDALAKFLKNHFPNPEVEMQQFCYVGTIHKEINQHIKERECRLLCIGATGETQHLTDILLGSVTKQIVKKSPIPVLVAKNETLPDYTNIFSPTDFSEASSKIAKITKKFFPTAHLIFYHMISRPFEIRLGHYGANDEQISNFNQTLENKTKELAKKFLKNFPEHKNEVVLDSGILSYTRLLSVAENKNASLIALPTSGKVSFFALDVLENSKIDVFIWKF
>2810085263 Helicobacter mustelae NCTC 12031
MKNILFGVHDTEECRQAINTIARLFGDQKESLEITLLHVIPETIIHTESGIIDYEMIEKKEQEEGQKILQEFAHAFYELGFSCKKILKNGDPIDKVLEAARDYELLIIGASESSFLHRIFNSHQDSFVNASPISVLVAK
>2810090717 Helicobacter canis NCTC 12410
MAKLLFGVSDTEECRAAIKTIIRLFGHRQEVELTLLHVTPEVLVYAESGIVDYGMIENIENEKSNEILDEFEQTFKAEGIACKKILRTGNPIDVMLEIADDYDLLVIGASESSLLHRIFSSHQNSFVSSSPIPVLVAK
>2810164117 Helicobacter mustelae NCTC 12198
MKNILFGVHDTEECRQAINTIARLFGDQKESLEITLLHVIPETIIHTESGIIDYEMIEEKEQEEGQKILQEFAHAFYELGFSCKKILKNGDPIDKVLEAARDYELLIIGASESSFLHRIFNSHQDSFVNASPISVLVAK
>2810230425 Helicobacter muridarum NCTC 12714
MTEPIRILFGVSDTEECKKAIPTIIKLFAKRSEIELTLLHVIPETIVLAESGIVDYASLEHLQQEESNEILKEFAKIFNQEGIACKKILRNGNPIDVVLEIANDFDLLVIGASESSLLRRIFNSHQNSFINSSPIPVLVAK
>2810678690 Helicobacter fennelliae NCTC 13101
MAKLLFGVSDTEECRRAIKTIIKLFGHRDEVELTLLHVTPEVLVYAESGIVDYGTIENIEQEKSNEILDEFDHTFKAEGILCKKILRTGNPIDVVLEIAHQFDLLVIGASESSLLHRIFNSHQNSFINSSPIPVLVAK
>2813425431 Helicobacter cinaedi NCTC 12221
MTKLLFGVSDTQECRRAIQTIIRFFGNRDEIELTLLHVNPEIIVYAESGIVDYGTIENIENEKSNAMLDEFETEFNKQGITCQKILKTGNPVDVVLEIINEYDLLVIGASESSLLHRIFNSHQNSFINSSPIPVLVAK
>2813426190 Helicobacter cinaedi NCTC 12219
MTKLLFGVSDTQECRRAIQTIIRFFGNRDEIELTLLHVNPEIIVYAESGIVDYGTIENIENEKSNAMLDEFETEFNKQGITCQKILKTGNPVDVVLEIINEYDLLVIGASESSLLHRIFNSHQNSFINSSPIPVLVAK
>2815882179 Helicobacter pullorum NCTC 13156
MKKILFAVDDTKSCQKAAEFVVNFFGDREDCAITIIHVKTPIMLYGEAALAAYEDIEKKESEESDRLLEDFSAIFTNKGVNVKQQLLEGEAVAEVLNYAKDYDLLVIGQSEESFWNKIFSTNQNDFSQKSPIPILIVK
>2815882217 Helicobacter pullorum NCTC 13156
MKNRIAVATDFSKKSLMALTKAIYLAKKFQCPLDVLHIVEYSIFHNPKKDKKAGKEALAKFIEDNFPNLEIEMRQFCYVGTIHKEINKHIKEYKCQILCVGATGETQHLTDILLGSVTKQIIKKSSIPVLVAKNESLPDYINIFSPTDFSDSSAKIAKIAKRIFPEAHLIFYHMINRPFEIRLGHYGADDEQITNFNQNAENKAKEIAKKFLKNFQGSKKEMILDSGILSYTRLLSVAESKNASLIALPTSGKISFFALDVLENSKIDVLIWKF
>2823192252 Helicobacter bilis AAQJH
MADAIRILFGVSDTDECRKAIPTIIKLFARRSEIELTLLHVTPETIVLAESGIVDYASLEHVQEEESHAILQEFAKVFNNEGIACKKILKNGNPIDVVLEIADQYDLLVIGASESSILHRIFNSHQNGFINSSPIPVLVAK
>2836967237 Wolinella succinogenes NCTC11488
MLSSKFPLLVATDLSPTGKVVLEKAFKLAKRYHKPLFILHVSETTLFAPKIIELTQIEANLCKLLEPFYARYPEVKATLLCRQGGIEESIISAIKETQASLLLIGTSGEDNLLREFFLGSHCRKIIRSSTIPVLVVKNEEESDYSKIFIPTDFSPSSQKMANLTLHLFPHAYISLFHVILKPFEQRLGMYGLDKDEILRYHKDIDNQSASEADHFIEKLKLPSGKHRIKLLMETGVFSAKLCLQKVKEAQSDLIALNTTGNISFFSMDILNQSPKDVLIFKTDSE
>2836968040 Wolinella succinogenes NCTC11488
MKKLLFAIDDTEACERAAQYILDMFGKDADCTLTLIHVKPEFMLYGEAVLAAYDEIEMKEEEKAKLLTQKFSTFFTEKGINPFVVIKEGEPVEMVLEEAKDYNLLIIGSSENSFLNKIFASHQDDFIQKAPIPVLIVK
>2844470102 Helicobacter pylori NY40
MNILFGISDTQECYNAIKFAVKLAHSLKEVRFTLLHVSMEVFIYSESGMMDYGQTEALEEEKAKALLKQFEDAFKKENIECESVLKSGDLIDVVLDMAKDYDLLLIGASESNLLYRLFISHQNSLVEQSSIPVVIAK
>2844471201 Helicobacter pylori HE171/09
MNILFGISDTQECYNAIKFAVKLAHSLKEVRFTLLHVSMEVFIYSESGMMDYGQTEALEEEKAKALLKQFEDAFKKENIECESVLKSGDLIDVVLDMAKDYDLLLIGASESNLLYRLFISHQNSLVEQSSIPVVIAK
>2850853928 Helicobacter pylori Hp_TH2099
MNILFGISDTQECYNAIKFAVKLAHSLKEVRFTLLHVSMEVFIYSESGMMDYSQTEALEEEKAKALLKQFEDAFKKENIECESVLKSGDLIDVVLEMAKDYDLLLIGASESNLLYRLFISHQNSLVEQSSIPVVIAK
>2850855623 Helicobacter pylori Hpbs3
MNILFGISDTQECYNAIKFAVKLAHSLKEVRFTLLHVSMEVFIYSESGMMDYGQTEALEEEKAKALLKQFEDAFKKENIECESVLKSGDLIDVVLDMAKDYDLLLIGASESNLLYRLFISHQNSLVEQSSIPVVIAK
>2850858539 Helicobacter pylori B128_3
MNILFGISDTQECYNAIKFAVKLAHSLKEVRFTLLHVSMEVFIYSESGMMDYGQTEALEEEKAKALLKQFEDAFKKENIECESVLKSGDLIDVVLDMAKDYDLLLIGASESNLLYRLFISHQNSLVEQSSIPVVIAK
>2850858691 Helicobacter pylori 26695-1
MNILFGISDTQECYNAIKFAVKLAHSLKEVRFTLLHVSMEVFIYSESGMMDYGQTEALEEEKAKALLKQFEDAFKKENIECESVLKSGDLIDVVLDMAKDYDLLLIGASESNLLYRLFISHQNSLVEQSSIPVVIAK
>2850861838 Helicobacter pylori 7.13_R2a
MNILFGISDTQECYNAIKFAVKLAHSLKEVRFTLLHVSMEVFIYSESGMMDYGQTEALEEEKAKALLKQFEDAFKKENIECESVLKSGDLIDVVLDMAKDYDLLLIGASESNLLYRLFISHQNSLVEQSSIPVVIAK
>2850861991 Helicobacter pylori 26695 dRdM2addM2
MNILFGISDTQECYNAIKFAVKLAHSLKEVRFTLLHVSMEVFIYSESGMMDYGQTEALEEEKAKALLKQFEDAFKKENIECESVLKSGDLIDVVLDMAKDYDLLLIGASESNLLYRLFISHQNSLVEQSSIPVVIAK
>2850865138 Helicobacter pylori 7.13_R2b
MNILFGISDTQECYNAIKFAVKLAHSLKEVRFTLLHVSMEVFIYSESGMMDYGQTEALEEEKAKALLKQFEDAFKKENIECESVLKSGDLIDVVLDMAKDYDLLLIGASESNLLYRLFISHQNSLVEQSSIPVVIAK
>2850867044 Helicobacter saguini 15-1416 (F2)
MDAIKILFGVSDTDECRKAAPTIIKLFSKRSEIELTLLHVSAETIVLAESGIVDYASLEHVQAEESNEILNEFAAIFSKEGIATKKILKNGNPIDVVLEIANQYDLLVIGASESGMLKRIFNSHQNSFINSSPIPVLVAK
>2850869337 Helicobacter pylori F67
MNILFGISDTQECYNAIKFAVKLAHSLKEVRFTLLHVSMEVFIYSESGMMDYGQTEALEEEKAKALLKQFEDAFKKENIECESVLKSGDLIDVVLDMAKDYDLLLIGASESNLLYRLFISHQNSLVEQSSIPVVIAK
>2850870919 Helicobacter pylori F51
MNILFGISDTQECYNAIKFAVKLAHSLKEAHFTLLHVSMEVFIYSESGMMDYGQTEALEEEKAKALLKQFEDAFKKENIECESVLKSGDLIDVVLDMAKDYDLLLIGASESNLLYRLFISHQNSLIEQSSIPVVIAK
>2859850046 Helicobacter pylori F94
MNILFGISDTQECYNAIKFAVKLAHSLKEVRFTLLHVSMEVFIYSESGMMDYGQTEALEEEKAKALLKQFEDAFKKENIECESVLKSGDLIDVVLDMAKDYDLLLIGASESNLLYRLFISHQNSLVEQSSIPVVIAK
>2859851690 Helicobacter pylori F78
MNILFGISDTQECYNAIKFAVKLAHSLKEVRFTLLHVSMEVFIYSESGMMDYGQTEALEEEKAKALLKQFEDAFKKENIECESVLKSGDLIDVVLDMAKDYDLLLIGASESNLLYRLFISHQNSLVEQSSIPVVIAK
>2859852107 Helicobacter pylori H-137
MNILFGISDTQECYNAIKFAVKLAHSLKEVRFTLLHVSMEVFIYSESGMMDYGQTEALEEEKAKALLKQFEDAFKKENIECESVLKSGDLIDVVLDMAKDYDLLLIGASESNLLYRLFISHQNSLVEQSSIPVVIAK
>2859854329 Helicobacter pylori FDAARGOS_300
MNILFGISDTQECYNAIKFAVKLAHSLKEVRFTLLHVSMEVFIYSESGMMDYSQTEALEEEKAKALLKQFEDAFKKENIECESVLKSGDLIDVVLDMAKDYDLLLIGASESNLLYRLFISHQNSLVEQSSIPVVIAK
>2859856275 Helicobacter pylori FDAARGOS_298
MNILFGISDTQECYNAIKFAVKLAHSLKEVRFTLLHVSMEVFIYSESGMMDYGQTEALEEEKANALLKQFEDAFKKENIECESVLKSGDLIDVVLDMAKDYDLLLIGASESNLLYRLFISHQNSLVEQSSIPVVIAK
>2859858488 Helicobacter pylori 7.13_2
MNILFGISDTQECYNAIKFAVKLAHSLKEVRFTLLHVSMEVFIYSESGMMDYGQTEALEEEKAKALLKQFEDAFKKENIECESVLKSGDLIDVVLDMAKDYDLLLIGASESNLLYRLFISHQNSLVEQSSIPVVIAK
>2859860155 Helicobacter pylori B128_2
MNILFGISDTQECYNAIKFAVKLAHSLKEVRFTLLHVSMEVFIYSESGMMDYGQTEALEEEKAKALLKQFEDAFKKENIECESVLKSGDLIDVVLDMAKDYDLLLIGASESNLLYRLFISHQNSLVEQSSIPVVIAK
>2859861806 Helicobacter pylori 7.13_D3c
MNILFGISDTQECYNAIKFAVKLAHSLKEVRFTLLHVSMEVFIYSESGMMDYGQTEALEEEKAKALLKQFEDAFKKENIECESVLKSGDLIDVVLDMAKDYDLLLIGASESNLLYRLFISHQNSLVEQSSIPVVIAK
>2859861964 Helicobacter pylori HE170/09
MNILFGISDTQECYNAIKFAVKLAHSLKEVRFTLLHVSMEVFIYSESGMMDYGQTEALEEEKAKALLKQFEDAFKKENIECESVLKSGDLIDVVLDMAKDYDLLLIGASESNLLYRLFISHQNSLVEQSSIPVVIAK
>2859865104 Helicobacter pylori GD63
MNILFGISDTQECYNAIKFAVKLAHSLKEVRFTLLHVSMEVFIYSESGMMDYGQTEALEEEKAKALLKQFEDAFKKENIECESVLKSGDLIDVVLDMAKDYDLLLIGASESSLLYRLFISHQNSLVEQSSIPVVIAK
>2869982004 Helicobacter pylori HE101/09
MNILFGISDTQECYNAIKFAVKLAHSLKEVRFTLLHVSMEVFIYSESGMMDYGQTEALEEEKAKALLKQFEDAFKKENIECESVLKSGDLIDVVLDMAKDYDLLLIGASESNLLYRLFISHQNSLVEQSSIPVVIAK
>2869983833 Helicobacter pylori NCTC13345
MNILFGISDTQECYNAIKFAVKLAHSLKEVRFTLLHVSMEVFIYSESGMMDYGQTEALEEEKAKALLKQFEDAFKKENIECESVLKSGDLIDVVLDMAKDYDLLLIGASESNLLYRLFISHQNSLVEQSSIPVVIAK
>2869986629 Helicobacter pylori F72
MNILFGISDTQECYNAIKFAVKLAHSLKEVRFTLLHVSMEVFIYSESGMMDYGQTEALEEEKAKALLKQFEDAFKKENIECESVLKSGDLIDVVLDMAKDYDLLLIGASESNLLYRLFISHQNSLVEQSSIPVVIAK
>2869988260 Helicobacter pylori F211
MNILFGISDTQECYNAIKFAVKLAHSLKEVRFTLLHVSMEVFIYSESGMMDYGQTEALEEEKAKALLKQFEDAFKKENIECESVLKSGDLIDVVLDMAKDYDLLLIGASESNLLYRLFISHQNSLVEQSSIPVVIAK
>2869990016 Helicobacter pylori 7.13_D2b
MNILFGISDTQECYNAIKFAVKLAHSLKEVRFTLLHVSMEVFIYSESGMMDYGQTEALEEEKAKALLKQFEDAFKKENIECESVLKSGDLIDVVLDMAKDYDLLLIGASESNLLYRLFISHQNSLVEQSSIPVVIAK
>2869991668 Helicobacter pylori 7.13_R3b
MNILFGISDTQECYNAIKFAVKLAHSLKEVRFTLLHVSMEVFIYSESGMMDYGQTEALEEEKAKALLKQFEDAFKKENIECESVLKSGDLIDVVLDMAKDYDLLLIGASESNLLYRLFISHQNSLVEQSSIPVVIAK
>2869991823 Helicobacter pylori 26695-1CL
MNILFGISDTQECYNAIKFAVKLAHSLKEVRFTLLHVSMEVFIYSESGMMDYGQTEALEEEKAKALLKQFEDAFKKENIECESVLKSGDLIDVVLDMAKDYDLLLIGASESNLLYRLFISHQNSLVEQSSIPVVIAK
>2869993480 Helicobacter pylori 26695-1CH
MNILFGISDTQECYNAIKFAVKLAHSLKEVRFTLLHVSMEVFIYSESGMMDYGQTEALEEEKAKALLKQFEDAFKKENIECESVLKSGDLIDVVLDMAKDYDLLLIGASESNLLYRLFISHQNSLVEQSSIPVVIAK
>2869995237 Helicobacter pylori Hpbs2
MNILFGISDTQECYNAIKFAVKLAHSLKEVRFTLLHVSMEVFIYSESGMMDYGQTEALEEEKAKTLLKQFEDAFKKENIECESVLKSGDLIDVVLDMAKDYDLLLIGASESNLLYRLFISHQNSLVEQSSIPVVIAK
>2869998535 Helicobacter cinaedi MRY08-1234
MTKLLFGVSDTQECRRAIQTIIRFFGNRDEIELTLLHVNPEIIVYAESGIVDYGTIENIENEKSNAMLDEFETEFNKQGITCQKILKTGNPVDVVLEIINEYDLLVIGASESSLLHRIFNSHQNSFINSSPIPVLVAK
>2872204930 Helicobacter pylori F38
MNILFGISDTQECYNAIKFAVKLAHSLKEVRFTLLHVSMEVFIYSESGMMDYGQTEALEEEKAKALLKQFEDAFKKENIECESVLKSGDLIDVVLDMAKDYDLLLIGASESNLLYRLFISHQNSLVEQSSIPVVIAK
>2872206544 Helicobacter pylori F70
MNILFGISDTQECYNAIKFAVKLAHSLKEVRFTLLHVSMEVFIYSESGMMDYGQTEALEEEKAKALLKQFEDAFKKENIECESVLKSGDLIDVVLDMAKDYDLLLIGASESNLLYRLFISHQNSLVEQSSIPVVIAK
>2872208199 Helicobacter pylori MKM1
MNILFGISDTQECYNAIKFAVKLAHSLKEVRFTLLHVSMEVFIYSESGMMDYGQTEALEEEKAKALLKQFEDAFKKENIECESVLKSGDLIDVVLDMAKDYDLLLIGASESNLLYRLFISHQNSLVEQSSIPVVIAK
>2872210121 Helicobacter cinaedi gHKSHhc_BC_20160917
MTKLLFGVSDTQECRRAIQTIIRFFGNRDEIELTLLHVNPEIIVYAESGIVDYGTIENIENEKSNAMLDEFETEFNKQGITCQKILKTGNPVDVVLEIINEYDLLVIGASESSLLHRIFNSHQNSFINSSPIPVLVAK
>2872212124 Helicobacter pylori 7.13_R2c
MNILFGISDTQECYNAIKFAVKLAHSLKEVRFTLLHVSMEVFIYSESGMMDYGQTEALEEEKAKALLKQFEDAFKKENIECESVLKSGDLIDVVLDMAKDYDLLLIGASESNLLYRLFISHQNSLVEQSSIPVVIAK
>2872212283 Helicobacter pylori HE141/09
MNILFGISDTQECYNAIKFAVKLAHSLKEVRFTLLHVSMEVFIYSESGMMDYGQTEALEEEKAKALLKQFEDAFKKENIECESVLKSGDLIDVVLDMAKDYDLLLIGASESNLLYRLFISHQNSLVEQSSIPVVIAK
>2872214053 Helicobacter pylori Hpbs1
MNILFGISDTQECYNAIKFAVKLAHSLKEVRFTLLHVSMEVFIYSESGMMDYGQTEALEEEKAKALLKQFEDAFKKENIECESVLKSGDLIDVVLDMAKDYDLLLIGASESNLLYRLFISHQNSLVEQSSIPVVIAK
>2872216884 Helicobacter pylori F90
MNILFGISDTQECYNAIKFAVKLAHSLKEVRFTLLHVSMEVFIYSESGMMDYGQTEALEEEKAKALLKQFEDAFKKENIECESVLKSGDLIDVVLDMAKDYDLLLIGASESNLLYRLFISHQNSLVEQSSIPVVIAK
>2872218642 Helicobacter pylori 7.13_1
MNILFGISDTQECYNAIKFAVKLAHSLKEVRFTLLHVSMEVFIYSESGMMDYGQTEALEEEKAKALLKQFEDAFKKENIECESVLKSGDLIDVVLDMAKDYDLLLIGASESNLLYRLFISHQNSLVEQSSIPVVIAK
>2872218800 Helicobacter pylori HE134/09
MNILFGISDTQECYNAIKFAVKLAHSLKEVRFTLLHVSMEVFIYSESGMMDYGQTEALEEEKAKALLKQFEDAFKKENIECESVLKSGDLIDVVLDMAKDYDLLLIGASESNLLYRLFISHQNSLVEQSSIPVVIAK
>2874974058 Helicobacter pylori G272
MNILFGISDTQECYNAIKFAVKLAHSLKEVRFTLLHVSMEVFIYSESGMMDYGQTEALEEEKAKALLKQFEDAFKKENIECESVLKSGDLIDVVLDMAKDYDLLLIGASESNLLYRLFISHQNSLVEQSSIPVVIAK
>2874977424 Helicobacter cinaedi P06D0798
MTKLLFGVSDTQECRRAIQTIIGFFGNRDEIELTLLHVNPEIIVYAESGIVDYGTIENIENEKSNAMLDEFEVEFNKQGITCQKILKTGNPVDVVLEIINEYDLLVIGASESSLLHRIFNSHQNSFINSSPIPVLVAK
>2874979247 Helicobacter pylori F21
MNILFGISDTQECYNAIKFAVKLAHSLKEVRFTLLHVSMEVFIYSESGMMDYGQTEALEEEKAKALLKQFEDAFKKENIECESVLKSGDLIDVVLDMAKDYDLLLIGASESNLLYRLFISHQNSLVEQSSIPVVIAK
>2874979519 Helicobacter pylori 26695-dR
MNILFGISDTQECYNAIKFAVKLAHSLKEVRFTLLHVSMEVFIYSESGMMDYGQTEALEEEKAKALLKQFEDAFKKENIECESVLKSGDLIDVVLDMAKDYDLLLIGASESNLLYRLFISHQNSLVEQSSIPVVIAK
>2874982800 Helicobacter pylori 7.13_3
MNILFGISDTQECYNAIKFAVKLAHSLKEVRFTLLHVSMEVFIYSESGMMDYGQTEALEEEKAKALLKQFEDAFKKENIECESVLKSGDLIDVVLDMAKDYDLLLIGASESNLLYRLFISHQNSLVEQSSIPVVIAK
>2874984452 Helicobacter pylori 7.13_R1a
MNILFGISDTQECYNAIKFAVKLAHSLKEVRFTLLHVSMEVFIYSESGMMDYGQTEALEEEKAKALLKQFEDAFKKENIECESVLKSGDLIDVVLDMAKDYDLLLIGASESNLLYRLFISHQNSLVEQSSIPVVIAK
>2874986104 Helicobacter pylori 7.13_R3c
MNILFGISDTQECYNAIKFAVKLAHSLKEVRFTLLHVSMEVFIYSESGMMDYGQTEALEEEKAKALLKQFEDAFKKENIECESVLKSGDLIDVVLDMAKDYDLLLIGASESNLLYRLFISHQNSLVEQSSIPVVIAK
>2874986268 Helicobacter acinonychis 212_9
MNILFGISDTQECYNAIKFAIKFAHSLKEVRFTLLHVSMEVFIYSESGMMDYGQTEALEEEKAKILLKQFEDAFKKENIECESVLKSGDLVDVVLEMEKDYDLLLIGASESNLLYRLFSSNQNRLVEQSSIPVMIAK
>2874989812 Helicobacter cinaedi P03D0629
MTKLLFGVSDTQECRRAIQTIIRFFGNRDEIELTLLHVNPEIIVYAESGIVDYGTIENIENEKSNAMLDEFETEFNKQGITCQKILKTGNPVDVVLEIINEYDLLVIGASESSLLHRIFNSHQNSFINSSPIPVLVAK
>2874990327 Helicobacter pylori 7C
MNILFGISDTQECYNAIKFAVKLAHSLKEVRFTLLHVSMEVFIYSESGMMDYGQTEALEEEKAKALLKQFEDAFKKENIECESVLKSGDLIDVVLEMAKDYDLLLIGASESNLLYRLFISHQNSLVEQSSIPVVIAK
>2877299067 Helicobacter pylori 7.13_R3a
MNILFGISDTQECYNAIKFAVKLAHSLKEVRFTLLHVSMEVFIYSESGMMDYGQTEALEEEKAKALLKQFEDAFKKENIECESVLKSGDLIDVVLDMAKDYDLLLIGASESNLLYRLFISHQNSLVEQSSIPVVIAK
>2877300575 Helicobacter pylori F13
MNILFGISDTQECYNAIKFAVKLAHSLKEVRFTLLHVSMEVFIYSESGMMDYGQTEALEEEKAKALLKQFEDAFKKENIECESVLKSGDLIDVVLDMAKDYDLLLIGASESNLLYRLFISHQNSLVEQSSIPVVIAK
>2877302337 Helicobacter pylori 7.13_D3a
MNILFGISDTQECYNAIKFAVKLAHSLKEVRFTLLHVSMEVFIYSESGMMDYGQTEALEEEKAKALLKQFEDAFKKENIECESVLKSGDLIDVVLDMAKDYDLLLIGASESNLLYRLFISHQNSLVEQSSIPVVIAK
>2877302496 Helicobacter pylori HE147/09
MNILFGISDTQECYNAIKFAVKLAHSLKEVRFTLLHVSMEVFIYSESGMMDYGQTEALEEEKAKALLKQFEDAFKKENIECESVLKSGDLIDVVLDMAKDYDLLLIGASESNLLYRLFISHQNSLVEQSSIPVVIAK
>2877304170 Helicobacter pylori 26695-dRdM1dM2
MNILFGISDTQECYNAIKFAVKLAHSLKEVRFTLLHVSMEVFIYSESGMMDYGQTEALEEEKAKALLKQFEDAFKKENIECESVLKSGDLIDVVLDMAKDYDLLLIGASESNLLYRLFISHQNSLVEQSSIPVVIAK
>2877307231 Helicobacter pylori HPJP26
MNILFGISDTQECYNAIKFAVKLAHSLKEVRFTLLHVSMEVFIYSESGMMDYGQTEALEEEKAKALLKQFEDALKKKT
>2877309351 Helicobacter cinaedi P01D0000
MTKLLFGVSDTQECRRAIQTIIRFFGNRDEIELTLLHVNPEIIVYAESGIVDYGTIENIENEKSNAMLDEFETEFNKQGITCQKILKTGNPVDVVLEIINEYDLLVIGASESSLLHRIFNSHQNSFINSSPIPVLVAK
>2877311344 Helicobacter pylori B128_1
MNILFGISDTQECYNAIKFAVKLAHSLKEVRFTLLHVSMEVFIYSESGMMDYGQTEALEEEKAKALLKQFEDAFKKENIECESVLKSGDLIDVVLDMAKDYDLLLIGASESNLLYRLFISHQNSLVEQSSIPVVIAK
>2877311502 Helicobacter pylori HE142/09
MNILFGISDTQECYNAIKFAVKLAHSLKEVRFTLLHVSMEVFIYSESGMMDYGQTEALEEEKAKALLKQFEDAFKKENIECESVLKSGDLIDVVLDMAKDYDLLLIGASESNLLYRLFISHQNSLVEQSSIPVVIAK
>2877313167 Helicobacter pylori 26695-dRdM2
MNILFGISDTQECYNAIKFAVKLAHSLKEVRFTLLHVSMEVFIYSESGMMDYGQTEALEEEKAKALLKQFEDAFKKENIECESVLKSGDLIDVVLDMAKDYDLLLIGASESNLLYRLFISHQNSLVEQSSIPVVIAK
>2879777896 Helicobacter pylori ATCC 43504
MNILFGISDTQECYNAIKFAVKLAHSLKEVRFTLLHVSMEVFIYSESGMMDYGQTEALEEEKAKALLKQFEDAFKKENIECESVLKSGDLIDVVLDMAKDYDLLLIGASESNLLYRLFISHQNSLVEQSSIPVVIAK
>2879779552 Helicobacter pylori 7.13_R1c
MNILFGISDTQECYNAIKFAVKLAHSLKEVRFTLLHVSMEVFIYSESGMMDYGQTEALEEEKAKALLKQFEDAFKKENIECESVLKSGDLIDVVLDMAKDYDLLLIGASESNLLYRLFISHQNSLVEQSSIPVVIAK
>2879781034 Helicobacter pylori F63
MNILFGISDTQECYNAIKFAVKLAHSLKEAHFTLLHVSMEVFIYSESGMMDYGQTEALEEEKAKALLKQFEDAFKKENIECESVLKSGDLIDVVLDMAKDYDLLLIGASESNLLYRLFISHQNSLVEQSSIPVVIAK
>2879782643 Helicobacter pylori MKF8
MNILFGISDTQECYNAIKFAVKLAHSLKEVRFTLLHVSMEVFIYSESGMMDYGQTEALEEEKAKALLKQFEDAFKKENIECESVLKSGDLIDVVLDMAKDYDLLLIGASESNLLYRLFISHQNSLVEQSSIPVVIAK
>2879782912 Helicobacter pylori HE132/09
MNILFGISDTQECYNAIKFAVKLAHSLKEVRFTLLHVSMEVFIYSESGMMDYGQTEALEEEKAKALLKQFEDAFKKENIECESVLKSGDLIDVVLDMAKDYDLLLIGASESNLLYRLFISHQNSLVEQSSIPVVIAK
>2879786112 Helicobacter pylori 7.13_D1c
MNILFGISDTQECYNAIKFAVKLAHSLKEVRFTLLHVSMEVFIYSESGMMDYGQTEALEEEKAKALLKQFEDAFKKENIECESVLKSGDLIDVVLDMAKDYDLLLIGASESNLLYRLFISHQNSLVEQSSIPVVIAK
>2879787843 Helicobacter pylori 7.13_D1a
MNILFGISDTQECYNAIKFAVKLAHSLKEVRFTLLHVSMEVFIYSESGMMDYGQTEALEEEKAKALLKQFEDAFKKENIECESVLKSGDLIDVVLDMAKDYDLLLIGASESNLLYRLFISHQNSLVEQSSIPVVIAK
>2879788000 Helicobacter pylori SS1
MNILFGISDTQECYNAIKFAVKLAHSLKEVRFTLLHVSMEVFIYSESGMMDYGQTEALEEEKAKALLKQFEDAFKKENIECESVLKSGDLIDVVLDMAKDYDLLLIGASESNLLYRLFISHQNSLVEQSSIPVVIAK
>2879791091 Helicobacter pylori 7.13_D2a
MNILFGISDTQECYNAIKFAVKLAHSLKEVRFTLLHVSMEVFIYSESGMMDYGQTEALEEEKAKALLKQFEDAFKKENIECESVLKSGDLIDVVLDMAKDYDLLLIGASESNLLYRLFISHQNSLVEQSSIPVVIAK
>2879792599 Helicobacter pylori F28
MNILFGISDTQECYNAIKFAVKLAHSLKEVRFTLLHVSMEVFIYSESGMMDYGQTEALEEEKAKALLKQFEDAFKKENIECGSVLKSGDLIDVVLDMAKDYDLLLIGASESNLLYRLFISHQNSLVEQSSIPVVIAK
>2881310152 Helicobacter sp. 13S00401-1
MLKVLFGVSDTEECKKAIPAIMKIFGHREDVVVHLMHVVANTVVFAESGIVDYSAIEEPQEEESNEVLNYFADTLTKEGVRCKRYLRHGDPIDIILEESHMHDLLVIGDSEHSFLHKVFSSHGSSFIHNSPIPVLIAK
>2881311597 Helicobacter sp. 13S00477-4
MKKLLFGVSDTEECRRAIKTIIKLFGHQEGIELTLLHVTPEVLVYAESGIMDYGTIENIEKEQSNEILDDFEKTFKEDGIICQKILKTGNPIDVVLEIADKYDLLVIGASESSLLHRIFNSHQNSFINSSPIPVLVAK
>2881313963 Helicobacter sp. 13S00482-2
MVKLLFGVSDTDECRRAIKTITNIFGSQDKVALTLLHVTPEVLVYAESGIVDYGTIENIEKEKSNEILDEFEKTFEKEGLKCEKILKTGNPIDVVLEIANQYDLLVIGASESSLLHRIFSSHQNSFINSSPIPVLIAK
>2882867086 Helicobacter sp. 11S02596-1
MTKLLFGVSDTEECRRAIKTIIHLFANRGEIELTLLHVTPEVLVYAESGIVDYGTIENIEKERSNEILDEFEKTFQKDGIACQKILKTGNPIDVVLEIADQYDLLVIGASESSLLHRIFNSHQNSFINSSPIPVLVAK
>2882868585 Helicobacter sp. 11S02629-2
MVKILFGVSDTEECKKAIPAIIKIFGHRDDVVIHLIHVVANTVVFAESGIVDYSALEEPQEEESNEVLNYFADTFTKEGIHCKRYLRHGDPIDIVLEESHRHDLLVIGDSEHSFLHKVFSSHGSSFIHNSPIPVLIAK
>2885583056 Helicobacter sp. 11S03491-1
MTKILFGVSDTEECRRAIKTIINLFGHRDGIELTLLHVTPEVLVYAESGIVDYGTIENIEKEKSNEILDEFGKTFQDEGINCKKILKSGNPIDVVLEIADKYDLLVIGASESSLLHRIFNSHQNSFINSSPIPVLVAK
>2885584656 Helicobacter sp. 12S02232-10
MTKLLFGVSDTEECRRAIKTIINLFGHQEGVELTLLHVTPEVLVYAESGIVDYGTIENMEKEKSNEILDEFEKTFQKDGITCQKILKTGNPIDVVLEIADKYDLLVIGASESSLLHRIFNSHQNSFINSSPIPVLVAK
>2885586831 Helicobacter sp. 12S02634-8
MTKLLFGVSDTEECRRAIKTIIRLFGHRQGVELTLLHVTPEVLVYAESGIVDYGTIESMEKEKSNEILDAFEKTFKDEGITCQKILKTGNPIDVVLEIADRYDLLVIGASESSLLHRIFNSHQNSFINSSPIPVLVAK
>2896614885 Helicobacter pylori F20
MNILFGISDTQECYNAIKFAVKLAHSLKEAHFTLLHVSMEVFIYSESGMMDYGQTEALEEEKAKALLKQFEDAFKKENIECESVLKSGDLIDVVLDMAKDYDLLLIGASESNLLYRLFISHQNSLVEQSSIPVVIAK
>2896615155 Helicobacter pylori HE143/09
MNILFGISDTQECYNAIKFAVKLAHSLKEVRFTLLHVSMEVFIYSESGMMDYGQTEALEEEKAKALLKQFEDAFKKENIECESVLKSGDLIDVVLDMAKDYDLLLIGASESNLLYRLFISHQNSLVEQSSIPVVIAK
>2896618332 Helicobacter pylori 7.13_D2c
MNILFGISDTQECYNAIKFAVKLAHSLKEVRFTLLHVSMEVFIYSESGMMDYGQTEALEEEKAKALLKQFEDAFKKENIECESVLKSGDLIDVVLDMAKDYDLLLIGASESNLLYRLFISHQNSLVEQSSIPVVIAK
>2896619805 Helicobacter pylori F23
MNILFGISDTQECYNAIKFAVKLAHSLKEVRFTLLHVSMEVFIYSESGMMDYGQTEALEEEKAKALLKQFEDAFKKENIECESVLKSGDLIDVVLDMAKDYDLLLIGASESNLLYRLFISHQNSLVEQSSIPVVIAK
>2896620061 Helicobacter pylori v225d
MNILFGISDTQECYNAIKFAVKLAHSLKEARFTLLHVSMEVFIYSESGMMDYGQTEALEEEKAKALLKQFEDAFKKENIECESVLKSGDLIDVVLEMAKDYDLLLIGASESNLLYRLFISHQNSLVEQSSIPVVIAK
>2896621864 Helicobacter pylori NCTC 11637
MNILFGISDTQECYNAIKFAVKLAHSLKEVRFTLLHVSMEVFIYSESGMMDYGQTEALEEEKANALLKQFEDAFKKENIECESVLKSGDLIDVVLDMAKDYDLLLIGASESNLLYRLFISHQNSLVEQSSIPVVIAK
>2896624876 Helicobacter pylori 7.13_R1b
MNILFGISDTQECYNAIKFAVKLAHSLKEVRFTLLHVSMEVFIYSESGMMDYGQTEALEEEKAKALLKQFEDAFKKENIECESVLKSGDLIDVVLDMAKDYDLLLIGASESNLLYRLFISHQNSLVEQSSIPVVIAK
>2896626569 Helicobacter pylori 7.13_D1b
MNILFGISDTQECYNAIKFAVKLAHSLKEVRFTLLHVSMEVFIYSESGMMDYGQTEALEEEKAKALLKQFEDAFKKENIECESVLKSGDLIDVVLDMAKDYDLLLIGASESNLLYRLFISHQNSLVEQSSIPVVIAK
>2896626729 Helicobacter pylori HE178/09
MNILFGISDTQECYNAIKFAVKLAHSLKEVRFTLLHVSMEVFIYSESGMMDYGQTEALEEEKAKALLKQFEDAFKKENIECESVLKSGDLIDVVLDMAKDYDLLLIGASESNLLYRLFISHQNSLVEQSSIPVVIAK
>2896629742 Helicobacter pylori F75
MNILFGISDTQECYNAIKFAVKLAHSLKEVRFTLLHVSMEVFIYSESGMMDYGQTEALEEEKAKALLKQFEDAFKKENIECESVLKSGDLIDVVLDMAKDYDLLLIGASESNLLYRLFISHQNSLVEQSSIPVVIAK
>2900809755 Helicobacter pylori HP14039
MNILFGISDTQECYNAIKFAVKLAHSLKEVRFTLLHVSMEVFIYSESGMMDYGQTEALEEEKAKALLKQFEDAFKKENIECESVLKSGDLIDVVLEMAKDYDLLLIGASESNLLYRLFISHQNSLVEQSSIPVVIAK
>2900813926 Helicobacter pylori MKM6
MNILFGISDTQECYNAIKFAVKLAHSLKEAHFTLLHVSMEVFIYSESGMMDYGQTEALEEEKAKALLKQFEDAFKKENIECESVLKSGDLIDVVLDMAKDYDLLLIGASESNLLYRLFISHQNSLVEQSSIPVVIAK
>2900815530 Helicobacter pylori F24
MNILFGISDTQECYNAIKFAVKLAHSLKEAHFTLLHVSMEVFIYSESGMMDYGQTEALEEEKAKALLKQFEDAFKKENIKCESVLKSGDLIDVVLDMAKDYDLLLIGASESNLLYRLFISHQNSLVEQSSIPVVIAK
>2900816888 Helicobacter pylori HE93/10_v1
MNILFGISDTQECYNAIKFAVKLAHSLKEVRFTLLHVSMEVFIYSESGMMDYGQTEALEEEKAKALLKQFEDAFKKENIECESVLKSGDLIDVVLDMAKDYDLLLIGASESNLLYRLFISHQNSLVEQSSIPVVIAK
>2900817477 Helicobacter pylori dRdM1
MNILFGISDTQECYNAIKFAVKLAHSLKEVRFTLLHVSMEVFIYSESGMMDYGQTEALEEEKAKALLKQFEDAFKKENIECESVLKSGDLIDVVLDMAKDYDLLLIGASESNLLYRLFISHQNSLVEQSSIPVVIAK
>2900819138 Helicobacter pylori HE136/09
MNILFGISDTQECYNAIKFAVKLAHSLKEVRFTLLHVSMEVFIYSESGMMDYGQTEALEEEKAKALLKQFEDAFKKENIECESVLKSGDLIDVVLDMAKDYDLLLIGASESNLLYRLFISHQNSLVEQSSIPVVIAK
>2900822205 Helicobacter pylori F210
MNILFGISDTQECYNAIKFAVKLAHSLKEVRFTLLHVSMEVFIYSESGMMDYGQTEALEEEKAKALLKQFEDAFKKENIECESVLKSGDLIDVVLDMAKDYDLLLIGASESNLLYRLFISHQNSLVEQSSIPVVIAK
>2900823818 Helicobacter pylori MKM5
MNILFGISDTQECYNAIKFAVKLAHSLKEVRFTLLHVSMEVFIYSESGMMDYGQTEALEEEKAKALLKQFEDAFKKENIECESVLKSGDLIDVVLDMAKDYDLLLIGASESNLLYRLFISHQNSLVEQSSIPVVIAK
>2900825467 Helicobacter pylori MKF3
MNILFGISDTQECYNAIKFAVKLAHSLKEAHFTLLHVSMEVFIYSESGMMDYGQTEALEEEKANALLKQFEDAFKKENIECESVLKSGDLIDVVLDMAKDYDLLLIGASESNLLYRLFISHQNSLVEQSSIPVVIAK
>2904327707 Helicobacter apodemus SCJK1
MKNRIAVATDFSQNSLIAISKALYLAKKSKSTLDVVHIVEHSIFHDPKQSKRTGKEALAKFILEHFPSPEVVIQEFCYVGSIVKGICKHIKERECKLLCVGSAGENHHLTEILLGSTAKQIVKKSQIPVLVTKNESLPDYINAFSPTDFSNNSLKLAKVTKKLFDNIKITFYHMINRPFEIRLGHYGADDEQISKYNKSAEEKAKEQSKKFLKELDKNNVNMVLDSGILTYTRLLSVAESKNSSLVVLPTSGKVSFFALDVLEHSNLDVLICKF
>2904330185 Helicobacter pylori 7.13_D3b
MNILFGISDTQECYNAIKFAVKLAHSLKEVRFTLLHVSMEVFIYSESGMMDYGQTEALEEEKAKALLKQFEDAFKKENIECESVLKSGDLIDVVLDMAKDYDLLLIGASESNLLYRLFISHQNSLVEQSSIPVVIAK
>2904330344 Helicobacter pylori BCM-300
MNILFGISDTQECYNAIKFAVKLAHSLKEVRFTLLHVSMEVFIYSESGMMDYGQTEALEEEKAKALLKQFEDAFKKENIECESVLKSGDLIDVVLDMAKDYDLLLIGASESNLLYRLFISHQNSLVEQSSIPVVIAK
>2904333425 Helicobacter pylori F55
MNILFGISDTQECYNAIKFAVKLAHSLKEVRFTLLHVSMEVFIYSESGMMDYGQTEALEEEKAKALLKQFEDAFKKENIECESVLKSGDLIDVVLDMAKDYDLLLIGASESNLLYRLFISHQNSLVEQSSIPVVIAK
>2904335018 Helicobacter pylori F209
MNILFGISDTQECYNAIKFAVKLAHSLKEAHFTLLHVSMEVFIYSESGMMDYGQTEALEEEKAKALLKQFEDAFKKENIECESVLKSGDLIDVVLDMAKDYDLLLIGASESNLLYRLFISHQNSLVEQSSIPVVIAK
>2904336638 Helicobacter pylori MKF10
MNILFGISDTQECYNAIKFAVKLAHSLKEVRFTLLHVSMEVFIYSESGMMDYGQTEALEEEKAKALLKQFEDAFKKENIECESVLKSGDLIDVVLDMAKDYDLLLIGASESNLLYRLFISHQNSLVEQSSIPVVIAK
>2904338262 Helicobacter pylori F18
MNILFGISDTQECYNAIKFAVKLAHSLKEAHFTLLHVSMEVFIYSESGMMDYGQTEALEEEKAKALLKQFEDAFKKENIECESVLKSGDLIDVVLDMAKDYDLLLIGASESNLLYRLFISHQNSLVEQSSIPVVIAK
>2904339854 Helicobacter pylori F17
MNILFGISDTQECYNAIKFAVKLAHSLKEVRFTLLHVSMEVFIYSESGMMDYGQTEALEEEKAKALLKQFEDAFKKENIECESVLKSGDLIDVVLDMAKDYDLLLIGASESNLLYRLFISHQNSLVEQSSIPVVIAK
>2916539665 Helicobacter marmotae MIT 98-6070
MVKLLFGVSDTQECRRAISTIVRFFGHREETLLTLLHVTPEIVVYAESGIVDYGTIEHIENEKSNNILNEFESAFQKEGITCQKILKTGNPIDVVLEIVHDYDLLVIGASESSLLHRIFNSHQNSFINSSPIPVLVAK
>2916541842 Helicobacter anseris MIT 04-9362
MKKLLFGVSDTQECKQAINTIIHLFGNQEDIQLTLLHVLPDSLVYAESGMVDYGAIQDDEMQQSHILLESFAKDFEQKGITCEKILKTGNPIDVVLEIADNYDLLIIGASESSLLHRIFNSHQNSFVNSSPIPVLVAK
>2917785541 Helicobacter bilis ATCC 51630
VDYASLEHVQEEESHAILQEFAKVFNNEGIACKKILKNGNPIDVVLEIADQYDLLVIGASESSILHRIFNSHQNGFINSSPIPVLVAK
>2988419312 Helicobacter pylori CRL122
MNILFGISDTQECYNAIKFAVKLAHSLKEVRFTLLHVSMEVFIYSESGMMDYGQTEALEEEKAKALLKQFEDAFKKENIECESVLKSGDLIDVVLEMAKDYDLLLIGASESNLLYRLFISHQNSLVEQSSIPVVIAK
>2988421216 Helicobacter pylori B319
MNILFGISDTQECYNAIKFAVKLAHSLKEVRFTLLHVSMEVFIYSESGMMDYGQTEALEEEKAKALLKQFEDAFKKENIECESVLKSGDLIDVVLDMAKDYDLLLIGASESNLLYRLFISHQNSLVEQSSIPVVIAK
>2988422226 Helicobacter pylori B659-A1
MNILFGISDTQECYNAIKFAVKLAHSLKEVRFTLLHVSMEVFIYSESGMMDYGQTEALEEEKAKALLKQFEDAFKKENIECESVLKSGDLIDVVLEMAKDYDLLLIGASESNLLYRLFISHQNSLVEQSSIPVVIAK
>2988423804 Helicobacter pylori B657-C1
MNILFGISDTQECYNAIKFAVKLAHSLKEVRFTLLHVSMEVFIYSESGMMDYGQTEALEEEKAKALLKQFEDAFKKENIECESVLKSGDLIDVVLDMAKDYDLLLIGASESNLLYRLFISHQNSLVEQSSIPVVIAK
>2988425102 Helicobacter pylori B657-A4
MNILFGISDTQECYNAIKFAVKLAHSLKEVRFTLLHVSMEVFIYSESGMMDYGQTEALEEEKAKALLKQFEDAFKKENIECESVLKSGDLIDVVLDMAKDYDLLLIGASESNLLYRLFISHQNSLVEQSSIPVVIAK
>2988427049 Helicobacter pylori B657-A1
MNILFGISDTQECYNAIKFAVKLAHSLKEVRFTLLHVSMEVFIYSESGMMDYGQTEALEEEKAKALLKQFEDAFKKENIECESVLKSGDLIDVVLDMAKDYDLLLIGASESNLLYRLFISHQNSLVEQSSIPVVIAK
>2988428907 Helicobacter pylori B547F
MNILFGISDTQECYNAIKFAVKLAHSLKEVRFTLLHVSMEVFIYSESGMMDYGQTEALEEEKAKALLKQFEDAFKKENIECESVLKSGDLIDVVLEMAKDYDLLLIGASESNLLYRLFISHQNSLVEQSSIPVVIAK
>2988430157 Helicobacter pylori B529A
MNILFGISDTQECYNAIKFAVKLAHSLKEVRFTLLHVSMEVFIYSESGMMDYGQTEALEEEKAKALLKQFEDAFKKENIECESVLKSGDLIDVVLEMAKDYDLLLIGASESNLLYRLFISHQNSLVEQSSIPVVIAK
>2988432484 Helicobacter pylori B508A-T2A
MNILFGISDTQECYNAIKFAVKLAHSLKEVRFTLLHVSMEVFIYSESGMMDYGQTEALEEEKAKALLKQFEDAFKKENIECESVLKSGDLIDVVLEMAKDYDLLLIGASESNLLYRLFISHQNSLVEQSSIPVVIAK
>2988433216 Helicobacter pylori B491
MNILFGISDTQECYNAIKFAVKLAHSLKEVRFTLLHVSMEVFIYSESGMMDYGQTEALEEEKAKALLKQFEDAFKKENIECESVLKSGDLIDVVLEMAKDYDLLLIGASESNLLYRLFISHQNSLVEQSSIPVVIAK
>2988434969 Helicobacter pylori B464A
MNILFGISDTQECYNAIKFAVKLAHSLKEARFTLLHVSMEVFIYGESGMMDYGQTEALEEEKAKALLKQFEDAFKKENIECESVLKSGDLIDVVLDMAKDYDLLLIGASESNLLYRLFISHQNSLVEQSSIPVVIAK
>2988436702 Helicobacter pylori B444A
MNILFGISDTQECYNAIKFAVKLAHSLKEVRFTLLHVSMEVFIYSESGMMDYGQTEALEEEKAKALLKQFEDAFKKENIECESVLKSGDLIDVVLEMAKDYDLLLIGASESNLLYRLFISHQNSLVEQSSIPVVIAK
>2988439210 Helicobacter pylori B373
MNILFGISDTQECYNAIKFAVKLAHSLKEVRFTLLHVSMEVFIYSESGMMDYGQTEALEEEKAKALLKQFEDAFKKENIECESVLKSGDLIDVVLEMAKDYDLLLIGASESNLLYRLFISHQNSLVEQSSIPVVIAK
>2988440369 Helicobacter pylori B355
MNILFGISDTQECYNAIKFAVKLAHSLKEVRFTLLHVSMEVFIYSESGMMDYGQTEALEEEKAKALLKQFEDAFKKENIECESVLKSGDLIDVVLEMAKDYDLLLIGASESNLLYRLFISHQNSLVEQSSIPVVIAK
>2988441806 Helicobacter pylori B335
MNILFGISDTQECYNAIKFAVKLAHSLKEVRFTLLHVSMEVFIYSESGMMDYGQTEALEEEKAKALLKQFEDAFKKENIECESVLKSGDLIDVVLDMAKDYDLLLIGASESNLLYRLFISHQNSLVEQSSIPVVIAK
>2988443757 Helicobacter pylori AAP164
MNILFGISDTQECYNAIKFAVKLAHSLKEVRFTLLHVSMEVFIYSESGMMDYGQTEALEEEKAKALLKQFEDAFKKENIECESVLKSGDLIDVVLEMAKDYDLLLIGASESNLLYRLFISHQNSLVEQSSIPVVIAK
>2988445166 Helicobacter pylori VCT187-B122
MNILFGISDTQECYNAIKFAVKLAHSLKEARFTLLHVSMEVFIYSESGMMDYGQTEALEEEKAKALLKQFEDAFKKENIECESVLKSGDLIDVVLEMAKDYDLLLIGASESNLLYRLFISHQNSLVEQSSIPVVIAK
>2988447048 Helicobacter pylori MSL190
MNILFGISDTQECYNAIKFAVKLAHSLKEVRFTLLHVSMEVFIYSESGMMDYGQTEALEEEKAKALLKQFEDAFKKENIECESVLKSGDLIDVVLEMAKDYDLLLIGASESNLLYRLFISHQNSLVEQSSIPVVIAK
>2988448389 Helicobacter pylori MMV242
MNILFGISDTQECYNAIKFAVKLAHSLKEVRFTLLHVSMEVFIYSESGMMDYGQTEALEEEKAKALLKQFEDAFKKENIECESVLKSGDLIDVVLEMAKDYDLLLIGASESNLLYRLFISHQNSLVEQSSIPVVIAK
>2988450145 Helicobacter pylori JSS185-B120
MNILFGISDTQECYNAIKFAVKLAHSLKEVRFTLLHVSMEVFIYSESGMMDYGQTEALEEEKAKALLKQFEDAFKKENIECESVLKSGDLIDVVLEMAKDYDLLLIGASESNLLYRLFISHQNSLVEQSSIPVVIAK
>2988451965 Helicobacter pylori JMM43
MNILFGISDTQECYNAIKFAVKLAHSLKEVRFTLLHVSMEVFIYSESGMMDYGQTEALEEEKAKALLKQFEDAFKKENIECESVLKSGDLIDVVLDMAKDYDLLLIGASESNLLYRLFISHQNSLVEQSSIPVVIAK
>2988453559 Helicobacter pylori JGF25
MNILFGISDTQECYNAIKFAVKLAHSLKEVRFTLLHVSMEVFIYSESGMMDYGQTEALEEEKAKALLKQFEDAFKKENIECESVLKSGDLIDVVLDMAKDYDLLLIGASESNLLYRLFISHQNSLVEQSSIPVVIAK
>2988455083 Helicobacter pylori JDX15
MNILFGISDTQECYNAIKFAVKLAHSLKEVRFTLLHVSMEVFIYSESGMMDYGQTEALEEEKAKALLKQFEDAFKKENIECESVLKSGDLIDVVLEMAKDYDLLLIGASESNLLYRLFISHQNSLVEQSSIPVVIAK
>2988456869 Helicobacter pylori ECF139-B065
MNILFGISDTQECYNAIKFAVKLAHSLKEVRFTLLHVSMEVFIYSESGMMDYGQTEALEEEKAKALLKQFEDAFKKENIECESVLKSGDLIDVVLDMAKDYDLLLIGASESNLLYRLFISHQNSLVEQSSIPVVIAK
>2988459297 Helicobacter pylori CRM21
MNILFGISDTQECYNAIKFAVKLAHSLKEVRFTLLHVSMEVFIYSESGMMDYGQTEALEEEKAKALLKQFEDAFKKENIECESVLKSGDLIDVVLDMAKDYDLLLIGASESNLLYRLFISHQNSLVEQSSIPVVIAK
>2988460098 Helicobacter pylori BMG112
MNILFGISDTQECYNAIKFAVKLAHSLKEVRFTLLHVSMEVFIYSESGMMDYGQTEALEEEKAKALLKQFEDAFKKENIECESVLKSGDLIDVVLEMAKDYDLLLIGASESNLLYRLFISHQNSLVEQSSIPVVIAK
>2988461573 Helicobacter pylori B712A
MNILFGISDTQECYNAIKFAVKLAHSLKEARFTLLHVSMEVFIYSESGMMDYGQTEALEEEKAKALLKQFEDAFKKENIECESVLKSGDLIDVVLEMAKDYDLLLIGASESNLLYRLFISHQNSLVEQSSIPVVIAK
>2988464125 Helicobacter pylori B679
MNILFGISDTQECYNAIKFAVKLAHSLKEVRFTLLHVSMEVFIYSESGMMDYGQTEALEEEKAKALLKQFEDAFKKENIECESVLKSGDLIDVVLEMAKDYDLLLIGASESNLLYRLFISHQNSLVEQSSIPVVIAK
>2988465512 Helicobacter pylori B661A
MNILFGISDTQECYNAIKFAVKLAHSLKEVRFTLLHVSMEVFIYSESGMMDYGQTEALEEEKAKALLKQFEDAFKKENIECESVLKSGDLIDVVLDMAKDYDLLLIGASESNLLYRLFISHQNSLVEQSSIPVVIAK
>2988467446 Helicobacter pylori B630
MNILFGISDTQECYNAIKFAVKLAHSLKEVRFTLLHVSMEVFIYSESGMMDYGQTEALEEEKAKALLKQFEDAFKKENIECESVLKSGDLIDVVLDMAKDYDLLLIGASESNLLYRLFISHQNSLVEQSSIPVVIAK
>2988468300 Helicobacter pylori B572A
MNILFGISDTQECYNAIKFAVKLAHSLKEVRFTLLHVSMEVFIYSESGMMDYGQTEALEEEKAKALLKQFEDAFKKENIECESVLKSGDLIDVVLEMAKDYDLLLIGASESNLLYRLFISHQNSLVEQSSIPVVIAK
>2988469965 Helicobacter pylori B528A
MNILFGISDTQECYNAIKFAVKLAHSLKEVRFTLLHVSMEVFIYSESGMMDYGQTEALEEEKAKALLKQFEDAFKKENIECESVLKSGDLIDVVLDMAKDYDLLLIGASESNLLYRLFISHQNSLVEQSSIPVVIAK
>2988471443 Helicobacter pylori B497A
MNILFGISDTQECYNAIKFAVKLAHSLKEVRFTLLHVSMEVFIYSESGMMDYGQTEALEEEKAKALLKQFEDAFKKENIECESVLKSGDLIDVVLDMAKDYDLLLIGASESNLLYRLFISHQNSLVEQSSIPVVIAK
>2988473100 Helicobacter pylori B455
MNILFGISDTQECYNAIKFAVKLAHSLKEARFTLLHVSMEVFIYSESGMMDYGQTEALEEEKAKALLKQFEDAFKKENIECESVLKSGDLIDVVLDMAKDYDLLLIGASESNLLYRLFISHQNSLVEQSSIPVVIAK
>2988476084 Helicobacter pylori B448
MNILFGISDTQECYNAIKFAVKLAHSLKEVRFTLLHVSMEVFIYSESGMMDYGQTEALEEEKAKALLKQFEDAFKKENIECESVLKSGDLIDVVLEMAKDYDLLLIGASESNLLYRLFISHQNSLVEQSSIPVVIAK
>2988476378 Helicobacter pylori B400
MNILFGISDTQECYNAIKFAVKLAHSLKEVRFTLLHVSMEVFIYSESGMMDYGQTEALEEEKAKALLKQFEDAFKKENIECESVLKSGDLIDVVLEMAKDYDLLLIGASESNLLYRLFISHQNSLVEQSSIPVVIAK
>2988478403 Helicobacter pylori B368
MNILFGISDTQECYNAIKFAVKLAHSLKEVRFTLLHVSMEVFIYSESGMMDYGQTEALEEEKAKALLKQFEDAFKKENIECESVLKSGDLIDVVLEMAKDYDLLLIGASESNLLYRLFISHQNSLVEQSSIPVVIAK
>2988479798 Helicobacter pylori B366
MNILFGISDTQECYNAIKFAVKLAHSLKEVRFTLLHVSMEVFIYSESGMMDYGQTEALEEEKAKALLKQFEDAFKKENIECESVLKSGDLIDVVLDMAKDYDLLLIGASESNLLYRLFISHQNSLVEQSSIPVVIAK
>2988481457 Helicobacter pylori B362
MNILFGISDTQECYNAIKFAIKLAHSLKEVRFTLLHVSMEVFIYSESGMMDYGQTEALEEEKAKALLKQFEDAFKKENIECESVLKSGDLIDVVLEMAKDYDLLLIGASESNLLYRLFISHQNSLVEQSSIPVVIAK
>2988483135 Helicobacter pylori B360
MNILFGISDTQECYNAIKFAVKLAHSLKEVRFTLLHVSMEVFIYSESGMMDYGQTEALEEEKAKALLKQFEDAFKKENIECESVLKSGDLIDVVLEMAKDYDLLLIGASESNLLYRLFISHQNSLVEQSSIPVVIAK
>2988485564 Helicobacter pylori B345
MNILFGISDTQECYNAIKFAVKLAHSLKEVRFTLLHVSMEVFIYSESGMMDYGQTEALEEEKAKALLKQFEDAFKKENIECESVLKSGDLIDVVLEMAKDYDLLLIGASESNLLYRLFISHQNSLVEQSSIPVVIAK
>2988487235 Helicobacter pylori B344
MNILFGISDTQECYNAIKFAVKLAHSLKEVRFTLLHVSMEVFIYSESGMMDYGQTEALEEEKAKALLKQFEDAFKKENIECESVLKSGDLIDVVLEMAKDYDLLLIGASESNLLYRLFISHQNSLVEQSSIPVVIAK
>2988489524 Helicobacter pylori B314
MNILFGISDTQECYNAIKFAVKLAHSLKEVRFTLLHVSMEVFIYSESGMMDYGQTEALEEEKAKALLKQFEDAFKKENIECESVLKSGDLIDVVLDMAKDYDLLLIGASESNLLYRLFISHQNSLVEQSSIPVVIAK
>2988491013 Helicobacter pylori B297
MNILFGISDTQECYNAIKFAVKLAHSLKEVRFTLLHVSMEVFIYSESGMMDYGQTEALEEEKAKALLKQFEDAFKKENIECESVLKSGDLIDVVLEMAKDYDLLLIGASESNLLYRLFISHQNSLVEQSSIPVVIAK
>2988491543 Helicobacter pylori B274
MNILFGISDTQECYNAIKFAVKLAHSLKEVRFTLLHVSMEVFIYSESGMMDYGQTEALEEEKAKALLKQFEDAFKKENIECESVLKSGDLIDVVLEMAKDYDLLLIGASESNLLYRLFISHQNSLVEQSSIPVVIAK
>2988493189 Helicobacter pylori B126
MNILFGISDTQECYNAIKFAVKLAHSLKEVRFTLLHVSMEVFIYSESGMMDYGQTEALEEEKAKALLKQFEDAFKKENIECESVLKSGDLIDVVLEMAKDYDLLLIGASESNLLYRLFISHQNSLVEQSSIPVVIAK
>2988494981 Helicobacter pylori APR133
MNILFGISDTQECYNAIKFAVKLAHSLKEVRFTLLHVSMEVFIYSESGMMDYGQTEALEEEKAKALLKQFEDAFKKENIECESVLKSGDLIDVVLDMAKDYDLLLIGASESNLLYRLFISHQNSLVEQSSIPVVIAK
>2988497192 Helicobacter pylori AFR58
MNILFGISDTQECYNAIKFAVKLAHSLKEVRFTLLHVSMEVFIYSESGMMDYGQTEALEEEKAKALLKQFEDAFKKENIECESVLKSGDLIDVVLEMAKDYDLLLIGASESNLLYRLFISHQNSLVEQSSIPVVIAK
>2988498261 Helicobacter pylori B518
MNILFGISDTQECYNAIKFAVKLAHSLKEVRFTLLHVSMEVFIYSESGMMDYGQTEALEEEKAKALLKQFEDAFKKENIECESVLKSGDLIDVVLDMAKDYDLLLIGASESNLLYRLFISHQNSLVEQSSIPVVIAK
>2988500405 Helicobacter pylori B659-C2
MNILFGISDTQECYNAIKFAVKLAHSLKEVRFTLLHVSMEVFIYSESGMMDYGQTEALEEEKAKALLKQFEDAFKKENIECESVLKSGDLIDVVLEMAKDYDLLLIGASESNLLYRLFISHQNSLVEQSSIPVVIAK
>2989785770 Helicobacter burdigaliensis CNRCH 2005/566H
MKDKIVVATDFSEASMVALGKAIYLSKKLKYTLDIVHVVEYSLFRDSKKDKKAGKEALLRFLSKNYPNPEIEINPFCYVGTIQKELAKHIQESEAKLLCIGARGENQNLSDILLGSVARKIIRKSDIPVLVVKNESLSDYANIFSPTDFSEDSLTLAKMSRKIFVGAKFIFYHLIARPFEIRLGHYGANDEEISKYNRTLEQKAKEQSKKFLNAFSNKTSKAEMVLDSGILSYTRTLSVANNQNASLIALPTSGKVSFFALDIVENSSLDVLVWRFDS
>2989786071 Helicobacter burdigaliensis CNRCH 2005/566H
MKKILFAVDDTKACQKAADFIVNFFGDREDCSITLIHVKTPIMLYGEAALAAYEEIEKKEAEVSDKLLEDFSKIFLDKGVNIEQKLLEGEAVVEVLNYAKDFDLLVIGQSEDSFWNKVFSSNQNSFSEKSPIPILIVK
>2989786222 Helicobacter labetoulli 48519
MTKLLFGVSDTQECRRAIQTIIRFFGNRDEIELTLLHVNPEIIVYAESGIVDYGTIENIENEKSNAMLDEFETEFNKQGITCQKILKTGNPVDVVLEIINEYDLLVIGASESSLLHRIFNSHQNSFINSSPIPVLVAK
>2996945265 Helicobacter didelphidarum MIT 17-337
MADETQKSAIKILFGVSDTDECRKAIPTIIKLFAKRNETELTLLHVKAETIVLAESGIVDYTSLEHIQEMESNEILQEFTEVFSKEGLICKKILKNGNPIDVVLEIANQYDLLVIGASESSMLRRIFNSHQNSFINSSPIPVLVAK
>2996949685 Helicobacter vulpis L2
MLRVLFGISDTQECRSGLDAVLKLFTKLKEVRFTLVHVSPEVLIYPESGIMNYSQAEVVAHEQSNQLLEEFTQLFTQEGIACEGLLKVGNPVDVILEMAPSFDLLVIGASESSAFYKIFGSHQNSFIDNSPIPVLVAK
>2996949901 Helicobacter valdiviensis WBE14
MKKILFAIDDTKACQKAAEFIVNFFGDREDCSITLIHVKTPIMLYGEAALAAYEEIEKKEAEVSDKLLEDFSKIFLDKGVNIEQKLLEGEAVTEVLNYAKDFDLLAIGQSEDSFWNKVFSSNQNSFSEKSPIPILIVK
>2996950993 Helicobacter valdiviensis WBE14
MKDKIVVATDFSEASMVALGKAIYLSKKLKCTLDIVHVVEYSLFRDSKKDKKAGKEALMRFVSKNYPNPEIEINQFCYVGTIQKELSKHIEESDAKLLCIGARGENQNLSDILLGSVARKIIRKSSIPVLVVKNESLSDYANIFSPTDFSDNSLALAKMSRKIFVGAKFIFYHLIARPFEIRLGHYGANDEEISKYNRSLEEKAKAQSKKFLNAFSNKTSKAEMVLDSGILSYTRTLSVANNQNASLIALPTTGKVSFFALDIVENSSLDVLVWRFNT
>2996952648 Helicobacter cetorum 138563_8
MNILFGISDTQECRNAVKSAIKLAHSLKSVRFTLLHVSMEVFIYADNGMMDYGTTEALEEEKASTLLQEFSTLFEKEGIACESVLKSGEPIDVVLGMAKDYDLLLIGASESNLLYRLFGSHQNRFIEQSPIPIMVAK
>2996954666 Helicobacter mesocricetorum 87012_3
MKKILLAIDDTPTCHKAAEFVIDFFGYREDCAISIIHVKTPIILYGEAVLASYEEIKQRENEENDALIQTFKEIFSNKGITIQEYMVEGEAVAEVIAYAKDFDLLVIGESKDSFWNKIFSSNQNDFSQKSPIPILIVK
>2996955518 Helicobacter mesocricetorum 87012_3
MKNRIAVATDFSQNSLVAISKALYLAKKSKATLDIVHIVEHSIFHNPKQDKKTGKEALAKFLLEHFPNPEVTIQEFCYVGPIVKGICKHIKDRECKLLCVGSAGENHHLTEILLGSTAKQIVKKSQMPVLVTKNESLPDYIQAFSPTDFSNNSLKLAKITKKLFENIKITFYHMINRPFEIRLGHYGANDEQISRYNKNAEEKAKEQSKKFLKELDKNNVNMVLDSGILTYTRLLSVAESKNSSLIALPTDGKVSFFALDVLEHSNLDVLICKF
>2996959480 Helicobacter sp. CLO-3
MAKLLFGVSDTDECRRAIKTIIRLFGHREEVELTLLHVSPEVLVYAESGIVDYGTIENIEKEKSNEILDEFEQTFKSEGISCKKILRTGNPIDVMLEIADDFDLLVIGASESSLLHRIFNSHQNSFINSSPIPVLVAK
>2996961195 Helicobacter sp. 11-8110
MKKILFAVDDTKACQKAAEFVVNFFGDREDCAITIIHVKTPIMLYGEAALAAYEDIEKKENEESDRLLEDFSAIFTNKGVNIKQELLEGEAVSEVLNYAKDFDLLVIGQSEESFWNKIFSTNQNDLSQKSPISILIAK
>2996962191 Helicobacter sp. 11-8110
MKNRIAVATDFSQKSLMALTKAIYLAKKLQYTLDIIHVVEYSIFHNPKKDKKAGKEALAKFLTSHFPNPEVEMQQFCYVGTIYKEINRHIKDRECRLLCVGATGETQHLTDILLGSVTKQIIKKSPIPVLVAKNETLPDYTNIFSPTDFSESSSKLAKVAKKFFPTAHLIFYHMISRPFEIRLGHYGANDEQISNFNQNTENKTKELAKKFLKNFSEHKNEVVLDSGILSYTRLLSVAENKNASLIALPTSGKVSFFALDVLENSKIDVFIWKL
>2996963333 Helicobacter sp. TUL
MIKVLFGVSDTQECRRAIDTIVKFFGDRKDVELTLLHVSQDIVVYAQSGVVNYETIENIEHEKSNEILNEFEQAFKENGLTCQKILRTGNPIDIMLEIANEYDLLVIGASESSLLYRIFSSHQNSFVNSSPIPVLVAK
>2996965264 Helicobacter aurati MIT 97-5075
MADAIKILFGVSDTEECRKAIPTIIKLFARRSEIELTLLHVIPETIVLAESGIVDYASLEHLKQEESNEILNKFASIFNNEGIICKKILRNGNPIDVVLEIANEFDLLVIGASESSLLLRIFNSHQNSFINSSPIPVLVAK
>2996967012 Helicobacter sp. 15-1451
MKKILFAIDDTPECQRAAEYVTDFFGTMSDCSFTLIHIKPEFNLYGDAMLTAYEEAENKEEDKAREVLEKFTQFFTSKGLNPTALIKEGEPVSMVLEEAKNHHLLVIGRSADSFFNKIFSSNQDDFITKTPIPVLLVK
>2996969329 Helicobacter sp. MIT 00-7814
MTKLLFGVSDTEECRRAIGTISKLFGKREDVELTLLHVSEEIVVYAQSGIVNYETIENIESERSSEILNEFENTFKNEGITCKKILRTGNPIDVVLEIANEYDLLVIGASESSLLYRIFSSHQNSFINSSPIPVLVAK
>2996972649 Helicobacter cynogastricus 329937_4
MLRVLFGISDTQECRAGLDAALKLFVKLKGVHLTLVHVSPEVLIYPESGIMNYSQAEVIAHEQSNQLLEEFSELFKQEGISCDGLLKVGNPVDVILEMAPGFDLLVIGASESSAFYKIFGSHQNSFIDNSPIPVLVAK
>2996974912 Helicobacter baculiformis 427351_3
MLRVLFGISDTQECRSGLDATLKLFIKLKDVHFTLVHVSPEVLIYPESGIMNYSQAEVIAHEQSNQLLEEFSELLMQEGIACEGLLKVGNPVDVILEMAPNFDLLVIGASESSAFYKIFGSHQNSFIDNSPIPVLVAK
>2996977585 Helicobacter sp. 16-1353
MKHILFGVSDTKECRKAVSCLVNLFSGVSEFDITLLHVISEVMVYAESGIYDYKHIFSAQDIESDDLLKEFEEEFLKHNIKVNKIIKKGNAGDVLLELANDHDLLVIGESESSLLHRIFNSHQDLFITASPIPVLIAK
>2996978693 Helicobacter equorum 361872_4
MIKVLFGVSDTQECRRAIDTIVKFFGDRKDVELTLLHVSQDIVVYAQSGVVNYETIENIEYEKSNEILNEFEQAFKENGLTCQKILRTGNPIDIMLEIANEYDLLVIGASESSLLYRIFSSHQNSFVNSSPIPVLVAK
>8007003618 Helicobacter suis HSMf 331
MLRVLFGISDTQECRSGVDAAIRLFSRIKGVHFTLVHVSPEVLIYPESGIMNYSQTEVVANEQSSKLIEEFTQLFTQQQIACEAVLKMGNPVDVVLEMAPSFDLLVIGASESSMFYKLFGSHQNSFIDNSPIPVLVAK
>8007005853 Helicobacter suis HSMm R02019b
MLRVLFGISDTQECRSGVDAAIRLFSRIKGVHFTLVHVSPEVLIYPESGIMNYSQTEVVANEQSSKLIEEFTQLFTQQQIACEAVLKMGNPVDVVLEMAPGFDLLVIGASESSMFYKLFGSHQNSFIDNSPIPVLVAK
>8007006629 Helicobacter mehlei L15
MLRVLFGISQTQECRSGVDVAIRLFAKFKDVHLTLVHVSPEVLVYPESGIMNYSQTEFIANEQSSQLLEEFIQLFNQEGIVCESVLKTGSPVDVILEMAPSFDLLVIGASESSTFYKIFGSHQNSFIDNSPIPVLVAK
>8007009423 Helicobacter salomonis CIP 105607
MLRVLFGISDTHECRAGLDAALKLFKKLRDVHFTLVHVSPEVLIYPESGIMNYSQTEVIAHEQSNHLLEEFTELFAQEGIACEGLLKVGNPVDVILEMAPSFDLLVIGASESSAFYKIFGSHQNSFIDNSPVPVLVAK
>8007010368 Helicobacter pylori N6
MNILFGISDTQECYNAIKFAVKLAHSLKEVRFTLLHVSMEVFIYSESGMMDYGQTEALEEEKAKALLKQFEDAFKKENIECESVLKSGDLIDVVLEMAKDYDLLLIGASESNLLYRLFISHQNSLVEQSSIPVVIAK
>8007011861 Helicobacter cinaedi ATCC BAA-847
MTKLLFGVSDTQECRRAIQTIIRFFGNRDEIELTLLHVNPEIIVYAESGIVDYGTIENIENEKSNAMLDEFETEFNKQGITCQKILKTGNPVDVVLEIINEYDLLVIGASESSLLHRIFNSHQNSFINSSPIPVLVAK
>8007014396 Helicobacter suis HS5
MLRVLFGISDTQECRSGVDAAIRLFSRIKDVHFTLVHVSPEVLIYPESGIMNYSQTEVVANEQSSKLIEEFTQLFTQQQIACEAVLKMGNPVDVVLEMAPGFDLLVIGASESSMFYKLFGSHQNSFIDNSPIPVLVAK
>8007016336 Helicobacter pylori 52
MNILFGISDTQECYNAIKFAVKLAHSLKEVRFTLLHVSMEVFIYSESGMMDYGQTEALEEEKAKALLKQFEDAFKKENIECESVLKSGDLIDVVLDMAKDYDLLLIGASESNLLYRLFISHQNSLVEQSSIPVVIAK
>8007018394 Helicobacter pylori 8A3
MNILFGISDTQECYNAIKFAVKLAHSLKEVRFTLLHVSMEVFIYSESGMMDYGQTEALEEEKAKALLKQFEDAFKKENIECESVLKSGDLIDVVLDMAKDYDLLLIGASESNLLYRLFISHQNSLVEQSSIPVVIAK
>8018505282 Helicobacter rappini 95150_3
MADAIRILFGVSDTDECRKAIPTIIKLFARRSEIELTLLHVTPETIVLAESGIVDYASLEHVQEEESHAILQEFAKVFNNEGIACKKILKNGNPIDVVLEIADQYDLLVIGASESSILHRIFNSHQNGFINSSPIPVLVAK
>8018508896 Helicobacter sp. 106650
MAKLLFGVSDTDECRRAIKTIIRLFGHREEVELTLLHVSPEVLVYAESGIVDYGTIENIEKEKSNEILDEFEQTFKSEGISCKKILRTGNPIDVMLEIADDFDLLVIGASESSLLHRIFNSHQNSFINSSPIPVLVAK
>8018510255 Helicobacter sp. MIT 99-10781
MTKLLFGVSDTEECRRAIGTISKLFGKREDVELTLLHVSEEIVVYAQSGIVNYETIENIESERSSEILNEFENTFKNEGITCKKILRTGNPIDVVLEIANEYDLLVIGASESSLLYRIFSSHQNSFINSSPIPVLVAK
>8018512667 Helicobacter sp. L8
MLRVLFGISDTQECRSGLDATLKLFTKLKEVHFTLVHVSPEVLIYPESGIMNYSQAEVIAHEQSNQLLEEFTQLFTQEGIACEGLLKVGNPVDVILEMAPGFDLLVIGASESSAFYKIFGSHQNSFIDNSPIPVLVAK
>8018515419 Helicobacter sp. MIT 01-3238
MSKLLFGVSDTEECRRAIKTIIRLFGHRQEVELTLLHVTPEVLVYAESGIVDYGTIENIEKEKSNEILEEFELTFKSEGISCNKILRTGNPVDVVLEIADKYDLLVIGASESSLLHRIFNSHQNSIVNSSPIPVLVAK
>8018517860 Helicobacter sp. MIT 14-3879
MKKILFGVSDTNECRRAVDCLIKLFSGVTEFEITLLRVVSEVLMYAESGVYDYNDIASAQNIESDDLLNEFENKFLKHNIEVSKVIKRGNAADILLDLANDHDLLVIGESESSILHRIFNSHQDLFISASPIPVLIAK
>8018520193 Helicobacter sp. HMC1
MAKLLFGVSDTDECRRAIKTIIRLFGHREEVELTLLHVSPEVLVYAESGIVDYGTIENIEKEKSNEILDEFEQTFKSEGISCKKILRTGNPIDVMLEIADDFDLLVIGASESSLLHRIFNSHQNSFINSSPIPVLVAK
>8032083698 Helicobacter aurati 137778_3
MADAIKILFGVSDTEECRKAIPTIIKLFARRSEIELTLLHVIPETIVLAESGIVDYASLEHLKQEESNEILNKFASIFNNEGIICKKILRNGNPIDVVLEIANEFDLLVIGASESSLLLRIFNSHQNSFINSSPIPVLVAK
>8032085575 Helicobacter equorum MIT 12-6600
MIKVLFGVSDTQECRRAIDTIVKFFGDRKDVELTLLHVSQDIVVYAQSGVVNYETIENIEHEKSNEILNEFDQAFKENGLVCQKILRTGNPIDIMLEIANEYDLLVIGASESSLLYRIFSSHQNSFVNSSPIPVLVAK
>8032087638 Helicobacter felis M35KOLBIS
MLRVLFGISDTQECRTGLEATLKLFKKLKDVHLTLVHVSPEVLIYPESGIMNYSQAEVIAHEQSNQLLEEFSELLKQEGIACEGLLKVGSPVDVILEMAPGFDLLVIGASESSAFYKIFGSHQNSFIDNSPIPVLVAK
>8032089690 Helicobacter felis 214_7_1
MLRVLFGISDTQECRTGLEATLKLFKKLKDVHLTLVHVSPEVLIYPESGIMNYSQAEVIAHEQSNQLLEEFSELLKQEGIACEGLLKVGSPVDVILEMAPGFDLLVIGASESSAFYKIFGSHQNSFIDNSPIPVLVAK
>8032091022 Helicobacter felis 1602_kol2
MLRVLFGISDTQECRTGLEATLKLFKKLKDVHLTLVHVSPEVLIYPESGIMNYSQAEVIAHEQSNQLLEEFSELLKQEGIACEGLLKVGSPVDVILEMAPGFDLLVIGASESSAFYKIFGSHQNSFIDNSPIPVLVAK
>8032092265 Helicobacter felis 2302
MLRVLFGISDTQECRTGLEATLKLFKKLKDVHLTLVHVSPEVLIYPESGIMNYSQAEVIAHEQSNQLLEEFSELLKQEGIACEGLLKVGSPVDVILEMAPGFDLLVIGASESSAFYKIFGSHQNSFIDNSPIPVLVAK
>8032094125 Helicobacter felis 1602_kol3
MLRVLFGISDTQECRTGLEATLKLFKKLKDVHLTLVHVSPEVLIYPESGIMNYSQAEVIAHEQSNQLLEEFSELLKQEGIACEGLLKVGSPVDVILEMAPGFDLLVIGASESSAFYKIFGSHQNSFIDNSPIPVLVAK
>8032095885 Helicobacter felis 1602_kol4
MLRVLFGISDTQECRTGLEATLKLFKKLKDVHLTLVHVSPEVLIYPESGIMNYSQAEVIAHEQSNQLLEEFSELLKQEGIACEGLLKVGSPVDVILEMAPGFDLLVIGASESSAFYKIFGSHQNSFIDNSPIPVLVAK
>8032097398 Helicobacter felis M35KOL
MLRVLFGISDTQECRTGLEATLKLFKKLKDVHLTLVHVSPEVLIYPESGIMNYSQAEVIAHEQSNQLLEEFSELLKQEGIACEGLLKVGSPVDVILEMAPGFDLLVIGASESSAFYKIFGSHQNSFIDNSPIPVLVAK
>8032099630 Helicobacter felis CS8
MLRVLFGISDTQECRTGLEATLKLFKKLKDVHLTLVHVSPEVLIYPESGIMNYSQAEVIAHEQSNQLLEEFSELLKQEGIACEGLLKVGSPVDVILEMAPGFDLLVIGASESSAFYKIFGSHQNSFIDNSPIPILVAK
>8032100935 Helicobacter felis M38
MLRVLFGISDTQECRTGLEATLKLFKKLKDVHLTLVHVSPEVLIYPESGIMNYSQAEVIAHEQSNQLLEEFSELLKQEGIACEGLLKVGSPVDVILEMAPGFDLLVIGASESSAFYKIFGSHQNSFIDNSPIPVLVAK
>8032103138 Helicobacter felis Dog7
MLRVLFGISDTQECRTGLEATLKLFKKLKDVHLTLVHVSPEVLIYPESGIMNYSQAEVIAHEQSNQLLEEFSELLKQEGIACEGLLKVGSPVDVILEMAPGFDLLVIGASESSAFYKIFGSHQNSFIDNSPIPVLVAK
>8032104691 Helicobacter ganmani MIT 99-5101
MKNRIVVATDFSQSSLTALTKAMFLAKKQKYTLDVVHVVEYSIFHDPKKDKKVGKEALAKFIADNFPTPEVEISQFCYVGTIHQEINKHAKERECRLLLVGATGETQYLTEVLLGSVTKKIIRKSEIPVLVTKNEALPDYVNIFSPTDFSDNSLKLAKTTRKFFPEANLVFYHMISRPFELRLGRYGADEEQISKFNKSAEEEARKYSKKFLENFSGKNEMVLDSGILSYTRLLSVAESKNVSLIALPTSGKISFFALDVLQNAHVDVLIWKF
>8032105084 Helicobacter ganmani MIT 99-5101
MKKILFAIDGTKSCQKAAEFVVGFFGDREDCTITIIHVKTPIMLYGEAALAAYEEIEKKENAQSDKLLEEFSAIFTNKGVNVKQKLLEGEAVAEVLSYAKDFDLLVIGQSEESFWNKIFSTNQNDFSQKSPIPILIVK
>8032106161 Helicobacter macacae MGYG-HGUT-01462
MSKLLFGVSDTEECRRAIKTIIRLFGHRQEVELTLLHVTPEVLVYAESGIVDYGTIENIEKEKSNEILEEFELTFKSEGISCNKILRTGNPVDVVLEIADKYDLLVIGASESSLLHRIFNSHQNSIVNSSPIPVLVAK
>8032107879 Helicobacter marmotae 152490_3
MVKLLFGVSDTQECRRAISTIVRFFGHREETLLTLLHVTPEIVVYAESGIVDYGTIEHIENEKSNNILNEFESAFQKEGITCQKILKTGNPIDVVLEIVHDYDLLVIGASESSLLHRIFNSHQNSFINSSPIPVLVAK
>8032109887 Helicobacter mehlei L4
MLRVLFGISQTQECRSGVDVAIRLFAKFKDVHLTLVHVSPEVLVYPESGIMNYSQTEFIANEQSSQLLEEFIQLFNQEGIVCESVLKTGSPVDVILEMAPSFDLLVIGASESSTFYKIFGSHQNSFIDNSPIPVLVAK
>8032115773 Helicobacter salomonis 56878_6
MLRVLFGISDTHECRAGLDAALKLFKKLRDVHFTLVHVSPEVLIYPESGIMNYSQTEVIAHEQSNHLLEEFTELFAQEGIACEGLLKVGNPVDVILEMAPSFDLLVIGASESSAFYKIFGSHQNSFIDNSPVPVLVAK
>8032117424 Helicobacter salomonis 56878_3
MLRVLFGISDTHECRAGLDAALKLFKKLRDVHFTLVHVSPEVLIYPESGIMNYSQTEVIAHEQSNHLLEEFTELFAQEGIACEGLLKVGNPVDVILEMAPSFDLLVIGASESSAFYKIFGSHQNSFIDNSPVPVLVAK
>8032119149 Helicobacter salomonis 56878_5
MLRVLFGISDTHECRAGLDAALKLFKKLRDVHFTLVHVSPEVLIYPESGIMNYSQTEVIAHEQSNHLLEEFTELFAQEGIACEGLLKVGNPVDVILEMAPSFDLLVIGASESSAFYKIFGSHQNSFIDNSPVPVLVAK
>8032121066 Helicobacter salomonis 56878_7
MLRVLFGISDTHECRAGLDAALKLFKKLRDVHFTLVHVSPEVLIYPESGIMNYSQTEVIAHEQSNHLLEEFTELFAQEGIACEGLLKVGNPVDVILEMAPSFDLLVIGASESSAFYKIFGSHQNSFIDNSPVPVLVAK
>8032121888 Helicobacter salomonis 56878_4
MLRVLFGISDTHECRAGLDAALKLFKKLRDVHFTLVHVSPEVLIYPESGIMNYSQTEVIAHEQSNHLLEEFTELFAQEGIACEGLLKVGNPVDVILEMAPSFDLLVIGASESSAFYKIFGSHQNSFIDNSPVPVLVAK
>8032123330 Helicobacter bizzozeronii R53
MLRVLFGISQTQECRSGVDVAIRLFAKFKDVHLTLVHVSPEVLVYPESGIMNYSQTEFIANEQSSQLLEEFIQLFNQEGIACESVLKTGSPVDVILEMAPSFDLLVIGASESSTFYKIFGSHQNSFIDNSPIPVLVAK
>8032126408 Helicobacter bizzozeronii Yryla
MLRVLFGISQTQECRSGVDVAIRLFAEFKDVHLTLVHVSPEVLVYPESGIMNYSQTEFIANEQSNHLLEEFIQLFKQEGIACESVLKTGSPVDVILEMAPSFDLLVIGASESSTFYKIFGSHQNSFIDNSPIPVLVAK
>8032127463 Helicobacter bizzozeronii 56877_10
MLRVLFGISQTQECRSGVDVAIRLFAEFKDVHLTLVHVSPEVLVYPESGIMNYSQTEFIANEQSNHLLEEFIQLFKQEGIACESVLKTGSPVDVILEMAPSFDLLVIGASESSTFYKIFGSHQNSFIDNSPIPVLVAK
>8032129895 Helicobacter acinonychis 212_8
MNILFGISDTQECYNAIKFAIKFAHSLKEVRFTLLHVSMEVFIYSESGMMDYGQTEALEEEKAKILLKQFEDAFKKENIECESVLKSGDLVDVVLEMEKDYDLLLIGASESNLLYRLFSSNQNRLVEQSSISVMIAK
>8032131188 Helicobacter acinonychis 212_4
MNILFGISDTQECYNAIKFAIKFAHSLKEVRFTLLHVSMEVFIYSESGMMDYGQTEALEEEKAKILLKQFEDAFKKENIECESVLKSGDLVDVVLEMEKDYDLLLIGASESNLLYRLFSSNQNRLVEQSSIPVMIAK
>8032133007 Helicobacter acinonychis 212_3
MNILFGISDTQECYNAIKFAIKFAHSLKEVRFTLLHVSMEVFIYSESGMMDYGQTEALEEEKAKILLKQFEDAFKKENIECESVLKSGDLVDVVLEMEKDYDLLLIGASESNLLYRLFSSNQNRLVEQSSISVMIAK
>8032135149 Helicobacter acinonychis NCTC 12686
MNILFGISDTQECYNAIKFAIKFAHSLKEVRFTLLHVSMEVFIYSESGMMDYGQTEALEEEKAKILLKQFEDAFKKENIECESVLKSGDLVDVVLEMEKDYDLLLIGASESNLLYRLFSSNQNRLVEQSSISVMIAK
>8032135883 Helicobacter acinonychis 212_10
MNILFGISDTQECYNAIKFAIKFAHSLKEVRFTLLHVSMEVFIYSESGMMDYGQTEALEEEKAKILLKQFEDAFKKENIECESVLKSGDLVDVVLEMEKDYDLLLIGASESNLLYRLFSSNQNRLVEQSSIPVMIAK
>8032137564 Helicobacter muridarum 216_6
MTEPIRILFGVSDTEECKKAIPTIIKLFAKRSEIELTLLHVIPETIVLAESGIVDYASLEHLQQEESNEILKEFAKIFNQEGIACKKILRNGNPIDVVLEIANDFDLLVIGASESSLLRRIFNSHQNSFINSSPIPVLVAK
>8032139321 Helicobacter muridarum 216_8
MTEPIRILFGVSDTEECKKAIPTIIKLFAKRSEIELTLLHVIPETIVLAESGIVDYASLEHLQQEESNEILKEFAKIFNQEGIACKKILRNGNPIDVVLEIANDFDLLVIGASESSLLRRIFNSHQNSFINSSPIPVLVAK
>8032141705 Helicobacter acinonychis 212_5
MNILFGISDTQECYNAIKFAIKFAHSLKEVRFTLLHVSMEVFIYSESGMMDYGQTEALEEEKAKILLKQFEDAFKKENIECESVLKSGDLVDVVLEMEKDYDLLLIGASESNLLYRLFSSNQNRLVEQSSISVMIAK
>8032143056 Helicobacter muridarum 216_7
MTEPIRILFGVSDTEECKKAIPTIIKLFAKRSEIELTLLHVIPETIVLAESGIVDYASLEHLQQEESNEILKEFAKIFNQEGIACKKILRNGNPIDVVLEIANDFDLLVIGASESSLLRRIFNSHQNSFINSSPIPVLVAK
>8032146737 Helicobacter canadensis 123841_4
MKKILFAVDDTKACQKAAEFVVDFFGDREDCTITIIHVKTPIMLYGEAALAAYEDIEKKENEESDRLLEDFSAIFTNKGINIKQELLEGEAVSEVLNYAKDFDLLVIGQSEESFWNKIFSTNQNDFSQKSPIPILIVK
>8032147519 Helicobacter canadensis 123841_4
MKNRIAVATDFSQKSLMALTKAIYLAKKLQYTLDIIHVVEYSIFHNPKKDKKAGKDALAKFLKNHFPNPEVEMQQFCYVGTIHKEINQHIKERECRLLCIGATGETQHLTDILLGSVTKQIVKKSPIPVLVAKNETLPDYTNIFSPTDFSEASSKIAKITKKFFPTAHLIFYHMISRPFEIRLGHYGANDEQISNFNQTLENKTKELAKKFLKNFPEHKNEVVLDSGILSYTRLLSVAENKNASLIALPTSGKVSFFALDVLENSKIDVFIWKF
>8032148862 Helicobacter bizzozeronii 10
MLRVLFGISQTQECRSGVDVAIRLFAEFKDVHLTLVHVSPEVLVYPESGIMNYSQTEFIANEQSSQLLEEFIQLFNQEGIACESVLKTGSPVDVILEMAPSFDLLVIGASESSTFYKIFGSHQNSFIDNSPIPVLVAK
>8032149946 Helicobacter bizzozeronii ASB22
MLRVLFGISQTQECRSGVDVAIRLFAEFKDVHLTLVHVSPEVLVYPESGIMNYSQTEFIANEQSNHLLEEFIQLFKQEGIACESVLKTGSPVDVILEMAPSFDLLVIGASESSTFYKIFGSHQNSFIDNSPIPVLVAK
>8032153320 Helicobacter bizzozeronii M7
MLRVLFGISQTQECRSGVDVAIRLFAKFKDVHLTLVHVSPEVLVYPESGIMNYSQPEFIANEQSSQLLEEFIQLFNQEGIACESVLKTGSPVDVILEMAPSFDLLVIGASESSTFYKIFGSHQNSFIDNSPIPVLVAK
>8032155182 Helicobacter bizzozeronii Heydar
MLRVLFGISQTQECRSGVDVAIRLFAEFKDVHLTLVHVSPEVLVYPESGIMNYSQTEFIANEQSNHLLEEFIQLFKQEGIACESVLKTGSPVDVILEMAPSFDLLVIGASESSTFYKIFGSHQNSFIDNSPIPVLVAK
>8032155549 Helicobacter trogontum 50960_8
MVDAIKILFGVSDTDECRKAIPTIIKLFARRSEIELTLLHVTPETIVLAESGIVDYASLEHVQEEESHAILQEFAKVFNNEGIACKKILKNGNPIDVVLEIADQYDLLVIGASESSILHRIFNSHQNGFINSSPIPVLVAK
>8032159019 Helicobacter trogontum 50960_6
MVDAIKILFGVSDTDECRKAIPTIIKLFARRSEIELTLLHVTPETIVLAESGIVDYASLEHVQEEESHAILQEFAKVFNNEGIACKKILKNGNPIDVVLEIADQYDLLVIGASESSILHRIFNSHQNGFINSSPIPVLVAK
>8032161046 Helicobacter trogontum 50960_7
MVDAIKILFGVSDTDECRKAIPTIIKLFARRSEIELTLLHVTPETIVLAESGIVDYASLEHVQEEESHAILQEFAKVFNNEGIACKKILKNGNPIDVVLEIADQYDLLVIGASESSILHRIFNSHQNGFINSSPIPVLVAK
>8032162951 Helicobacter saguini 16-048 (F4)
MDAIKILFGVSDTDECRKAAPTIIKLFSKRSEIELTLLHVSAETIVLAESGIVDYASLEHVQAEESNEILNEFAAIFSKEGIATKKILKNGNPIDVVLEIANQYDLLVIGASESGMLKRIFNSHQNSFINSSPIPVLVAK
>8032167273 Helicobacter saguini 15-1458 (F3)
MDAIKILFGVSDTDECRKAAPTIIKLFSKRSEIELTLLHVSAETIVLAESGIVDYASLEHVQAEESNEILNEFAAIFSKEGIATKKILKNGNPIDVVLEIANQYDLLVIGASESGMLKRIFNSHQNSFINSSPIPVLVAK
>8032168275 Helicobacter saguini 97-6194-5 (F0)
MDAIKILFGVSDTDECRKAAPTIIKLFSKRSEIELTLLHVSAETIVLAESGIVDYASLEHVQAEESNEILNEFAAIFSKEGIATKKILKNGNPIDVVLEIANQYDLLVIGASESGMLKRIFNSHQNSFINSSPIPVLVAK
>8032171462 Helicobacter ailurogastricus 157872_3
MLRVLFGISDTQECRSGVDAAIRLFSKIKEVHFTLVHVSPEVLIYPESGIMNYSQTEVVANEQSKQLIDEFMELFTQEGISCETVLKMGNPVDIVLEMAPSFDLLVIGASESSMFYRLFGSHQNSFIDNSPIPVLVAK
>8032172454 Helicobacter ailurogastricus 1578720_6
MLRVLFGISDTQECRSGVDAAIRLFSKIKEVHFTLVHVSPEVLIYPESGIMNYSQTEVVANEQSKQLIDEFMELFTQEGISCETVLKMGNPVDIVLEMAPSFDLLVIGASESSMFYRLFGSHQNSFIDNSPIPVLVAK
>8032174733 Helicobacter suis HS1 ERS1375833
MLRVLFGISDTQECRSGVDAAIRLFSRIKGVHFTLVHVSPEVLIYPESGIMNYSQTEVVANEQSSKLIEEFTQLFTQQQIACEAVLKMGNPVDVVLEMAPGFDLLVIGASESSMFYKLFGSHQNSFIDNSPIPVLVAK
>8032176914 Helicobacter suis HS1 ERS1375831
MLRVLFGISDTQECRSGVDAAIRLFSRIKGVHFTLVHVSPEVLIYPESGIMNYSQTEVVANEQSSKLIEEFTQLFTQQQIACEAVLKMGNPVDVVLEMAPGFDLLVIGASESSMFYKLFGSHQNSFIDNSPIPVLVAK
>8032178832 Helicobacter suis HS4
MLRVLFGISDTQECRSGVDAAIRLFSRIKGVHFTLVHVSPEVLIYPESGIMNYSQTEVVANEQSSKLIEEFTQLFTQQQIACEAVLKMGNPVDVVLEMAPGFDLLVIGASESSMFYKLFGSHQNSFIDNSPIPVLVAK
>8032180556 Helicobacter suis HS1 ERS1382347
MLRVLFGISDTQECRSGVDAAIRLFSRIKGVHFTLVHVSPEVLIYPESGIMNYSQTEVVANEQSSKLIEEFTQLFTQQQIACEAVLKMGNPVDVVLEMAPGFDLLVIGASESSMFYKLFGSHQNSFIDNSPIPVLVAK
>8032182200 Helicobacter suis HS3
MLRVLFGISDTQECRSGVDAAIRLFSRIKDVHFTLVHVSPEVLIYPESGIMNYSQTEVVANEQSSKLIEEFTQLFTQQQIACEAVLKMGNPVDVVLEMAPGFDLLVIGASESSMFYKLFGSHQNSFIDNSPIPVLVAK
>8032184283 Helicobacter suis HS1 ERS1375830
MLRVLFGISDTQECRSGVDAAIRLFSRIKGVHFTLVHVSPEVLIYPESGIMNYSQTEVVANEQSSKLIEEFTQLFTQQQIACEAVLKMGNPVDVVLEMAPGFDLLVIGASESSMFYKLFGSHQNSFIDNSPIPVLVAK
>8032185562 Helicobacter suis HS7
MLRVLFGISDTQECRSGVDAAIRLFSRIKDVHFTLVHVSPEVLIYPESGIMNYSQTEVVANEQSSKLIEEFTQLFTQQQIACEAVLKMGNPVDVVLEMAPGFDLLVIGASESSMFYKLFGSHQNSFIDNSPIPVLVAK
>8032187172 Helicobacter suis HS8
MLRVLFGISDTQECRSGVDAAIRLFSRIKGVHFTLVHVSPEVLIYPESGIMNYSQTEVVANEQSSKLIEEFTQLFTQQQIACEAVLKMGNPVDVVLEMAPGFDLLVIGASESSMFYKLFGSHQNSFIDNSPIPVLVAK
>8032188841 Helicobacter suis SNTW101
MLRVLFGISDTQECRSGVDAAIRLFSRIKGVHFTLVHVSPEVLIYPESGIMNYSQTEVVANEQSSKLIEEFTQLFTQQQIACEAVLKMGNPVDVVLEMAPGFDLLVIGASESSMFYKLFGSHQNSFIDNSPIPVLVAK
>8032190537 Helicobacter suis HS6
MLRVLFGISDTQECRSGVDAAIRLFSRIKGVHFTLVHVSPEVLIYPESGIMNYSQTEVVANEQSSKLIEEFTQLFTQQQIACEAVLKMGNPVDVVLEMAPGFDLLVIGASESSMFYKLFGSHQNSFIDNSPIPVLVAK
>8032192073 Helicobacter pullorum NAP1W4
MKNRIAVATDFSKKSLMALTKAIYLAKKFQCPLDVLHIVEYSIFHNPKKDKKAGKEALAKFIEDNFPNLEIEMRQFCYVGTIHKEINKHIKEYKCQILCVGATGETQHLTDILLGSVTKQIIKKSSIPVLVAKNESLPDYINIFSPTDFSDSSAKIAKIAKRIFPEAHLIFYHMINRPFEIRLGHYGADDEQITNFNQNAENKAKEIAKKFLKNFQGSKKEMILDSGILSYTRLLSVAESKNASLIALPTSGKISFFALDVLENSKIDVLIWKF
>8032192594 Helicobacter pullorum NAP1W4
MKKILFAVDDTKSCQKAAEFVVNFFGDREDCAITIIHVKTPIMLYGEAALAAYEDIEKKESEESDRLLEDFSAIFTNKGVNVKQQLLEGEAVAEVLNYAKDYDLLVIGQSEESFWNKIFSTNQNDFSQKSPIPILIVK
>8032193790 Helicobacter pullorum 35818_8
MKKILFAVDDTKSCQKAAEFVVNFFGDREDCAITIIHVKTPIMLYGEAALAAYEDIEKKESEESDRLLEDFSAIFTNKGVNVKQQLLEGEAVAEVLNYAKDYDLLVIGQSEESFWNKIFSTNQNDFSQKSPIPILIVK
>8032194947 Helicobacter pullorum 35818_8
MKNRIAVATDFSKKSLMALTKAIYLAKKFQCSLDVLHIVEYSIFHNPKKDKKAGKEALAKFIEDNFPNLEIEMRQFCYVGTIHKEINKHIKEYKCQILCVGATGETQHLTDILLGSVTKQIIKKSSIPVLVAKNESLPDYINIFSPTDFSDSSAKIAKIAKRIFPEAHLIFYHMINRPFEIRLGHYGADDEQITNFNQNAENKAKEIAKKFLKNFQGSKKEMILDSGILSYTRLLSVAESKNASLIALPTSGKISFFALDVLENSKIDVLIWKF
>8032196587 Helicobacter pullorum 35818_9
MKKILFAVDDTKSCQKAAEFVVNFFGDREDCAITIIHVKTPIMLYGEAALAAYEDIEKKESEESDRLLEDFSAIFTNKGVNVKQQLLEGEAVAEVLNYAKDYDLLVIGQSEESFWNKIFSTNQNDFSQKSPIPILIVK
>8032196675 Helicobacter pullorum 35818_9
MKNRIAVATDFSKKSLMALTKAIYLAKKFQCSLDVLHIVEYSIFHNPKKDKKAGKEALAKFIEDNFPNLEIEMRQFCYVGTIHKEINKHIKEYKCQILCVGATGETQHLTDILLGSVTKQIIKKSSIPVLVAKNESLPDYINIFSPTDFSDSSAKIAKIAKRIFPEAHLIFYHMINRPFEIRLGHYGADDEQITNFNQNAENKAKEIAKKFLKNFQGSKKEMILDSGILSYTRLLSVAESKNASLIALPTSGKISFFALDVLENSKIDVLIWKF
>8032197794 Helicobacter heilmannii 35817_11
MLRVLFGISDTQECRSGVDAAIRLFSKIKEVHFTLVHVSPEVLIYPESGIMNYSQTEVAENEQSKNLVDEFIELFAQQGISCETVLKMGSPVDIILEMAPSFDLLVIGASESSMFYRLFGSHQNSFIDNSPIPVLVAK
>8032200580 Helicobacter heilmannii 35817_15
MLRVLFGISDTQECRSGVDAAIRLFSKIKEVHFTLVHVSPEVLIYPESGIMNYSQTEVAENEQSKNLVDEFIELFAQQGISCETVLKMGSPVDIILEMAPSFDLLVIGASESSMFYRLFGSHQNSFIDNSPIPVLVAK
>8032201075 Helicobacter bilis 37372_8
MADAIRILFGVSDTDECRKAIPTIIKLFARRSEIELTLLHVTPETIVLAESGIVDYASLEHVQEEESHAILQEFAKVFNNEGIACKKILKNGNPIDVVLEIADQYDLLVIGASESSILHRIFNSHQNGFINSSPIPVLVAK
>8032204456 Helicobacter bilis 37372_9
MADAIRILFGVSDTDECRKAIPTIIKLFARRSEIELTLLHVTPETIVLAESGIVDYASLEHVQEEESHAILQEFAKVFNNEGIACKKILKNGNPIDVVLEIADQYDLLVIGASESSILHRIFNSHQNGFINSSPIPVLVAK
>8032205630 Helicobacter cinaedi PAGU1382
MTKLLFGVSDTQECRRAIQTIIRFFGNRDEIELTLLHVNPEIIVYAESGIVDYGTIENIENEKSNAMLDEFETEFNKQGITCQKILKTGNPVDVVLEIINEYDLLVIGASESSLLHRIFNSHQNSFINSSPIPVLVAK
>8032210567 Helicobacter cinaedi P11D1015
MTKLLFGVSDTQECRRAIQTIIRFFGNRDEIELTLLHVNPEIIVYAESGIVDYGTIENIENEKSNAMLDEFETEFNKQGITCQKILKTGNPVDVVLEIINEYDLLVIGASESSLLHRIFNSHQNSFINSSPIPVLVAK
>8032212210 Helicobacter cinaedi P19D1315
MTKLLFGVSDTQECRRAIQTIIGFFGNRDEIELTLLHVNPEIIVYAESGIVDYGTIENIENEKSNAMLDEFEVEFNKQGITCQKILKTGNPVDVVLEIINEYDLLVIGASESSLLHRIFNSHQNSFINSSPIPVLVAK
>8032213156 Helicobacter cinaedi 213_4
MTKLLFGVSDTQECRRAIQTIIRFFGNRDEIELTLLHVNPEIIVYAESGIVDYGTIENIENEKSNAMLDEFETEFNKQGITCQKILKTGNPVDVVLEIINEYDLLVIGASESSLLHRIFNSHQNSFINSSPIPVLVAK
>8032216520 Helicobacter cinaedi PAGU628
MTKLLFGVSDTQECRRAIQTIIRFFGNRDEIELTLLHVNPEIIVYAESGIVDYGTIENIENEKSNAMLDEFETEFNKQGITCQKILKTGNPVDVVLEIINEYDLLVIGASESSLLHRIFNSHQNSFINSSPIPVLVAK
>8032218735 Helicobacter cinaedi 213_3
MTKLLFGVSDTQECRRAIQTIIRFFGNRDEIELTLLHVNPEIIVYAESGIVDYGTIENIENEKSNAMLDEFETEFNKQGITCQKILKTGNPVDVVLEIINEYDLLVIGASESSLLHRIFNSHQNSFINSSPIPVLVAK
>8032221154 Helicobacter cinaedi P05D0741
MTKLLFGVSDTQECRRAIQTIIRFFGNRDEIELTLLHVNPEIIVYAESGIVDYGTIENIENEKSNAMLDEFETEFNKQGITCQKILKTGNPVDVVLEIINEYDLLVIGASESSLLHRIFNSHQNSFINSSPIPVLVAK
>8032224228 Helicobacter cinaedi P02D0213
MTKLLFGVSDTQECRRAIQTIIGFFGNRDEIELTLLHVNPEIIVYAESGIVDYGTIENIENEKSNAMLDEFEVEFNKQGITCQKILKTGNPVDVVLEIINEYDLLVIGASESSLLHRIFNSHQNSFINSSPIPVLVAK
>8032227200 Helicobacter cinaedi P20D1835
MTKLLFGVSDTQECRRAIQTIIRFFGNRDEIELTLLHVNPEIIVYAESGIVDYGTIENIENEKSNAMLDEFETEFNKQGITCQKILKTGNPVDVVLEIINEYDLLVIGASESSLLHRIFNSHQNSFINSSPIPVLVAK
>8032229132 Helicobacter cinaedi P16D1106
MTKLLFGVSDTQECRRAIQTIIRFFGNRDEIELTLLHVNPEIIVYAESGIVDYGTIENIENEKSNAMLDEFETEFNKQGITCQKILKTGNPVDVVLEIINEYDLLVIGASESSLLHRIFNSHQNSFINSSPIPVLVAK
>8038024837 Helicobacter felis 1602_kol1
MLRVLFGISDTQECRTGLEATLKLFKKLKDVHLTLVHVSPEVLIYPESGIMNYSQAEVIAHEQSNQLLEEFSELLKQEGIACEGLLKVGSPVDVILEMAPGFDLLVIGASESSAFYKIFGSHQNSFIDNSPIPVLVAK
>8038025474 Helicobacter felis CS6
MLRVLFGISDTQECRTGLEATLKLFKKLKDVHLTLVHVSPEVLIYPESGIMNYSQAEVIAHEQSNQLLEEFSELLKQEGIACEGLLKVGSPVDVILEMAPGFDLLVIGASESSAFYKIFGSHQNSFIDNSPIPILVAK
>8038027150 Helicobacter felis CS7
MLRVLFGISDTQECRTGLEATLKLFKKLKDVHLTLVHVSPEVLIYPESGIMNYSQAEVIAHEQSNQLLEEFSELLKQEGIACEGLLKVGSPVDVILEMAPGFDLLVIGASESSAFYKIFGSHQNSFIDNSPIPVLVAK
>8038029385 Helicobacter felis M26
MLRVLFGISDTQECRTGLEATLKLFKKLKDVHLTLVHVSPEVLIYPESGIMNYSQAEVIAHEQSNQLLEEFSELLKQEGIACEGLLKVGSPVDVILEMAPGFDLLVIGASESSAFYKIFGSHQNSFIDNSPIPVLVAK
>8038030777 Helicobacter felis cn23e
MLRVLFGISDTQECRTGLEATLKLFKKLKDVHLTLVHVSPEVLIYPESGIMNYSQAEVIAHEQSNQLLEEFSELLKQEGIACEGLLKVGSPVDVILEMAPGFDLLVIGASESSAFYKIFGSHQNSFIDNSPIPVLVAK
>8038032224 Helicobacter felis JKM3
MLRVLFGISDTQECRTGLEATLKLFKKLKDVHLTLVHVSPEVLIYPESGIMNYSQAEVIAHEQSNQLLEEFSELLKQEGIACEGLLKVGSPVDVILEMAPGFDLLVIGASESSAFYKIFGSHQNSFIDNSPIPVLVAK
>8038034523 Helicobacter felis JKM5
MLRVLFGISDTQECRTGLEATLKLFKKLKDVHLTLVHVSPEVLIYPESGIMNYSQAEVIAHEQSNQLLEEFSELLKQEGIACEGLLKVGSPVDVILEMAPGFDLLVIGASESSAFYKIFGSHQNSFIDNSPIPVLVAK
>8038036844 Helicobacter felis JKM2
MLRVLFGISDTQECRTGLEATLKLFKKLKDVHLTLVHVSPEVLIYPESGIMNYSQAEVIAHEQSNQLLEEFSELLKQEGIACEGLLKVGSPVDVILEMAPGFDLLVIGASESSAFYKIFGSHQNSFIDNSPIPVLVAK
>8038037622 Helicobacter felis JKM1
MLRVLFGISDTQECRTGLEATLKLFKKLKDVHLTLVHVSPEVLIYPESGIMNYSQAEVIAHEQSNQLLEEFSELLKQEGIACEGLLKVGSPVDVILEMAPGFDLLVIGASESSAFYKIFGSHQNSFIDNSPIPILVAK
>8038040291 Helicobacter felis M42
MLRVLFGISDTQECRTGLEATLKLFKKLKDVHLTLVHVSPEVLIYPESGIMNYSQAEVIAHEQSNQLLEEFSELLKQEGIACEGLLKVGSPVDVILEMAPGFDLLVIGASESSAFYKIFGSHQNSFIDNSPIPVLVAK
>8038041027 Helicobacter felis M39
MLRVLFGISDTQECRTGLEATLKLFKKLKDVHLTLVHVSPEVLIYPESGIMNYSQAEVIAHEQSNQLLEEFSELLKQEGIACEGLLKVGSPVDVILEMAPGFDLLVIGASESSAFYKIFGSHQNSFIDNSPIPILVAK
>8038043558 Helicobacter suis HS10
MLRVLFGISDTQECRSGVDAAIRLFSRIKGVHFTLVHVSPEVLIYPESGIMNYSQTEVVANEQSSKLIEEFTQLFTQQQIACEAVLKMGNPVDVVLEMAPGFDLLVIGASESSMFYKLFGSHQNSFIDNSPIPVLVAK
>8038045836 Helicobacter suis HS9
MLRVLFGISDTQECRSGVDAAIRLFSRIKGVHFTLVHVSPEVLIYPESGIMNYSQTEVVANEQSSKLIEEFTQLFTQQQIACEAVLKMGNPVDVVLEMAPGFDLLVIGASESSMFYKLFGSHQNSFIDNSPIPVLVAK
>8038046938 Helicobacter suis HS2
MLRVLFGISDTQECRSGVDAAIRLFSRIKGVHFTLVHVSPEVLIYPESGIMNYSQTEVVANEQSSKLIEEFTQLFTQQQIACEAVLKMGNPVDVVLEMAPGFDLLVIGASESSMFYKLFGSHQNSFIDNSPIPVLVAK
>8038048297 Helicobacter suis HS1 ERS1375832
MLRVLFGISDTQECRSGVDAAIRLFSRIKGVHFTLVHVSPEVLIYPESGIMNYSQTEVVANEQSSKLIEEFTQLFTQQQIACEAVLKMGNPVDVVLEMAPGFDLLVIGASESSMFYKLFGSHQNSFIDNSPIPVLVAK
>8038052068 Helicobacter cinaedi P13D0979
MTKLLFGVSDTQECRRAIQTIIRFFGNRDEIELTLLHVNPEIIVYAESGIVDYGTIENIENEKSNAMLDEFETEFNKQGITCQKILKTGNPVDVVLEIINEYDLLVIGASESSLLHRIFNSHQNSFINSSPIPVLVAK
>8038053505 Helicobacter cinaedi CCUG19504
MTKLLFGVSDTQECRRAIQTIIRFFGNRDEIELTLLHVNPEIIVYAESGIVDYGTIENIENEKSNAMLDEFETEFNKQGITCQKILKTGNPVDVVLEIINEYDLLVIGASESSLLHRIFNSHQNSFINSSPIPVLVAK
>8038055456 Helicobacter cinaedi P09D0927
MTKLLFGVSDTQECRRAIQTIIRFFGNRDEIELTLLHVNPEIIVYAESGIVDYGTIENIENEKSNAMLDEFETEFNKQGITCQKILKTGNPVDVVLEIINEYDLLVIGASESSLLHRIFNSHQNSFINSSPIPVLVAK
>8038059098 Helicobacter cinaedi P14D1067
MTKLLFGVSDTQECRRAIQTIIRFFGNRDEIELTLLHVNPEIIVYAESGIVDYGTIENIENEKSNAMLDEFETEFNKQGITCQKILKTGNPVDVVLEIINEYDLLVIGASESSLLHRIFNSHQNSFINSSPIPVLVAK
>8038060703 Helicobacter cinaedi P18D1268
MTKLLFGVSDTQECRRAIQTIIGFFGNRDEIELTLLHVNPEIIVYAESGIVDYGTIENIENEKSNAMLDEFEVEFNKQGITCQKILKTGNPVDVVLEIINEYDLLVIGASESSLLHRIFNSHQNSFINSSPIPVLVAK
>8038064484 Helicobacter cinaedi PAGU617
MTKLLFGVSDTQECRRAIQTIIRFFGNRDEIELTLLHVNPEIIVYAESGIVDYGTIENIENEKSNAMLDEFETEFNKQGITCQKILKTGNPVDVVLEIINEYDLLVIGASESSLLHRIFNSHQNSFINSSPIPVLVAK
>8038067029 Helicobacter cinaedi P10D0937
MTKLLFGVSDTQECRRAIQTIIRFFGNRDEIELTLLHVNPEIIVYAESGIVDYGTIENIENEKSNAMLDEFETEFNKQGITCQKILKTGNPVDVVLEIINEYDLLVIGASESSLLHRIFNSHQNSFINSSPIPVLVAK
>8038068484 Helicobacter cinaedi P17D1144
MTKLLFGVSDTQECRRAIQTIIRFFGNRDEIELTLLHVNPEIIVYAESGIVDYGTIENIENEKSNAMLDEFETEFNKQGITCQKILKTGNPVDVVLEIINEYDLLVIGASESSLLHRIFNSHQNSFINSSPIPVLVAK
>8038071430 Helicobacter cinaedi P12D0946
MTKLLFGVSDTQECRRAIQTIIRFFGNRDEIELTLLHVNPEIIVYAESGIVDYGTIENIENEKSNAMLDEFETEFNKQGITCQKILKTGNPVDVVLEIINEYDLLVIGASESSLLHRIFNSHQNSFINSSPIPVLVAK
>8038072421 Helicobacter cinaedi CCUG19503
MTKLLFGVSDTQECRRAIQTIIRFFGNRDEIELTLLHVNPEIIVYAESGIVDYGTIENIENEKSNAMLDEFETEFNKQGITCQKILKTGNPVDVVLEIINEYDLLVIGASESSLLHRIFNSHQNSFINSSPIPVLVAK
>8038077030 Helicobacter cinaedi P04D0736
MTKLLFGVSDTQECRRAIQTIIRFFGNRDEIELTLLHVNPEIIVYAESGIVDYGTIENIENEKSNAMLDEFETEFNKQGITCQKILKTGNPVDVVLEIINEYDLLVIGASESSLLHRIFNSHQNSFINSSPIPVLVAK
>8038077748 Helicobacter cinaedi P11D0946
MTKLLFGVSDTQECRRAIQTIIRFFGNRDEIELTLLHVNPEIIVYAESGIVDYGTIENIENEKSNAMLDEFETEFNKQGITCQKILKTGNPVDVVLEIINEYDLLVIGASESSLLHRIFNSHQNSFINSSPIPVLVAK
>8038082040 Helicobacter cinaedi P07D0876
MTKLLFGVSDTQECRRAIQTIIRFFGNRDEIELTLLHVNPEIIVYAESGIVDYGTIENIENEKSNAMLDEFETEFNKQGITCQKILKTGNPVDVVLEIINEYDLLVIGASESSLLHRIFNSHQNSFINSSPIPVLVAK
>8038083412 Helicobacter cinaedi P15D1072
MTKLLFGVSDTQECRRAIQTIIRFFGNRDEIELTLLHVNPEIIVYAESGIVDYGTIENIENEKSNAMLDEFETEFNKQGITCQKILKTGNPVDVVLEIINEYDLLVIGASESSLLHRIFNSHQNSFINSSPIPVLVAK
>8038085285 Helicobacter cinaedi P08D0905
MTKLLFGVSDTQECRRAIQTIIRFFGNRDEIELTLLHVNPEIIVYAESGIVDYGTIENIENEKSNAMLDEFETEFNKQGITCQKILKTGNPVDVVLEIINEYDLLVIGASESSLLHRIFNSHQNSFINSSPIPVLVAK
>8038088213 Helicobacter cinaedi P21D1863
MTKLLFGVSDTQECRRAIQTIIRFFGNRDEIELTLLHVNPEIIVYAESGIVDYGTIENIENEKSNAMLDEFETEFNKQGITCQKILKTGNPVDVVLEIINEYDLLVIGASESSLLHRIFNSHQNSFINSSPIPVLVAK
>8048555788 Helicobacter fennelliae NCTC 11613
MAKLLFGVSDTEECRRAIKTIIKLFGHRDEVELTLLHVTPEVLVYAESGIVDYGTIENIEQEKSNEILDEFDHTFKAEGILCKKILRTGNPIDVVLEIAHQFDLLVIGASESSLLHRIFNSHQNSFINSSPIPVLVAK
>8054458972 Helicobacter anatolicus faydin-H8
MKKILFGVHDTEECRQAIHTINRLFGDQKESIELTLLHVIPETIIYAESGIVDYEMIEDRENHESQRILQSFFNSFKDLGFTCQTLLKTGNPIDMVLEIASEYELLIIGASESSLLHRIFNSHQNSFVNASPISVLVAK
>8055398255 Helicobacter colisuis 14348-15
MKNRIAVATDFSQKSLMALTKAIYLAKKLQYTLDIIHVVEYSIFHNPKKDKKAGKEALAKFLTSHFPNPEVEMQQFCYVGTIYKEINQHIKDRECRLLCVGATGETQHLTDILLGSVTKQIIKKSPIPVLVAKNETLPDYTNIFSPTDFSESSSKLAKVAKKFFPTAHLIFYHMISRPFEIRLGHYGANDEQISNFNQNTENKTKELAKKFLKNFSEHKNEVVLDSGILSYTRLLSIAENKNASLIALPTSGKVSFFALDVLENSKIDVFIWKL
>8055398825 Helicobacter colisuis 14348-15
MKKILFAVDDTKACQKAAEFVVNFFGDREDCAITIIHVKTPIMLYGEAALAAYEDIEKKENEESDRLLEDFSAIFTNKGVNIKQELLEGEAVSEVLNYAKDFDLLVIGQSEESFWNKIFSTNQNDLSQKSPISILIAK
>8056354404 Helicobacter turcicus Faydin-H64
MKDRIVVATDFSTSSLTSLTKAMYLAKKEKCSLDVVHIVEYSVFHNPKKDKKAGKEALAKFIVDHFPKPEVEISQFCYVGTIHKEIHKHARDRGCRLLVIGATGETQHLTDVLLGSVAKRIVRKSEIPVLVTKDESLPDYANIFSPTDFSEHSLKTAKATRKFFPSANLIFYHMIARPFELRLGHYGADDEQISSFNKDSENKAKEISKKFLKNFSGKSEVVLDSGILSYTRLLSVAESKNASLIALPTSGKISFFALDVLQNSSVDVFICKF
>8056354934 Helicobacter turcicus Faydin-H64
MKKILFAVDGTSSCQKAAQFVVNFFGDREDCAISIIHVKTPIMLYGEAALAAYEEIEKKENAESDKLLEDFSAIFTNKGVNVSQKLLEGEAVTEVLNYAKDFDLLVIGQSEENFWNKIFSSNQNDFSEKSPIPILIVK
>8070666308 Helicobacter pylori GC23-HL
MNILFGISDTQECYNAIKFAVKLAHSLKEVRFTLLHVSMEVFIYSESGMMDYGQTEALEEEKAKALLKQFEDAFKEENIECESVLKSGDLIDVVLDMAKDYDLLLIGASESNLLYRLFISHQNSLVEQSSIPVVIAK
>8072005312 Helicobacter pylori 22367
MNILFGISDTQECYNAIKFAVKLAHSLKEVRFTLLHVSMEVFIYSESGMMDYGQTEALEEEKAKALLKQFEDAFKKENIECESVLKSGDLIDVVLDMAKDYDLLLIGASESNLLYRLFISHQNSLVEQSSIPVVIAK
>8072006387 Helicobacter pylori 22360
MNILFGISDTQECYNAIKFAVKLAHSLKEVRFTLLHVSMEVFIYSESGMMDYGQTEALEEEKAKALLKQFEDAFKKENIECESVLKSGDLIDVVLEMAKDYDLLLIGASESNLLYRLFISHQNSLVEQSSIPVVIAK
>8072457848 Helicobacter pylori CG22367
MNILFGISDTQECYNAIKFAVKLAHSLKEVRFTLLHVSMEVFIYSESGMMDYGQTEALEEEKAKALLKQFEDAFKKENIECESVLKSGDLIDVVLDMAKDYDLLLIGASESNLLYRLFISHQNSLVEQSSIPVVIAK
>8072460647 Helicobacter pylori CM22346
MNILFGISDTQECYNAIKFAVKLAHSLKEVRFTLLHVSMEVFIYSESGMMDYGQTEALEEEKAKALLKQFEDAFKKENIECESVLKSGDLIDVVLDMAKDYDLLLIGASESNLLYRLFISHQNSLVEQSSIPVVIAK
>8072461342 Helicobacter pylori CM22351
MNILFGISDTQECYNAIKFAVKLAHSLKEVRFTLLHVSMEVFIYSESGMVDYGQTEALEEEKAKALLKQFEDAFKKENIECESVLKSGDLIDVVLDMAKDYDLLLIGASESNLLYRLFISHQNSLVEQSSIPVVIAK
>8072473797 Helicobacter pylori CM22360
MNILFGISDTQECYNAIKFAVKLAHSLKEVRFTLLHVSMEVFIYSESGMMDYGQTEALEEEKAKALLKQFEDAFKKENIECESVLKSGDLIDVVLEMAKDYDLLLIGASESNLLYRLFISHQNSLVEQSSIPVVIAK
>8076871537 Helicobacter pylori Hpfe083
MNILFGISDTQECYNAIKFAVKLAHSLKEVRFTLLHVSMEVFIYSESGMMDYGQTEALEEEKAKALLKQFEDAFKKENIECESVLKSGDLIDVVLDMAKDYDLLLIGASESNLLYRLFISHQNSLVEQSSIPVVIAK
>8076873123 Helicobacter pylori Hpfe082
MNILFGISDTQECYNAIKFAVKLAHSLKEVRFTLLHVSMEVFIYSESGMMDYGQTEALEEEKAKALLKQFEDAFKKENIECESVLKSGDLIDVVLDMAKDYDLLLIGASESNLLYRLFISHQNSLVEQSSIPVVIAK
>8076874747 Helicobacter pylori Hpfe081
MNILFGISDTQECYNAIKFAVKLAHSLKEVRFTLLHVSMEVFIYSESGMMDYGQTEALEEEKAKTLLKQFEDAFKKENIECESVLKSGDLIDVVLDMAKDYDLLLIGASESNLLYRLFISHQNSLVEQSSIPVVIAK
>8076876353 Helicobacter pylori Hpfe080
MNILFGISDTQECYNAIKFAVKLAHSLKEVRFTLLHVSMEVFIYSESGMMDYGQTEALEEEKAKALLKQFEDAFKKENIECESVLKSGDLIDVVLDMAKDYDLLLIGASESNLLYRLFISHQNSLVEQSSIPVVIAK
>8076877934 Helicobacter pylori Hpfe079
MNILFGISDTQECYNAIKFAVKLAHSLKEVRFTLLHVSMEVFIYSESGMMDYGQTEALEEEKAKALLKQFEDAFKKENIECESVLKSGDLIDVVLDMAKDYDLLLIGASESNLLYRLFISHQNSLVEQSSIPVVIAK
>8076880781 Helicobacter pylori Hpfe078
MNILFGISDTQECYNAIKFAVKLAHSLKEIRFTLLHVSMEVFIYSESGMMDYGQTEALEEEKAKALLKQFEDAFKKENIECESVLKSGDLIDVVLEMAKDYDLLLIGASESNLLYRLFISHQNSLVEQSSIPVVIAK
>8076881233 Helicobacter pylori Hpfe076
MNILFGISDTQECYNAIKFAVKLAHSLKEVRFTLLHVSMEVFIYSESGMMDYGQTEALEEEKAKALLKQFEDAFKKENIECESVLKSGDLIDVVLDMAKDYDLLLIGASESNLLYRLFISHQNSLVEQSSIPVVIAK
>8076882842 Helicobacter pylori Hpfe075
MNILFGISDTQECYNAIKFAVKLAHSLKEVRFTLLHVSMEVFIYSESGMMDYGQTEALEEEKAKALLKQFEDAFKKENIECESVLKSGDLIDVVLDMAKDYDLLLIGASESNLLYRLFISHQNSLVEQSSIPVVIAK
>8076884497 Helicobacter pylori Hpfe074
MNILFGISDTQECYNAIKFAVKLAHSLKEVRFTLLHVSMEVFIYSESGMMDYGQTEALEEEKAKALLKQFEDAFKKENIECESVLKSGDLIDVVLDMAKDYDLLLIGASESNLLYRLFISHQNSLVEQSSIPVVIAK
>8076886114 Helicobacter pylori Hpfe072
MNILFGISDTQECYNAIKFAVKLAHSLKEVRFTLLHVSMEVFIYSESGMMDYGQTEALEEEKAKALLKQFEDAFKKENIECESVLKSGDLIDVVLDMAKDYDLLLIGASESNLLYRLFISHQNSLVEQSSIPVVIAK
>8076887726 Helicobacter pylori Hpfe071
MNILFGISDTQECYNAIKFAVKLAHSLKEVRFTLLHVSMEVFIYSESGMMDYGQTEALEEEKAKALLKQFEDAFKKENIECESVLKSGDLIDVVLDMAKDYDLLLIGASESNLLYRLFISHQNSLVEQSSIPVVIAK
>8076889342 Helicobacter pylori Hpfe070
MNILFGISDTQECYNAIKFAVKLAHSLKEVRFTLLHVSMEVFIYSESGMMDYGQTEALEEEKAKALLKQFEDAFKKENIECESVLKSGDLIDVVLDMAKDYDLLLIGASESNLLYRLFISHQNSLVEQSSIPVVIAK
>8076890922 Helicobacter pylori Hpfe069
MNILFGISDTQECYNAIKFAVKLAHSLKEVRFTLLHVSMEVFIYSESGMMDYGQTEALEEEKAKALLKQFEDAFKKENIECESVLKSGDLIDVVLDMAKDYDLLLIGASESNLLYRLFISHQNSLVEQSSIPVVIAK
>8076892509 Helicobacter pylori Hpfe068
MNILFGISDTQECYNAIKFAVKLAHSLKEVRFTLLHVSMEVFIYSESGMMDYGQTEALEEEKAKALLKQFEDAFKKENIECESVLKSGDLIDVVLDMAKDYDLLLIGASESNLLYRLFISHQNSLVEQSSIPVVIAK
>8076894063 Helicobacter pylori Hpfe066
MNILFGISDTQECYNAIKFAVKLAHSLKEVRFTLLHVSMEVFIYSESGMMDYGQTEALEEEKAKALLKQFEDAFKKENIECESVLKSGDLIDVVLDMAKDYDLLLIGASESNLLYRLFISHQNSLVEQSSIPVVIAK
>8076895675 Helicobacter pylori Hpfe065
MNILFGISDTQECYNAIKFAVKLAHSLKEVRFTLLHVSMEVFIYSESGMMDYGQTEALEEEKAKALLKQFEDAFKKENIECESVLKSGDLIDVVLDMAKDYDLLLIGASESNLLYRLFISHQNSLVEQSSIPVVIAK
>8076897256 Helicobacter pylori Hpfe064
MNILFGISDTQECYNAIKFAVKLAHSLKEVRFTLLHVSMEVFIYSESGMMDYGQTEALEEEKAKALLKQFEDAFKKENIECESVLKSGDLIDVVLDMAKDYDLLLIGASESNLLYRLFISHQNSLVEQSSIPVVIAK
>8076898902 Helicobacter pylori Hpfe063
MNILFGISDTQECYNAIKFAVKLAHSLKEVRFTLLHVSMEVFIYSESGMMDYGQTEALEEEKAKALLKQFEDAFKKENIECESVLKSGDLIDVVLDMAKDYDLLLIGASESNLLYRLFISHQNSLVEQSSIPVVIAK
>8076900535 Helicobacter pylori Hpfe062
MNILFGISDTQECYNAIKFAVKLAHSLKEVRFTLLHVSMEVFIYSESGMMDYGQTEALEEEKAKALLKQFEDAFKKENIECESVLKSGDLIDVVLDMAKDYDLLLIGASESNLLYRLFISHQNSLVEQSSIPVVIAK
>8076902154 Helicobacter pylori Hpfe061
MNILFGISDTQECYNAIKFAVKLAHSLKEVRFTLLHVSMEVFIYSESGMMDYGQTEALEEEKAKALLKQFEDAFKKENIECESVLKSGDLIDVVLDMAKDYDLLLIGASESNLLYRLFISHQNSLVEQSSIPVVIAK
>8076903704 Helicobacter pylori Hpfe060
MNILFGISDTQECYNAIKFAVKLAHSLKEVRFTLLHVSMEVFIYSESGMMDYGQTEALEEEKAKALLKQFEDAFKKENIECESVLKSGDLIDVVLDMAKDYDLLLIGASESNLLYRLFISHQNSLVEQSSIPVVIAK
>8076905315 Helicobacter pylori Hpfe059
MNILFGISDTQECYNAIKFAVKLAHSLKEVRFTLLHVSMEVFIYSESGMMDYGQTEALEEEKAKALLKQFEDAFKKENIECESVLKSGDLIDVVLDMAKDYDLLLIGASESNLLYRLFISHQNSLVEQSSIPVVIAK
>8076906919 Helicobacter pylori Hpfe058
MNILFGISDTQECYNAIKFAVKLAHSLKEVRFTLLHVSMEVFIYSESGMMDYGQTEALEEEKAKALLKQFEDAFKKENIECESVLKSGDLIDMVLDMAKDYDLLLIGASESNLLYRLFISHQNSLVEQSSIPVVIAK
>8076908566 Helicobacter pylori Hpfe057
MNILFGISDTQECYNAIKFAVKLAHSLKEVRFTLLHVSMEVFIYSESGMMDYGQTEALEEEKAKALLKQFEDAFKKENIECESVLKSGDLIDVVLDMAKDYDLLLIGASESNLLYRLFISHQNSLVEQSSIPVVIAK
>8076910174 Helicobacter pylori Hpfe056
MNILFGISDTQECYNAIKFAVKLAHSLKEVRFTLLHVSMEVFIYSESGMMDYGQTEALEEEKAKALLKQFEDAFKKENIECESVLKSGDLIDVVLDMAKDYDLLLIGASESNLLYRLFISHQNSLVEQSSIPVVIAK
>8076911847 Helicobacter pylori Hpfe055
MNILFGISDTQECYNAIKFAVKLAHSLKEVRFTLLHVSMEVFIYSESGMMDYGQTEALEEEKAKALLKQFEDAFKKENIECESVLKSGDLIDVVLDMAKDYDLLLIGASESNLLYRLFISHQNSLVEQSSIPVVIAK
>8076913431 Helicobacter pylori Hpfe054
MNILFGISDTQECYNAIKFAVKLAHSLKEARFTLLHVSMEVFIYSESGMMDYGQTEALEEEKAKALLKQFEDAFKKENIECESVLKSGDLIDVVLDMAKDYDLLLIGASESNLLYRLFISHQNSLVEQSSIPVVIAK
>8076915403 Helicobacter pylori Hpfe053
MNILFGISDTQECYNAIKFAVKLAHSLKEAHFTLLHVSMEVFIYSESGMMDYGQTEALEEEKAKALLKQFEDAFKKENIECESVLKSGDLIDVVLDMAKDYDLLLIGASESSLLYRLFISHQNSLVEQSSIPVVIAK
>8076916663 Helicobacter pylori Hpfe052
MNILFGISDTQECYNAIKFAVKLAHSLKEVRFTLLHVSMEVFIYSESGMMDYGQTEALEEEKAKALLKQFEDAFKKENIECESVLKSGDLIDVVLEMAKDYDLLLIGASESNLLYRLFISHQNSLVEQSSIPVVIAK
>8076918228 Helicobacter pylori Hpfe051
MNILFGISDTQECYNAIKFAVKLAHSLKEVRFTLLHVSMEVFIYSESGMMDYGQTEALEEEKAKALLKQFEDAFKKENIECESVLKSGDLIDVVLDMAKDYDLLLIGASESNLLYRLFISHQNSLVEQSSIPVVIAK
>8076919851 Helicobacter pylori Hpfe049
MNILFGISDTQECYNAIKFAVKLAHSLKEVRFTLLHVSMEVFIYSESGMMDYGQTEALEEEKAKALLKQFEDAFKKENIECESVLKSGDLIDVVLDMAKDYDLLLIGASESNLLYRLFISHQNSLVEQSSIPVVIAK
>8077043248 Helicobacter pylori Hpfe048
MNILFGISDTQECYNAIKFAIKLAHSLKEVRFTLLHVSMEVFIYSESGMMDYGQTEALEEEKAKALLKQFEDAFKKENIECESVLKSGDLIDVVLDMAKDYDLLLIGASESNLLYRLFISHQNSLVEQSSIPVVIAK
>8077044876 Helicobacter pylori Hpfe040
MNILFGISDTQECYNAIKFAVKLAHSLKEVRFTLLHVSMEVFIYSESGMMDYGQTEALEEEKAKALLKQFEDAFKKENIECESVLKSGDLIDVVLDMAKDYDLLLIGASESSLLYRLFISHQNSLVEQSSIPVVIAK
>8077046480 Helicobacter pylori Hpfe039
MNILFGISDTQECYNAIKFAVKLAHSLKEVRFTLLHVSMEVFIYSESGMMDYDQTEALEEEKAKALLKQFEDAFKKENIECESVLKSGDLIDVVLDMAKDYDLLLIGASESNLLYRLFISHQNSLVEQSSIPVVIAK
>8077048094 Helicobacter pylori Hpfe038
MNILFGISDTQECYNAIKFAVKLAHSLKEVRFTLLHVSMEVFIYSESGMMDYGQTEALEEEKTKALLKQFEDAFKKENIECESVLKSGDLIDVVLEMAKDYDLLLIGASESNLLYRLFISHQNSLVEQSSIPVVIAK
>8077049679 Helicobacter pylori Hpfe037
MNILFGISDTQECYNAIKFAVKLAHSLKEVRFTLLHVSMEVFIYSESGMMDYGQTEALEEEKAKALLKQFEDAFKKENIECESVLKSGDLIDVVLDMAKDYDLLLIGASESNLLYRLFISHQNSLVEQSSIPVVIAK
>8077051277 Helicobacter pylori Hpfe036
MNILFGISDTQECYNAIKFAVKLAHSLKEVRFTLLHVSMEVFIYSESGMMDYGQTEALEEEKAKALLKQFEDAFKKENIECESVLKSGDLIDVVLDMAKDYDLLLIGASESNLLYRLFISHQNSLVEQSSIPVVIAK
>8077052845 Helicobacter pylori Hpfe035
MNILFGISDTQECYNAIKFAVKLAHSLKEVRFTLLHVNMEVFIYSESGMMDYGQTEALEEEKAKALLKQFEDAFKKENIECESVLKSGDLIDVVLDMAKDYDLLLIGASESNLLYRLFISHQNSLVEQSSIPVVIAK
>8077054465 Helicobacter pylori Hpfe033
MNILFGISDTQECYNAIKFAVKLAHSLKEVRFTLLHVSMEVFIYSESGMMDYGQTEALEEEKAKALLKQFEDAFKKENIECESVLKSGDLIDVVLDMAKDYDLLLIGASESNLLYRLFISHQNSLVEQSSIPVVIAK
>8077056064 Helicobacter pylori Hpfe032
MNILFGISDTQECYNAIKFAVKLAHSLKEVRFTLLHVSMEVFIYSESGMMDYGQTEALEEEKAKALLKQFEDAFKKENIECESVLKSGDLIDVVLDMAKDYDLLLIGASESNLLYRLFISHQNSLVEQSSIPVVIAK
>8077057685 Helicobacter pylori Hpfe029
MNILFGISDTQECYNAIKFAVKLAHSLKEVRFTLLHVSMEVFIYSESGMMDYGQTEALEEEKAKALLKQFEDAFKKENIECESVLKSGDLIDVVLDMAKDYDLLLIGASESNLLYRLFISHQNSLVEQSSIPVVIAK
>8077059282 Helicobacter pylori Hpfe028
MNILFGISDTQECYNAIKFAVKLAHSLKEVRFTLLHVSMEVFIYSESGMMDYGQTEALEEEKAKALLKQFEDAFKKENIECESVLKSGDLIDVVLDMAKDYDLLLIGASESNLLYRLFISHQNSLVEQSSIPVVIAK
>8077060860 Helicobacter pylori Hpfe027
MNILFGISDTQECYNAIKFAVKLAHSLKEVRFTLLHVSMEVFIYSESGMMDYGQTEALEEEKAKALLKQFEDAFKKENIECESVLKSGDLIDVVLEMAKDYDLLLIGASESNLLYRLFISHQNSLVEQSSIPIVIAK
>8077062464 Helicobacter pylori Hpfe024
MNILFGISDTQECYNAIKFAVKLAHSLKEARFTLLHVSMEVFIYSESGMMDYGQTEALEEEKAKALLKQFEDAFKKENIECESVLKSGDLIDVVLDMAKDYDLLLIGASESNLLYRLFISHQNSLVEQSSIPVVIAK
>8077064027 Helicobacter pylori Hpfe023
MNILFGISDTQECYNAIKFAVKLAHSLKEVRFTLLHVSMEVFIYSESGMMDYGQTEALEEEKAKALLKQFEDAFKKENIECESVLKSGDLIDVVLDMAKDYDLLLIGASESNLLYRLFISHQNSLVEQSSIPVVIAK
>8077065644 Helicobacter pylori Hpfe022
MNILFGISDTQECYNAIKFAVKLAHSLKEVRFTLLHVSMEVFIYSESGMMDYGQTEALEEEKAKALLKQFEDAFKKENIECESVLKSGDLIDVVLDMAKDYDLLLIGASESNLLYRLFISHQNSLVEQSSIPVVIAK
>8077067288 Helicobacter pylori Hpfe019
MNILFGISDTQECYNAIKFAVKLAHSLKEVRFTLLHVSMEVFIYSESGMMDYGQTEALEEEKAKALLKQFEDAFKKENIECESVLKSGDLIDVVLDMAKDYDLLLIGASESNLLYRLFISHQNSLVEQSSIPVVIAK
>8077068961 Helicobacter pylori Hpfe010
MNILFGISDTQECYNAIKFAVKLAHSLKEVRFTLLHVSMEVFIYSESGMMDYGQTEALEEEKAKALLKQFEDAFKKENIECESVLKSGDLIDVVLDMAKDYDLLLIGASESNLLYRLFISHQNSLVEQSSIPVVIAK
>8077070574 Helicobacter pylori Hpfe005
MNILFGISDTQECYNAIKFAVKLAHSLKEARFTLLHVSMEVFIYSESGMMDYGQTEALEEEKAKALLKQFEDAFKKENIECESVLKSGDLIDVVLDMAKDYDLLLIGASESNLLYRLFISHQNSLVEQSSIPVVIAK
>8077072228 Helicobacter pylori Hpfe0021
MNILFGISDTQECYNAIKFAVKLAHSLKEVRFTLLHVSMEVFIYSESGMMDYGQTEALEEEKAKALLKQFEDAFKKENIECESVLKSGDLIDVVLDMAKDYDLLLIGASESNLLYRLFISHQNSLVEQSSIPVVIAK
>8077074100 Helicobacter pylori Hpfe0020
MNILFGISDTQECYNAIKFAVKLAHSLKEVRFTLLHVSMEVFIYSESGMMDYGQTEALEEEKAKALLKQFEDAFKKENIECESVLKSGDLIDVVLDMAKDYDLLLIGASESNLLYRLFISHQNSLVEQSSIPVVIAK
>8077075457 Helicobacter pylori Hpfe0016
MNILFGISDTQECYNAIKFAVKLAHSLKEVRFTLLHVSMEVFIYSESGMMDYGQTEALEEEKAKALLKQFEDAFKKENIECESVLKSGDLIDVVLEMAKDYDLLLIGASESNLLYRLFISHQNSLVEQSSIPVVIAK
>8077076957 Helicobacter pylori Hpfe0015
MNILFGISDTQECYNAIKFAVKLAHSLKEAHFTLLHVSMEVFIYSESGMMDYGQTEALEEEKAKALLKQFEDAFKKENIECESVLKSGDLIDVVLDMAKDYDLLLIGASESNLLYRLFISHQNSLVEQSSIPVVIAK
>8077078583 Helicobacter pylori Hpfe0013
MNILFGISDTQECYNAIKFAVKLAHSLKEVRFTLLHVSMEVFIYSESGMMDYGQTEALEEEKAKALLKQFEDAFKKENIECESVLKSGDLIDVVLDMAKDYDLLLIGASESNLLYRLFISHQNSLVEQSSIPVVIAK
>8077080185 Helicobacter pylori Hpfe0012
MNILFGISDTQECYNAIKFAVKLAHSLKEVRFTLLHVSMEVFIYSESGMMDYGQTEALEEEKAKALLKQFEDAFKKENIECESVLKSGDLIDVVLDMAKDYDLLLIGASESNLLYRLFISHQNSLVEQSSIPVVIAK
>8077081840 Helicobacter pylori Hpfe0011
MNILFGISDTQECYNAIKFAVKLAHSLKEVRFTLLHVSMEVFIYSESGMMDYGQTEALEEEKAKALLKQFEDAFKKENIECESVLKSGDLIDVVLDMAKDYDLLLIGASESNLLYRLFISHQNSLVEQSSIPVVIAK
>8077083346 Helicobacter pylori Hpfe0008
MNILFGISDTQECYNAIKFAVKLAHSLKEVRFTLLHVSMEVFIYSESGMMDYGQTEALEEEKAKALLKQFEDAFKKENIECESVLKSGDLIDVVLDMAKDYDLLLIGASESNLLYRLFISHQNSLVEQSSIPVVIAK
>8077085095 Helicobacter pylori Hpfe0007
MNILFGISDTQECYNAIKFAVKLAHSLKEVRFTLLHVSMEVFIYSESGMMDYGQTEALEEEKAKALLKQFEDAFKKENIECESVLKSGDLIDVVLDMAKDYDLLLIGASESNLLYRLFISHQNSLVEQSSIPVVIAK
>8077086677 Helicobacter pylori Hpfe0006
MNILFGISDTQECYNAIKFAVKLAHSLKEVRFTLLHVSMEVFIYSESGMMDYGQTEALEEEKAKALLKQFEDAFKKENIECESVLKSGDLIDVVLDMAKDYDLLLIGASESNLLYRLFISHQNSLVEQSSIPVVIAK
>8077088267 Helicobacter pylori Hpfe0004
MNILFGISDTQECYNAIKFAVKLAHSLKEVRFTLLHVSMEVFIYSESGMMDYGQTEALEEEKAKALLKQFEDAFKKENIECESVLKSGDLIDVVLDMAKDYDLLLIGASESNLLYRLFISHQNSLVEQSSIPVVIAK
>8077089835 Helicobacter pylori Hpfe0003
MNILFGISDTQECYNAIKFAVKLAHSLKEARFTLLHVSMEVFIYSESGMMDYGQTEALEEEKAKALLKQFEDAFKKENIECESVLKSGDLIDVVLEMAKDYDLLLIGASESNLLYRLFISHQNSLVEQSSIPVVIAK
>8077091380 Helicobacter pylori Hpfe0002
MNILFGISDTQECYNAIKFAVKLAHSLKEVRFTLLHVSMEVFIYSESGMMDYGQTEALEEEKAKALLKQFEDAFKKENIECESVLKSGDLIDVVLDMAKDYDLLLIGASESNLLYRLFISHQNSLVEQSSIPVVIAK
>8077216017 Helicobacter pylori Hpfe0001
MNILFGISDTQECYNAIKFAVKLAHSLKEVRFTLLHVSMEVFIYSESGMMDYGQTEALEEEKAKALLKQFEDAFKKENIECESVLKSGDLIDVVLEMAKDYDLLLIGASESNLLYRLFISHQNSLVEQSSIPVVIAK
>8078844830 Helicobacter sp. NHP19-012
MLRVLFGISDTQECRSGVDAAIRLFSKMKEVHFTLVHVSPEVLIYPESGIMNYSQTEVAEDEQSKHLIDEFTELFAQQGISCETALKMGNPVDIILEMAPSFDLLVIGASESSMFYRLFGSHQNSFIDNSPIPVLVAK
>8079087602 Helicobacter pylori #5
MNILFGISDTQECYNAIKFAVKLAHSLKEVRFTLLHVSMEVFIYSESGMMDYGQTEALEEEKANALLKQFEDAFKKENIECESVLKSGDLIDVVLDMAKDYDLLLIGASESNLLYRLFISHQNSLVEQSSIPVVIAK
>8079087927 Helicobacter pylori #6
MNILFGISDTQECYNAIKFAVKLAHSLKEARFTLLHVSMEVFIYSESGMMDYGQTEALEEEKAKALLKQFEDAFKKENIECESVLKSGDLIDVVLDMAKDYDLLLIGASESNLLYRLFISHQNSLVEQSSIPVVIAK
>8079089594 Helicobacter pylori #8
MNILFGISDTQECYNAIKFAVKLAHSLKEVRFTLLHVSMEVFIYSESGMMDYGQTEALEEEKAKALLKQFEDAFKKENIECESVLKSGDLIDVVLEMAKDYDLLLIGASESNLLYRLFISHQNSLVEQSSIPVVIAK
>8079977214 Helicobacter pylori Hpfe127
MNILFGISDTQECYNAIKFAVKLAHSLKEVRFTLLHVSMEVFIYSESGMMDYGQTEALEEEKAKALLKQFEDAFKKENIECESVLKSGDLIDVVLDMAKDYDLLLIGASESNLLYRLFISHQNSLVEQSSIPVVIAK
>8079978834 Helicobacter pylori Hpfe126
MNILFGISDTQECYSAIKFAVKLAHSLKEARFTLLHVSMEVFIYSESGMMDYGQTEALEEEKAKALLKQFEDAFKKENIECESVLKSGDLIDVVLDMAKDYDLLLIGASESNLLYRLFISHQNSLVEQSSIPVVIAK
>8079980472 Helicobacter pylori Hpfe125
MNILFGISDTQECYNAIKFAVKLAHSLKEVRFTLLHVSMEVFIYSESGMMDYGQTEALEEEKAKALLKQFEDAFKKENIECESVLKSGDLIDVVLDMAKDYDLLLIGASESNLLYRLFISHQNSLVEQSSIPVVIAK
>8079982052 Helicobacter pylori Hpfe124
MNILFGISDTQECYNAIKFAVKLAHSLKEVRFTLLHVSMEVFIYSESGMMDYGQTEALEEEKAKALLKQFEDAFKKENIECESVLKSGDLIDVVLDMAKDYDLLLIGASESNLLYRLFISHQNSLVEQSSIPVVIAK
>8079983613 Helicobacter pylori Hpfe123
MNILFGISDTQECYNAIKFAVKLAHSLKEVRFTLLHVSMEVFIYSESGMMDYGQTEALEEEKAKALLKQFEDAFKKENIECESVLKSGDLIDVVLDMAKDYDLLLIGASESNLLYRLFISHQNSLVEQSSIPVVIAK
>8079985236 Helicobacter pylori Hpfe122
MNILFGISDTQECYNAIKFAVKLAHSLKEVRFTLLHVSMEVFIYSESGMMDYGQTEALEEEKAKALLKQFENAFKKENIECESVLKSGDLIDVVLDMAKDYDLLLIGASESNLLYRLFISHQNSLVEQSSIPVVIAK
>8079986810 Helicobacter pylori Hpfe120
MNILFGISDTQECYNAIKFAVKLAHSLKEVRFTLLHVSMEVFIYSESGMMDYGQTEALEEEKAKALLKQFEDAFKKENIECESVLKSGDLIDVVLDMAKDYDLLLIGASESNLLYRLFISHQNSLVEQSSIPVVIAK
>8079988491 Helicobacter pylori Hpfe118
MNILFGISDTQECYNAIKFAVKLAHSLKEVRFTLLHVSMEVFIYSESGMMDYGQTEALEEEKAKALLKQFEDAFKKENIECESVLKSGDLIDVVLEMAKDYDLLLIGASESNLLYRLFISHQNSLVEQSSIPVVIAK
>8079990116 Helicobacter pylori Hpfe115
MNILFGISDTQECYNAIKFAVKLAHSLKEVRFTLLHVSMEVFIYSESGMMDYGQTEALEEEKAKALLKQFEDAFKKENIECESVLKSGDLIDVVLDMAKDYDLLLIGASESNLLYRLFISHQNSLVEQSSIPVVIAK
>8079991776 Helicobacter pylori Hpfe114
MNILFGISDTQECYNAIKFAVKLAHSLKEVRFTLLHVSMEVFIYSESGMMDYGQTEALEEEKAKALLKQFEDAFKKENIECESVLKSGDLIDVVLDMAKDYDLLLIGASESNLLYRLFISHQNSLVEQSSIPVVIAK
>8079993719 Helicobacter pylori Hpfe113
MNILFGISDTQECYNAIKFAVKLAHSLKEVRFTLLHVSMEVFIYSESGMMDYGQTEALEEEKAKALLKQFEDAFKKENIECESVLKSGDLIDVVLDMAKDYDLLLIGASESNLLYRLFISHQNSLVEQSSIPVVIAK
>8079994967 Helicobacter pylori Hpfe112
MNILFGISDTQECYNAVKFAVKLAHSLKEVRFTLLHVSMEVFIYSESGMMDYGQTEALEEEKAKALLKQFEDAFKKENIECESVLKSGDLIDVVLEMAKDYDLLLIGASESNLLYRLFISHQNSLVEQSSIPVVIAK
>8079996632 Helicobacter pylori Hpfe110
MNILFGISDTQECYNAIKFAVKLAHSLKEVRFTLLHVSMEVFIYSESGMMDYGQTEALEEEKAKALLKQFEDAFKKENIECESVLKSGDLIDVVLDMAKDYDLLLIGASESNLLYRLFISHQNSLVEQSSIPVVIAK
>8079998330 Helicobacter pylori Hpfe108
MNILFGISDTQECYNAIKFAVKLAHSLKEVRFTLLHVSMEVFIYSESGMMDYGQTEALEEEKAKALLKQFEDAFKKENIECESVLKSGDLIDVVLDMAKDYDLLLIGASESNLLYRLFISHQNSLVEQSSIPVVIAK
>8079999946 Helicobacter pylori Hpfe107
MNILFGISDTQECYNAIKFAVKLAHSLKEVRFTLLHVSMEVFIYSESGMMDYGQTEALEEEKAKALLKQFEDAFKKENIECESVLKSGDLIDVVLDMAKDYDLLLIGASESNLLYRLFISHQNSLVEQSSIPVVIAK
>8080001590 Helicobacter pylori Hpfe106
MNILFGISDTQECYNAIKFAVKLAHSLKEVRFTLLHVSMEVFIYSESGMMDYGQTEALEEEKAKALLKQFEDAFKKENIECESVLKSGDLIDVVLDMAKDYDLLLIGASESNLLYRLFISHQNSLVEQSSIPVVIAK
>8080004217 Helicobacter pylori Hpfe104
MNILFGISDTQECYNAIKFAVKLAHSLKEVRFTLLHVSMEVFIYSESGMMDYGQTEALEEEKAKALLKQFEDAFKKENIECESVLKSGDLIDVVLDMAKDYDLLLIGASESNLLYRLFISHQNSLVEQSSIPVVIAK
>8080004777 Helicobacter pylori Hpfe103
MNILFGISDTQECYNAIKFAVKLAHSLKEAHFTLLHVSMEVFIYSESGMMDYGQTEALEEEKAKALLKQFEDAFKKENIECESVLKSGDLIDVVLDMAKDYDLLLIGASESNLLYRLFISHQNSLVEQSSIPVVIAK
>8080006374 Helicobacter pylori Hpfe102
MNILFGISDTQECYNAIKFAVKLAHSLKEVRFTLLHVSMEVFIYSESGMMDYGQTEALEEEKAKALLKQFEDAFKKENIECESVLKSGDLIDVVLDMAKDYDLLLIGASESNLLYRLFISHQNSLVEQSSIPVVIAK
>8080008006 Helicobacter pylori Hpfe101
MNILFGISDTQECYNAIKFAVKLAHSLKEVRFTLLHVSMEVFIYSESGMMDYGQTEALEEEKAKALLKQFEDAFKKENIECESVLKSGDLIDVVLDMAKDYDLLLIGASESNLLYRLFISHQNSLVEQSSIPVVIAK
>8080009594 Helicobacter pylori Hpfe100
MNILFGISDTQECYNAIKFAVKLAHSLKEVRFTLLHVSMEVFIYSESGMMDYGQTEALEEEKAKALLKQFEDAFKKENIECESVLKSGDLIDVVLDMAKNYDLLLIGASESNLLYRLFISHQNSLVEQSSIPVVIAK
>8080011210 Helicobacter pylori Hpfe099
MNILFGISDTQECYNAIKFAVKLAHSLKEVRFTLLHVSMEVFIYSESGMMDYGQTEALEEEKAKALLKQFEDAFKKENIECESVLKSGDLIDVVLDMAKDYDLLLIGASESNLLYRLFISHQNSLVEQSSIPVVIAK
>8080012837 Helicobacter pylori Hpfe097
MNILFGISDTQECYNAIKFAVKLAHSLKEVRFTLLHVSMEVFIYSESGMMDYGQTEALEEEKAKALLKQFEDAFKKENIECESVLKSGDLIDVVLDMAKDYDLLLIGASESNLLYRLFISHQNSLVEQSSIPVVIAK
>8080014480 Helicobacter pylori Hpfe096
MNILFGISDTQECYNAIKFAVKLAHSLKEVRFTLLHVSMEVFIYSESGMIDYGQTEALEEEKAKALLKQFEDAFKKENIECESVLKSGDLIDVVLDMAKDYDLLLIGASESNLLYRLFISHQNSLVEQSSIPVVIAK
>8080016080 Helicobacter pylori Hpfe095
MNILFGISDTRECYNAIKFAVKLAHSLKEVRFTLLHVSMEVFIYSESGMMDYGQTEALEEEKAKALLKQFEDAFKKENIECESVLKSGDLIDVVLDMAKDYDLLLIGASESNLLYRLFISHQNSLVEQSSIPVVIAK
>8080017668 Helicobacter pylori Hpfe093
MNILFGISDTQECYNAIKFAVKLAHSLKEVRFTLLHVSMEVFIYSESGMMDYGQTEALEEEKAKALLKQFEDAFKKENIECESVLKSGDLIDVVLDMAKDYDLLLIGASESNLLYRLFISHQNSLVEQSSIPVVIAK
>8080019343 Helicobacter pylori Hpfe092
MNILFGISDTQECYNAIKFAVKLAHSLKEVRFTLLHVSMEVFIYSESGMMDYGQTEALEEEKAKALLKQFEDAFKKENIECESVLKSGDLIDVVLEMAKDYDLLLIGASESNLLYRLFISHQNSLVEQSSIPVVIAK
>8080020941 Helicobacter pylori Hpfe089
MNILFGISDTQECYNAIKFAVKLAHSLKEVRFTLLHVSMEVFIYSESGMMDYGQTEALEEEKAKALLKQFEDAFKKENIECESVLKSGDLIDVVLDMAKDYDLLLIGASESNLLYRLFISHQNSLVEQSSIPVVIAK
>8080022582 Helicobacter pylori Hpfe088
MNILFGISDTQECYNAIKFAVKLAHSLKEVRFTLLHVSMEVFIYSESGMMDYGQTEALEEEKAKALLKQFEDAFKKENIECESVLKSGDLIDVVLDMAKDYDLLLIGASESNLLYRLFISHQNSLVEQSSIPVVIAK
>8080024160 Helicobacter pylori Hpfe086
MNILFGISDTQECYNAIKFAVKLAHSLKEVRFTLLHVSMEVFIYSESGMMDYGQTEALEEEKAKALLKQFEDAFKKENIECESVLKSGDLIDVVLEMAKDYDLLLIGASESNLLYRLFISHQNSLVEQSSIPVVIAK
>8080025769 Helicobacter pylori Hpfe085
MNILFGISDTQECYNAIKFAVKLAHSLKEVRFTLLHVSMEVFIYSESGMMDYGQTEALEEEKAKALLKQFEDAFKKENIECESVLKSGDLIDVVLDMAKDYDLLLIGASESNLLYRLFISHQNSLVEQSSIPVVIAK
>8080027411 Helicobacter pylori Hpfe084
MNILFGISDTQECYNAIKFAVKLAHSLKEVRFTLLHVSMEVFIYSESGMMDYGQTEALEEEKAKALLKQFEDAFKKENIECESVLKSGDLIDVVLDMAKNYDLLLIGASESNLLYRLFISHQNSLVEQSSIPVVIAK
>8080586721 Helicobacter pylori LIM-010
MNILFGISDTQECYNAIKFAVKLAHSLKEVRFTLLHVSMEVFIYSESGMMDYGQTEALEEEKAKALLKQFEDAFKKENIECESVLKSGDLIDVVLEMAKDYDLLLIGASESNLLYRLFISHQNSLVEQSSIPVVIAK
>8080588445 Helicobacter pylori LIM-009
MNILFGISDTQECYNAIKFAVKLAHSLKEVRFTLLHVSMEVFIYSESGMMDYGQTEALEEEKAKALLKQFEDAFKKENIECESVLKSGDLIDVVLEMAKDYDLLLIGASESNLLYRLFISHQNSLVEQSSIPVVIAK
>8080590058 Helicobacter pylori LIM-008
MNILFGISDTQECYNAIKFAVKLAHSLKEVRFTLLHVSMEVFIYSESGMMDYGQTEALEEEKAKALLKQFEDAFKKESIECESVLKSGDLIDVVLDMAKDYDLLLIGASESNLLYRLFISHQNSLVEQSSIPVVIAK
>8080591702 Helicobacter pylori LIM-007
MNILFGISDTQECYNAIKFAVKLAHSLKEVRFTLLHVSMEVFIYSESGMMDYGQTEALEEEKAKALLKQFEDAFKKENIECESVLKSGDLIDVVLDMAKDYDLLLIGASESNLLYRLFISHQNSLVEQSSIPVVIAK
>8080593346 Helicobacter pylori LIM-006
MNILFGISDTQECYNAIKFAVKLAHSLKEVRFTLLHVSMEVFIYSESGMMDYGQTEALEEEKAKALLKQFEDAFKKENIECESVLKSGDLIDVVLDMAKDYDLLLIGASESNLLYRLFISHQNSLVEQSSIPVVIAK
>8080595065 Helicobacter pylori LIM-005
MNILFGISDTQECYNAIKFAVKLAHSLKEVRFTLLHVSMEVFIYSESGMMDYGQTEALEEEKAKALLKQFEDAFKKENIECESVLKSGDLIDVVLDMAKDYDLLLIGASESNLLYRLFISHQNSLVEQSSIPVVIAK
>8080596662 Helicobacter pylori LIM-003
MNILFGISDTQECYNAIKFAVKLAHSLKEVRFTLLHVSMEVFIYSESGMMDYGQTEALEEEKAKALLKQFEDAFKKENIECESVLKSGDLIDVVLDMAKDYDLLLIGASESNLLYRLFISHQNSLVEQSSIPVVIAK
>8080598270 Helicobacter pylori LIM-001
MNILFGISDTQECYNAIKFAVKLAHSLKEVRFTLLHVSMEVFIYSESGMMDYGQTEALEEEKAKALLKQFEDAFKKENIECESVLKSGDLIDVVLDMAKDYDLLLIGASESNLLYRLFISHQNSLVEQSSIPVVIAK
>8080599879 Helicobacter pylori PUNO-010
MNILFGISDTQECYNAIKFAVKLAHSLKEVRFTLLHVSMEVFIYSESGMMDYGQTEALEEEKAKALLKQFEDAFKKENIECESVLKSGDLIDVVLDMAKDYDLLLIGASESNLLYRLFISHQNSLVEQSSIPVVIAK
>8080601541 Helicobacter pylori PUNO-009
MNILFGISDTQECYNAIKFAVKLAHSLKEVRFTLLHVSMEVFIYSESGMMDYGQTEALEEEKAKALLKQFEDAFKKENIECESVLKSGDLIDVVLEMAKDYDLLLIGASESNLLYRLFISHQNSLVEQSSIPVVIAK
>8080603134 Helicobacter pylori PUNO-008
MNILFGISDTQECYNAIKFAVKLAHSLKEVRFTLLHVSMEVFIYSESGMMDYGQTEALEEEKAKALLKQFEDAFKKENIECESVLKSGDLIDVVLDMAKDYDLLLIGASESNLLYRLFISHQNSLVEQSSIPVVIAK
>8080604795 Helicobacter pylori PUNO-007
MNILFGISDTQECYNAIKFAVKLAHSLKEVRFTLLHVSMEVFIYSESGMMDYGQTEALEEEKAKALLKQFEDAFKKENIECESVLKSGDLIDVVLEMAKDYDLLLIGASESNLLYRLFISHQNSLVEQSSIPVVIAK
>8080606403 Helicobacter pylori PUNO-004
MNILFGISDTQECYNAIKFAVKLAHSLKEVRFTLLHVSMEVFIYSESGMMDYGQTEALEEEKAKALLKQFEDAFKKENIECESVLKSGDLIDVVLEMAKDYDLLLIGASESSLLYRLFISHQNSLVEQSSIPVVIAK
>8080608005 Helicobacter pylori PUNO-003
MNILFGISDTQECYNAIKFAVKLAHSLKEVRFTLLHVSMEVFIYSESGMMDYGQTEALEEEKAKALLKQFEDAFKKENIECESVLKSGDLIDVVLEMAKDYDLLLIGASESNLLYRLFISHQNSLVEQSSIPVVIAK
>8080730352 Helicobacter pylori PUNO-002
MNILFGISDTQECYNAIKFAVKLAHSLKEVRFTLLHVSMEVFIYSESGMMDYGQTEALEEEKAKALLKQFEDAFKKENIECESVLKSGDLIDVVLDMAKDYDLLLIGASESSLLYRLFISHQNSLVEQSSIPVVIAK
>8080731925 Helicobacter pylori PUNO-001
MNILFGISDTQECYNAIKFAVKLAHSLKEVRFTLLHVSMEVFIYSESGMMDYGQTEALEEEKAKALLKQFEDAFKKENIECESVLKSGDLIDVVLDMAKDYDLLLIGASESNLLYRLFISHQNSLVEQSSIPVVIAK
>8080733558 Helicobacter pylori SHIM-014
MNILFGISDTQECYNAIKFAVKLAHSLKEVRFTLLHVSMEVFIYSESGMMDYGQTEALEEEKAKALLKQFEDAFKKENIECESVLKSGDLIDVVLDMAKDYDLLLIGASESNLLYRLFISHQNSLVEQSSIPVVIAK
>8080735153 Helicobacter pylori SHIM-007
MNILFGISDTQECYNAIKFAVKLAHSLKEVRFTLLHVSMEVFIYSESGMMDYGQTEALEEEKAKALLKQFEDAFKKENIECESVLKSGDLIDVVLDMAKDYDLLLIGASESNLLYRLFISHQNSLVEQSSIPVVIAK
>8080736761 Helicobacter pylori SHIM-002
MNILFGISDTQECYNAIKFAVKLAHSLKEVRFTLLHVSMEVFIYSESGMMDYGQTEALEEEKAKALLKQFEDAFKKENIECESVLKSGDLIDVVLDMAKDYDLLLIGASESNLLYRLFISHQNSLVEQSSIPVVIAK
>8080738434 Helicobacter pylori ASHA-010
MNILFGISDTQECYNAIKFAVKLAHSLKEVRFTLLHVSMEVFIYSESGMMDYGQTEALEEEKAKALLKQFEDAFKKENIECESVLKSGDLIDVVLDMAKGYDLLLIGASESNLLYRLFISHQNSLVEQSSIPVVIAK
>8080740072 Helicobacter pylori ASHA-009
MNILFGISDTQECYNAIKFAVKLAHSLKEVRFTLLHVSMEVFIYSESGMMDYGQTEALEEEKAKALLKQFEDAFKKENIECESVLKSGDLIDVVLDMAKDYDLLLIGASESNLLYRLFISHQNSLVEQSSIPVVIAK
>8080741696 Helicobacter pylori ASHA-008
MNILFGISDTQECYNAIKFAVKLAHSLKEVRFTLLHVSMEVFIYSESGMMDYGQTEALEEEKAKALLKQFEDAFKKENIECESVLKSGDLIDVVLDMAKGYDLLLIGASESNLLYRLFISHQNSLVEQSSIPVVIAK
>8080743320 Helicobacter pylori ASHA-006
MNILFGISDTQECYNAIKFAVKLAHSLKEVRFTLLHVSMEVFIYSESGMMDYGQTEALEEEKAKALLKQFEDAFKKENIECESVLKSGDLIDVVLDMAKGYDLLLIGASESNLLYRLFISHQNSLVEQSSIPVVIAK
>8080783715 Helicobacter pylori LIM-002
MNILFGISDTQECYNAIKFAVKLAHSLKEVRFTLLHVSMEVFIYSESGMMDYGQTEALEEEKAKALLKQFEDAFKKENIECESVLKSGDLIDVVLEMAKDYDLLLIGASESNLLYRLFISHQNSLVEQSSIPVVIAK
>8080785311 Helicobacter pylori PUNO-006
MNILFGISDTQECYNAIKFAVKLAHSLKEVRFTLLHVSMEVFIYSESGMMDYGQTEALEEEKAKALLKQFEDAFKKENIECESVLKSGDLIDVVLEMAKDYDLLLIGASESNLLYRLFISHQNSLVEQSSIPVVIAK
>8080786953 Helicobacter pylori SHIM-011
MNILFGISDTQECYNAIKFAVKLAHSLKEVRFTLLHVSMEVFIYSESGMMDYGQTEALEEEKAKALLKQFEDAFKKENIECESVLKSGDLIDVVLDMAKDYDLLLIGASESNLLYRLFISHQNSLVEQSSIPVVIAK
>8080788562 Helicobacter pylori SHIM-010
MNILFGISDTQECYNAIKFAVKLAHSLKEVRFTLLHVSMEVFIYSESGMMDYGQTEALEEEKAKALLKQFEDAFKKENIECESVLKSGDLIDVVLDMAKDYDLLLIGASESNLLYRLFISHQNSLVEQSSIPVVIAK
>8080791107 Helicobacter pylori Col 1-PUJ
MNILFGISDTQECYNAIKFAVKLAHSLKEVRFTLLHVSMEVFIYSESGMMDYGQTEALEEEKAKALLKQFEDAFKKENIECESVLKSGDLIDVVLEMAKDYDLLLIGASESNLLYRLFISHQNSLVEQSSIPVVIAK
