# Supplementary material for: Insights into Functions of Universal Stress Proteins Encoded by Genomes of Gastric Cancer Pathogen Helicobacter pylori and Related Bacteria
Source: Pathogens. 2025 Mar 13;14(3):275. doi: 10.3390/pathogens14030275 (PMC11944479; doi:10.3390/pathogens14030275)
Supplement: Supplementary file 1 [file pathogens-14-00275-s001.zip › Supplementary-File-S2.txt]

>637431774 hypothetical protein [Helicobacter hepaticus 3B1, ATCC 51449]
MTKLLFGVSDTQECRRAIQTIIRFFGHREEIELTLLHVTPEIVVYAESGIVDYGTIENIENEKSNAILNEFEQAFNKEGIACQKILKTGNPIDVVLEIVNNYDLLIIGASESSLLHRIFNSHQNSFINSSPIPVLVAK
>637455286 hypothetical protein [Wolinella succinogenes DSM 1740]
MLSSKFPLLVATDLSPTGKVVLEKAFKLAKRYHKPLFILHVSETTLFAPKIIELTQIEANLCKLLEPFYARYPEVKATLLCRQGGIEESIISAIKETQASLLLIGTSGEDNLLREFFLGSHCRKIIRSSTIPVLVVKNEEESDYSKIFIPTDFSPSSQKMANLTLHLFPHAYISLFHVILKPFEQRLGMYGLDKDEILRYHKDIDNQSASEADHFIEKLKLPSGKHRIKLLMETGVFSAKLCLQKVKEAQSDLIALNTTGNISFFSMDILNQSPKDVLIFKTDSE
>637456078 hypothetical protein [Wolinella succinogenes DSM 1740]
MKKLLFAIDDTEACERAAQYILDMFGKDADCTLTLIHVKPEFMLYGEAVLAAYDEIEMKEEEKAKLLTQKFSTFFTEKGINPFVVIKEGEPVEMVLEEAKDYNLLIIGSSENSFLNKIFASHQDDFIQKAPIPVLIVK
>638057393 hypothetical protein [Helicobacter acinonychis Sheeba]
MNILFGISDTQECYNAIKFAIKFAHSLKEVRFTLLHVSMEVFIYSESGMMDYGQTEALEEEKAKILLKQFEDAFKKENIECESVLKSGDLVDVVLEMEKDYDLLLIGASESNLLYRLFSSNQNRLVEQSSISVMIAK
>642635679 hypothetical protein [Helicobacter pylori Shi470]
MNILFGISDTQECYNAIKFAVKLAHSLKEVRFTLLHVSMEVFIYSESGMMDYGQTEALEEEKAKALLKQFKDAFKKENIECESVLKSGDLIDVVLDMAKDYDLLLIGASESNLLYRLFISHQNSLVEQSSIPVVIAK
>643415016 hypothetical protein [Helicobacter pylori P12]
MNILFGISDTQECYNAIEFAVKLAHSLKEARFTLLHVSMEVFIYSESGMMDYGQTEALEEEKAKALLKQFEDAFKKENIECESVLKSGDLIDVVLDMAKDYDLLLIGASESNLLYRLFISHQNSLVEQSSIPVVIAK
>643920184 hypothetical protein [Helicobacter canadensis MIT 98-5491, ATCC 700968]
MKKILFAVDDTKACQKAAEFVVDFFGDREDCTITIIHVKTPIMLYGEAALAAYEDIEKKENEESDRLLEDFSAIFTNKGINIKQELLEGEAVSEVLNYAKDFDLLVIGQSEESFWNKIFSTNQNDFSQKSPIPILIVK
>643921339 hypothetical protein [Helicobacter canadensis MIT 98-5491, ATCC 700968]
MKNRIAVATDFSQKSLMALTKAIYLAKKLQYTLDIIHVVEYSIFHNPKKDKKAGKDALAKFLKNHFPNPEVEMQQFCYVGTIHKEINQHIKERECRLLCIGATGETQHLTDILLGSVTKQIVKKSPIPVLVAKNETLPDYTNIFSPTDFSEASSKIAKITKKFFPTAHLIFYHMISRPFEIRLGHYGANDEQISNFNQTLENKTKELAKKFLKNFPEHKNEVVLDSGILSYTRLLSVAENKNASLIALPTSGKVSFFALDVLENSKIDVFIWKF
>643921776 hypothetical protein [Helicobacter cinaedi CCUG 18818]
MTKLLFGVSDTQECRRAIQTIIRFFGNRDEIELTLLHVNPEIIVYAESGIVDYGTIENIENEKSNAMLDEFETEFNKQGITCQKILKTGNPVDVVLEIINEYDLLVIGASESSLLHRIFNSHQNSFINSSPIPVLVAK
>643925486 hypothetical protein [Helicobacter pullorum MIT 98-5489]
MKNRIAVATDFSKKSLMALTKAIYLAKKFQCPLDVLHIVEYSIFHNPKKDKKAGKEALAKFIEDNFPNLEIEMRQFCYVGTIHKEINKHIKEYKCQILCVGATGETQHLTDILLGSVTKQIIKKSSIPVLVAKNESLPDYINIFSPTDFSDSSTKIAKIAKRIFPEAHLIFYHMINRPFEIRLGHYGADDEQITNFNQNAENKAKEIAKKFLKNFQGSKKEMILDSGILSYTRLLSVAESKNASLIALPTSGKISFFALDVLENSKIDVLIWKF
>643925527 hypothetical protein [Helicobacter pullorum MIT 98-5489]
MKKILFAVDDTKSCQKAAEFVVNFFGDREDCAITIIHVKTPIMLYGEAALAAYEDIEKKESEESDRLLEDFSAIFTNKGVNVKQQLLEGEAVAEVLNYAKDYDLLVIGQSEESFWNKIFSTNQNDFSQKSPIPILIVK
>646265808 conserved hypothetical protein [Helicobacter winghamensis ATCC BAA-430]
MKDRIVVATDFSKSSLVSLTKAMYLAKKEKCSLDIVHIVEYSIFHDPKKDKKAGKEALAKFIADHFPKPEVEIAQFCYVGTIHKEIHKHAKDRECRLLIIGATGETQHLTEVLLGSVAKRIVRKAEIPVLVTKDESLPDYANIFSPTDFSEDSLKTAKATRKFFPNANLIFYHMIARPFELRLGHYGADDEQISSFNKDTENRAKEISKKFLKNFSGKSEVVLDSGILSYTRLLSVAESKNASLIALPTSGKISFFALDVLQNSNIDIFICKF
>646265951 conserved hypothetical protein [Helicobacter winghamensis ATCC BAA-430]
MKKILFAVDATPSCQKAAQFVVDFFGDREDCAISIIHVKTPIMLYGEAALAAYEEIEKKENAQSDKLLEDFSAIFTNKGVNVSQKLLEGEAVTEVLNYAKDFDLLVIGQSEESFWNKIFSSNQNDFSEKSPIPILIVK
>646683096 UspA domain-containing protein [Helicobacter mustelae ATCC 43772]
MKNILFGVHDTEECRQAINTIARLFGDQKESLEITLLHVIPETIIHTESGIIDYEMIEEKEQEEGQKILQEFAHAFYELGFSCKKILKNGDPIDKVLEAARDYELLIIGASESSFLHRIFNSHQDSFVNASPISVLVAK
>646920851 Hypothetical protein [Helicobacter pylori v225]
MNILFGISDTQECYNAIKFAVKLAHSLKEARFTLLHVSMEVFIYSESGMMDYGQTEALEEEKAKALLKQFEDAFKKENIECESVLKSGDLIDVVLEMAKDYDLLLIGASESNLLYRLFISHQNSLVEQSSIPVVIAK
>648219262 putative universal stress global response regulator UspA [Helicobacter pylori PeCan4]
MNILFGISDTQECYNAIKFAVKLAHSLKEVRFTLLHVSMEVFIYSESGMMDYGQTEALEEEKAKALLKQFEDAFKKENIECESVLKSGDLIDVVLDMAKDYDLLLIGASESSLLYRLFISHQNSLVEQSSIPVVIAK
>648253002 putative universal stress global response regulator UspA [Helicobacter pylori Cuz20]
MNILFGISDTQECYNAIKFAVKLAHSLKEVRFTLLHVSMEVFIYSESGMMDYGQTEALEEEKARALLKQFEDAFKKENIECESVLKSGDLIDVVLEMAKDYDLLLIGASESNLLYRLFISHQNSLVEQSSIPVVIAK
>649803573 UspA domain protein [Helicobacter felis CS1, ATCC 49179]
MLRVLFGISDTQECRTGLEATLKLFKKLKDVHLTLVHVSPEVLIYPESGIMNYSQAEVIAHEQSNQLLEEFSELLKQEGIACEGLLKVGSPVDVILEMAPGFDLLVIGASESSAFYKIFGSHQNSFIDNSPIPVLVAK
>650063798 hypothetical protein [Helicobacter suis HS1]
MAMLRVLFGISDTQECRSGVDAAIRLFSRIKGVHFTLVHVSPEVLIYPESGIMNYSQTEVVANEQSSKLIEEFTQLFTQQQIACEAVLKMGNPVDVVLEMAPGFDLLVIGASESSMFYKLFGSHQNSFIDNSPIPVLVAK
>650071296 hypothetical protein [Helicobacter suis HS5]
MAMLRVLFGISDTQECRSGVDAAIRLFSRIKDVHFTLVHVSPEVLIYPESGIMNYSQTEVVANEQSSKLIEEFTQLFTQQQIACEAVLKMGNPVDVVLEMAPGFDLLVIGASESSMFYKLFGSHQNSFIDNSPIPVLVAK
>650451601 putative universal stress global response regulator UspA [Helicobacter pylori India7]
MNILFGISDTQECYNAIKFAVKLAHSLKEVRFTLLHVSMEVFIYSESGMMDYGQTEALEEEKAKALLKQFEDAFKKENIECESVLKSGDLIDVVLEMAKDYDLLLIGASESNLLYRLFISHQNSLVEQSSIPVVIAK
>650456494 hypothetical protein [Helicobacter pylori SouthAfrica7]
MNILFGISDTQECYNAIKFAVKLAHSLKEVRFTLLHVSMEVFIYSESGMMDYGQTEALEEEKAKALLKQFEEAFKKENIECESVLKSGDLIDVVLDMAKDYDLLLIGASESNLLYRLFISHQNSLVEQSSIPVVIAK
>650934530 hypothetical protein [Helicobacter bizzozeronii CIII-1]
MLRVLFGISQTQECRSGVDVAIRLFAEFKDVHLTLVHVSPEVLVYPESGIMNYSQTEFIANEQSNHLLEEFIQLFKQEGIACESVLKTGSPVDVILEMAPSFDLLVIGASESSTFYKIFGSHQNSFIDNSPIPVLVAK
>651056967 hypothetical protein [Helicobacter pylori F16]
MNILFGISDTQECYNAIKFAVKLAHSLKEAHFTLLHVSMEVFIYSESGMMDYGQTEALEEEKAKALLKQFEDAFKKENIECESVLKSGDLIDVVLDMAKDYDLLLIGASESNLLYRLFISHQNSLVEQSSIPVVIAK
>651058485 hypothetical protein [Helicobacter pylori F30]
MNILFGISDTQECYNAIKFAVKLAHSLKEVHFTLLHVSMEVFIYSESGMMDYGQTEALEEEKAKALLKQFEDAFKKENIECESVLKSGDLIDVVLDMAKDYDLLLIGASESNLLYRLFISHQSSLVEQSSIPVVIAK
>651160453 conserved hypothetical protein [Helicobacter pylori 83]
MNILFGISDTQECYNAIKFAVKLAHSLKEVHFTLLHVSMEVFIYSESGMMDYGQTEALEEEKAKALLKQFEDAFKKENIECESVLKSGDLIDVVLDMAKDYDLLLIGASESNLLYRLFISHQNSLVEQSSIPVVIAK
>2511793567 Nucleotide-binding universal stress protein,  UspA family [Helicobacter pylori Puno135]
MNILFGISDTQECYNAIKFAVKLAHSLKEVRFTLLHVSMEVFIYSESGMMDYGQTEALEEEKAKALLKQFEDAFKKENIECESVLKSGDLIDVVLEMAKDYDLLLIGASESSLLYRLFISHQNSLVEQSSIPVVIAK
>2511867839 Nucleotide-binding universal stress protein,  UspA family [Helicobacter pylori 35A]
MNILFGISDTQECYNAIKFAVKLAHSLKEAHFTLLHVSMEVFIYSESGMMDYGQTEALEEEKAKALLKQFEDAFKKESIECESVLKSGDLIDVVLDMAKDYDLLLIGASESNLLYRLFISHQNSLVEQSSIPVVIAK
>2512018882 Nucleotide-binding universal stress protein,  UspA family [Helicobacter pylori Puno120]
MNILFGISDTQECYNAIKFAVKLAHSLKEVRFTLLHVSMEVFIYSESGMMDYGQTEALEEEKAKALLKQFEDAFKKENIECESVLKIGDLIDVVLEMAKDYDLLLIGASESSLLYRLFISHQNSLVEQSSIPVVIAK
>2514075592 Nucleotide-binding universal stress protein,  UspA family [Helicobacter cetorum MIT 99-5656]
MNILFGISDTLECRNAIKFAIKLAHSLKTVRFTLLHVSMEVFIYSESGMMDYGTTEALEEERAKDLLKEFEDAFKKENIECESVLKSGDSIDVVLGMAKDYDLLLIGASESNLLYRLFGSHQNRLIEQSSIPIMVAK
>2514124516 Nucleotide-binding universal stress protein,  UspA family [Helicobacter cetorum MIT 00-7128]
MNILFGISDTQECRNAVESAIKLAHSLKSVRFTLLHVSMEVFIYADNGMMDYGTTEALEEKKAKALLQEFSTLFEKEGIICEQVLKSGEPIDVVLDMAKDYDLLLIGASESNLLYRLFGSHQNRFIDQSPIPIMVAK
>2514136900 Nucleotide-binding universal stress protein,  UspA family [Helicobacter pylori Shi169]
MNILFGISDTQECYNAIKFAVKLAHSLKEVRFTLLHVSMEVFIYSESGMMDYGQTEALEEEKAKALLKQFEDAFKKENIECESVLKSGDLVDVVLDMAKDYDLLLIGASESNLLYRLFISHQNSLVEQSSIPVVIAK
>2514180701 Nucleotide-binding universal stress protein,  UspA family [Helicobacter pylori Shi417]
MNILFGISDTQECYNAIKFAVKLAHSLKEVRFTLLHVSMEVFIYSESGMMDYDQTEALEVEKAKALLKQFEDAFKKENIECESVLKSGDLIDVVLDMAKDYDLLLIGASESNLLYRLFVSHQNSLVEQSSIPVVIAK
>2519493670 Nucleotide-binding universal stress protein,  UspA family [Helicobacter pylori XZ274]
MNILFGISDTQECYNAIKFAVKLAHSLKEARFTLLHVSMEVFIYSESGMMDYGQTEALEEEKAKALLKQFEDAFKKENIECESVLKSGDLIDVVLDMAKDYDLLLIGASESNLLYRLFISHQNSLVEQSSIPVVIAK
>2522043045 Nucleotide-binding universal stress protein,  UspA family [Helicobacter pylori Aklavik86]
MNILFGISDTQECYNAIKFAVKLAHSLKEVRFTLLHVSMEVFIYSESGMMDYGQTEALEEEKAEALLKQFEDAFKKENIECESVLKSGDLIDVVLEMAKDYDLLLIGASESNLLYRLFSSNQNRLVEQSNIPVMIAK
>2526737476 Nucleotide-binding universal stress protein,  UspA family [Helicobacter pylori Hp A-5]
MNILFGISDTQECYNAIKFAVKLAHSLKEVRFTLLHVSMEVFIYSESGMMDYSQTEALEEEKAKALLKQFEDAFKKENIECESVLKSGDLIDVVLDMAKDYDLLLIGASESNLLYRLFISHQNSLVEQSSIPVVIAK
>2526908741 Nucleotide-binding universal stress protein,  UspA family [Helicobacter pylori Hp H-43]
MNILFGISDTQECYNAIRFAVKLAHSLKEVRFTLLHVSMEVFIYSESGMMDYGQTEALEEEKAKALLKQFEDAFKKENIECESVLKSGDLIDVVLDMAKDYDLLLIGASESNLLYRLFISHQNSLVEQSSIPVVIAK
>2530666598 Nucleotide-binding universal stress protein,  UspA family [Helicobacter pylori GAM105Ai]
MNILFGISDTQECYNAIKFAVKLAHSLKEFRFTLLHVSMEVFIYSESGMMDYGQTEALEEEKAKALLKQFEDAFKKENIECESVLKSGDLIDVVLDMAKDYDLLLIGASESNLLYRLFISHQNSLVEQSSIPVVIAK
>2530932048 Universal stress protein family protein [Helicobacter pylori CPY6081]
MLHVSMEVFIYSESGMMDYGQTEALEEEKAKALLKQFEDAFKKENIECESVLKSGDLIDVVLDMAKDYDLLLIGASESNLLYRLFISHQNSLVEQSSIPVVIAK
>2531287010 Nucleotide-binding universal stress protein,  UspA family [Helicobacter pylori Hp H-28]
MNILFGISDTQECYNAIKFAIKLAHSLKEVRFTLLHVSMEVFIYSESGMMDYGQTEALEEEKAKALLKQFEDAFKKENIECESVLKSGDLIDVVLEMAKDYDLLLIGASESNLLYRLFISHQNSLVEQSSIPVVIAK
>2531429558 Nucleotide-binding universal stress protein,  UspA family [Helicobacter pylori GAMchJs117Ai]
MNILFGISDTQECYNAIKFAVKLAHSLKEVRFTLLHVSMEVFIYSESGMMDYGQTEALEEEKAKALLKQFEDAFKKEKIECESVLKSGDLIDVVLDMAKDYDLLLIGASESNLLYRLFISHQNSLVEQSSIPVVIAK
>2531770876 Nucleotide-binding universal stress protein,  UspA family [Helicobacter pylori GAM260BSi]
MNILFGISDTQECYNAIKFAVKLAHSLKEARFTLLHVSMEVFIYSESGMMDYGQTEALEEEKAKALLKQFEDAFKKENIECESVLKSGDLIDVVLDMAKDYDLLLIGASESNLLYRLFISHQNSLIEQSSIPVVIAK
>2534472277 Nucleotide-binding universal stress protein,  UspA family [Helicobacter pylori Hp H-11]
MNILFGISDTQECYNAIKFAVKLAHSLKEVRFTLLHVSMEVFIYSESGMMDYGQTEALEEEKAKTLLKQFEDAFKKENIECESVLKSGDLIDVVLEMAKDYDLLLIGASESNLLYRLFISHQNSLVEQSSIPVVIAK
>2534561835 Nucleotide-binding universal stress protein,  UspA family [Helicobacter pylori Hp P-62]
MNILFGISDTQECYNAIKFAVKLAHSLKEVRFTLLHVSMEVFIYSESGMMDYGQTEALEEEKAKDLLKQFEDAFKKENIECESVLKSGDLIDVVLDMAKDYDLLLIGASESNLLYRLFISHQNSLVEQSSIPVVIAK
>2536002162 Nucleotide-binding universal stress protein,  UspA family [Helicobacter pylori CPY3281]
MNILFGISDTQECYNAIKFAVKLAHSLKEVRFTLLHVSVEVFIYSESGMMDYGQTEALEEEKDKALLKQFEDAFKKENIECESVLKSGDLIDVVLDMAKDYDLLLIGASESNLLYRLFISHQNSLVEQSSIPVVIAK
>2537224544 Nucleotide-binding universal stress protein,  UspA family [Helicobacter pylori GAM96Ai]
MSKLHLRLVLMNILFGISDTQECYNAIKFAVKLAHSLKEVRFTLLHVSMEVFIYSESGMMDYGQTEALEEEKAKALLKQFEDAFKKENIECESVLKSGDLIDVVLDMAKDYDLLLIGASESNLLYRLFISHQNSLVEQSSIPVVIAK
>2538221785 Nucleotide-binding universal stress protein,  UspA family [Helicobacter pylori Hp A-27]
MNILFGISDTQECYDAIKFAVKLAHSLKEVRFTLLHVSMEVFIYSESGMMDYGQTEALEEEKAKALLKQFEDAFKKENIECESVLKSGDLIDVVLDMAKDYDLLLIGASESNLLYRLFISHQNSLVEQSSIPVVIAK
>2539606680 Nucleotide-binding universal stress protein,  UspA family [Helicobacter pylori Hp P-30]
MNILFGISDTQECYNAIKFAVKLAHSLKEVRFTLLHVSMEVFIYSESGMMDYGQTEALEEEKAKALLKQFEDAFKKEDIECESVLKSGDLIDVVLDMAKDYDLLLIGASESNLLYRLFISHQNSLVEQSSIPVVIAK
>2546220375 Nucleotide-binding universal stress protein,  UspA family [Helicobacter pylori UM066]
MDILFGISDTQECYNAIKFAVKLAHSLKEVRFTLLHVSMEVFIYSESGMMDYGQTEALEEEKAKALLKQFEDAFKKENIECESVLKSGDLIDVVLEMAKDYDLLLIGASESNLLYRLFISHQNSLVEQSSIPVVIAK
>2546221861 Nucleotide-binding universal stress protein,  UspA family [Helicobacter pylori UM037]
MNILFGISDTQECYNAIKFAVKLAHSLKEVRFTLLHVSMEVFIYSESGIMDYGQTEALEEEKAKALLKQFEDAFKKENIECESVLKSGDLIDVVLEMAKDYDLLLIGASESNLLYRLFISHQNSLVEQSSIPVVIAK
>2548629852 Nucleotide-binding universal stress protein,  UspA family [Helicobacter pylori NQ1712]
MNILFGISDTQECYNAIKFAVKLAHSLKEVRFTLLHVSMEVFIYSESGMMDYGQTEALEEEKANALLKQFEDAFKKENIECESVLKSGDLIDVVLEMAKDYDLLLIGASESNLLYRLFISHQNSLVEQSSIPVVIAK
>2553618496 Nucleotide-binding universal stress protein,  UspA family [Helicobacter pylori UM045]
MNILFGISDTQECYNAIKFAVKLAHSLKEARFTLLHVSMEVFIYSESGMMDYGQTEALEEEKAKALLKQFEDAFKKESIECESVLKSGDLIDVVLDMAKDYDLLLIGASESNLLYRLFISHQNSLVEQSSIPVVIAK
>2553626457 Nucleotide-binding universal stress protein,  UspA family [Helicobacter pylori UM034]
MDILFGISDTQECYNAIKFAVKLAHSLKEVRFTLLHVSMEVFIYSESGMMDYGQTEALEEEKAKALLKQFEDAFKKENIECESVLKSGDLIDVVLDMAKDYDLLLIGASESNLLYRLFISHQNSLVEQSSIPVVIAK
>2556053692 Nucleotide-binding universal stress protein,  UspA family [Helicobacter pylori SouthAfrica20]
MKILFGISDTQECYNAIKFAIKLAHSLKEVRFTLLHVSMEVFIYSESGMMDYGQTEALEEEKAKALLKQFEEAFKKENIECESVLKSGDLIDVVLDMAKDYDLLLIGASESNLLYRLFISHQNSLVEQSSIPVVIAK
>2558696962 Nucleotide-binding universal stress protein,  UspA family [Helicobacter rodentium ATCC 700285]
MKKILFAVDGTKSCQKAAEFVVKFFGDREDCAFTIIHVKTPIMLYGEAALAAYEEIEKKESAQSDKLLEEFSAIFTQKGINIQTKMLEGEAVTEVLAYAKDFDLLVIGQSEESFWNKIFSTNQNDFSQKSPIPILIVK
>2558698002 Nucleotide-binding universal stress protein,  UspA family [Helicobacter rodentium ATCC 700285]
MKNRIVVATDFSQSSLAALTKAMFLAKKHKYTLDVVHVVEYSIFHDPKKDKKVGKEALAKFIADNFPKPEVEISQFCYVGTIHKEINKHSKDRECRLLLVGATGETQYLTEVLLGSVTKKIIRKSEIPVLITKNEALPDYINIFSPTDFSDSSLKLAKTTRKFFPEANLVFYHMISRPFELRLGRYGADDEQISKFNKSAEEDARECSKEFLSNLSGKNEMVLDSGILSYTRLLSVAESKNVSLIALPTSGKVSFFALDVLQHSNVDVLIWKF
>2559319580 Nucleotide-binding universal stress protein,  UspA family [Helicobacter macacae MIT 99-5501]
MSKLLFGVSDTEECRRAIKTIIRLFGHRQEVELTLLHVTPEVLVYAESGIVDYGTIENIEKEKSNEILEEFELTFKSEGISCNKILRTGNPVDVVLEIADKYDLLVIGASESSLLHRIFNSHQNSIVNSSPIPVLVAK
>2559322441 Nucleotide-binding universal stress protein,  UspA family [Helicobacter canis NCTC 12740]
MAKLLFGVSDTEECRAAIKTIIRLFGQRQEVELTLLHVTPEVLVYAESGIVDYGMIESIENEKSNEILDEFEQTFKTEGIACKKILRTGNPIDVVLEIADGYDLLVIGASESSMLHRIFSSHQNSFVSSSPIPVLVAK
>2563231197 Nucleotide-binding universal stress protein,  UspA family [Helicobacter bilis ATCC 43879]
MADAIRILFGVSDTDECRKAIPTIIKLFARRSEIELTLLHVTPETIVLAESGIVDYASLEHVQEEESHAILQEFAKVFNNEGIACKKILKNGNPIDVVLEIADQYDLLVIGASESSILHRIFNSHQNGFINSSPIPVLVAK
>2570993901 Universal stress protein family protein [Helicobacter pylori E48]
MNILFGISDTQECYNAIKFAVKLAHSLKEVRFTLLHVSMEVFIYSESGMMDYGQTEALEEEKAKALLKQFEDAFKKENIECESVLKSGDLIDVVLEMAKDYDLLLIGASESNLLYRLFISHQNSLVEQSSIPIVIAK
>2572658710 Nucleotide-binding universal stress protein,  UspA family [Helicobacter pylori Oki128]
MKILFGISDTQECYNAIKFAVKLAHSLKEVRFTLLHVSMEVFIYSESGMIDYGQTEALEEEKAKALLKQFEDAFKKENIECESVLKSGDLIDVVLDIAKDYDLLLIGASESNLLYRLFISHQNSLVEQSSIPVVIAK
>2578833292 Nucleotide-binding universal stress protein,  UspA family [Helicobacter pylori UM065]
MNILFGISDTQECYNAIKFAIKLAHSLKEVRFTLLHVSMEVFIYSESGMMDYGQTEALEEEKAKALLKQFEDAFKKENIECESVLKSGDLIDVVLDMAKDYDLLLIGASESNLLYRLFISHQNSLVEQSSIPVVIAK
>2578989678 Nucleotide-binding universal stress protein,  UspA family [Helicobacter pylori PZ5026]
MNILFGVSDTQECYNAIKFAVKLAHSLKEVRFTLLHVSMEVFIYSESGMMDYGQTEALEEEKAKALLKQFEDAFKKENIECESVLKSGDLIDVVLDMAKDYDLLLIGASESNLLYRLFISHQNSLVEQSSIPVVIAK
>2579015068 Universal stress protein family protein [Helicobacter pylori PZ5086]
MNILFGISDTQECYNAIKFAVKLAHSLKEVRFTLLHVSMEVFIYSESGMMDYSQTEALEEEKAKALLKQFEDAFKKENIECESVLKSGDLIDVVLEMAKDYDLLLIGASESNLLYRLFISHQNSLVEQSSIPIVIAK
>2579072092 Nucleotide-binding universal stress protein,  UspA family [Helicobacter pylori SouthAfrica50]
MNILFGISDTQECYNAIKFAIKLAHSLKEVRFTLLHVSMEVFIYSESGMMDYGQTEALEEEKAKALLKQFEEAFKKENIECESVLKSGDLIDVVLDMAKDYDLLLIGASESNLLYRLFISHQNSLVEQSSIPVVIAK
>2579244322 Nucleotide-binding universal stress protein,  UspA family [Helicobacter fennelliae MRY12-0050]
MAKLLFGVSDTEECRRAIKTIIKLFGHRDEVELTLLHVTPEVLVYAESGIVDYGTIENIEQEKSNEILDEFDHTFKAEGILCKKILRTGNPIDVVLEIAHQFDLLVIGASESSLLHRIFNSHQNSFINSSPIPVLVAK
>2612514180 Nucleotide-binding universal stress protein,  UspA family [Helicobacter pylori SA215C]
MNILFGISDTQECYNAIKFAVKLAHSLKEVRFTLLHVSMEVFIYSESGMMDYGQTEALEEEKAKALLKQFEDAFKKENIECESVLKSGDLIDVVLDMAKDYDLLLIGASESNLLYRLFISHQNSLIEQSSIPVVIAK
>2618779292 Nucleotide-binding universal stress protein,  UspA family [Helicobacter pylori SA194C]
MKILFGISDTQECYNAIKFAVKLAHSLKEVRFTLLHVSMEVFIYSESGMMDYGQTEALEEEKAKALLKQFEEAFKKENIECESVLKSGDLIDVVLDMAKDYDLLLIGASESNLLYRLFISHQNSLVEQSSIPVVIAK
>2618971326 Nucleotide-binding universal stress protein,  UspA family [Helicobacter pylori SA160A]
MKILFGISDTQECYNAIKFAIKLAHSLKEVRFTLLHVSMEVFIYSESGMMDYGQTEALEEEKAKALLKQFEDAFKKENIECESVLKSGDLIDVVLDMAKDYDLLLIGASESNLLYRLFISHQNSLVEQSSIPVVIAK
>2619006865 Universal stress protein family protein [Helicobacter pylori SA166A]
MNILFGISDTQECYNAIKFAVKLAHSLKEVRFTLLHVSMEVFIYSESGMMDYGQTEALEEEKAKALLKQFEEAFKKENIECESVLKSGDLIDVVLDMAKDYDLLLIGASESNLLYRLFISHQNILVEQSSIPVVIAK
>2620632116 Nucleotide-binding universal stress protein,  UspA family [Helicobacter heilmannii ASB1.4]
MLRVLFGISDTQECRSGVDAAIRLFSKIKEVHFTLVHVSPEVLIYPESGIMNYSQTEVAENEQSKNLVDEFIELFAQQGISCETVLKMGSPVDIILEMAPSFDLLVIGASESSMFYRLFGSHQNSFIDNSPIPVLVAK
>2620859416 Nucleotide-binding universal stress protein,  UspA family [Helicobacter pylori HP87hu]
MNILFGISDTQECYNAIKFAVKLAHSLKEVRFTLLHVSMEVFIYSESGMMDYGQTEALEEEKANALLKQFEDAFKKENIECESVLKSGDLIDVVLDMAKDYDLLLIGASESNLLYRLFISHQNSLVEQSSIPVVIAK
>2620908043 Nucleotide-binding universal stress protein,  UspA family [Helicobacter pylori SA233A]
MNILFGISDTQECYNTIKFAVKLAHSLKEVRFTLLHVSMEVFIYSESGMMDYGQTEALEEEKAKALLKQFEEAFKKENIECESVLKSGDLIDVVLDMAKDYDLLLIGASESNLLYRLFISHQNSLVEQSSIPVVIAK
>2633343392 Universal stress protein family protein [Helicobacter pylori Hp238]
MNILFGISDTQECYNAIKFAVKLAHSLKEVRFTLLHVSMEVFIYSESGMMDYGQTEALEEEKAKALLKQFEDAFKKENIECESVLKSGDLIDVVLDMAKDYDLLFDRGERI
>2635938448 Nucleotide-binding universal stress protein,  UspA family [Helicobacter pylori UM291]
MNILFGISDTQECYNAIKFAVKLAHSLKEVRFTLLHVSMEVFIYSESGMMDYSQTEALEEEKAKALLKQFEDAFKKEDIECESVLKSGDLIDVVLDMAKDYDLLLIGASESNLLYRLFISHQNSLVEQSSIPVVIAK
>2646241934 Nucleotide-binding universal stress protein,  UspA family [Helicobacter pullorum 229334/12]
MKNRIAVATDFSKKSLMALTKAIYLAKKFQCPLDVLHIVEYSIFHNPKKDKKAGKEALAKFIEDNFPNLEIEMRQFCYVGTIHKEINKHIKEYECQILCVGATGETQHLTDILLGSVTKQIIKKSSIPVLVAKNESLPDYINIFSPTDFSDSSTKIAKIAKRIFPEAHLIFYHMINRPFEIRLGHYGADDEQITNFNQNAENKAKEIAKKFLKNFQGSKKEMILDSGILSYTRLLSVAESKNASLIALPTSGKISFFALDVLENSKIDVLIWKF
>2646243443 Nucleotide-binding universal stress protein,  UspA family [Helicobacter pullorum 229334/12]
MKKILFAVDDTKSCQKAAEFVVNFFGDREDCAITIIHVKTPIMLYGEAALAAYEDIEKKESEESDRLLEDFSAIFTNKGVNVKQQLLEGEAVAEVLNYAKDYDLLVIGQSEGSFWNKIFSTNQNDFSQKSPIPILIVK
>2647731632 Nucleotide-binding universal stress protein,  UspA family [Helicobacter pullorum 229254/12]
MKNRIAVATDFSKKSLMALTKAIYLAKKFQCSLDVLHIVEYSIFHNPKKDKKAGKEALAKFIEDNFPNLEIEMRQFCYVGTIHKEINKHIKEYKCQILCVGATGETQHLTDILLGSVTKQIIKKSSIPVLVAKNESLPDYINIFSPTDFSDSSVKIAKIAKRIFPEAHLIFYHMINRPFEIRLGHYGADDEQITNFNQNAENKAKEIAKKFLKNFQGSKKEMILDSGILSYTRLLSVAESKNASLIALPTSGKISFFALDVLENSKIDVLIWKF
>2650868549 Nucleotide-binding universal stress protein,  UspA family [Helicobacter pylori UM171S]
MNILFGISDTQECYNDIKFAVKLAHSLKEVRFTLLHVSMEVFIYSESGMMDYGQTEALEEEKAKALLKQFEDAFKKENIECESVLKSGDLIDVVLDMAKDYDLLLIGASESNLLYRLFISHQNSLVEQSSIPVVIAK
>2651145192 Nucleotide-binding universal stress protein,  UspA family [Helicobacter pylori UM122]
MNILFGISDTQECYNTIKFAVKLAHSLKEVRFTLLHVSMEVFIYSESGMMDYGQTEALEEEKAKALLKQFEDAFKKENIECESVLKSGDLIDVVLEMAKDYDLLLIGASESNLLYRLFISHQNSLVEQSSIPVVIAK
>2653150999 Nucleotide-binding universal stress protein,  UspA family [Helicobacter pylori UM229R]
MNILFGISDTQECYNAKFAVKLAHSLKEVRFTLLHVSMEVFIYSESGMMDYGQTEALEEEKAKALLKQFEDAFKKENIECESVLKSGDLIDVVLDMAKDYDLLLIGASESNLLYRLFISHQNSLVEQSSIPVVIAK
>2653151849 Universal stress protein family protein [Helicobacter pylori UM276S]
MNILFGISDTQECYNAIKFAVKLAHSLKEAHFTLLHVSMEVFIYSESGMMDYSQTEALEEEKAKLC
>2654720114 Nucleotide-binding universal stress protein,  UspA family [Helicobacter pullorum 229336/12]
MKNRIAVATDFSKKSLMALTKAIYLAKKFQCSLDVLHIVEYSIFHNPKKDKKAGKEALAKFIEDNFPNLEIEMRQFCYVGTIHKEINKHIKEYKCQILCVGATGETQHLTDILLGSVTKQIIKKSSIPVLVAKNESLPDYINIFSPTDFSDSSTKIAKIAKRIFPEAHLIFYHMINRPFEIRLGHYGADDEQITNFNQNAENKAKEIAKKFLKNFQGSKKEMILDSGILSYTRLLSVAESKNASLIALPTSGKISFFALDVLENSKIDVLIWKF
>2654720152 Nucleotide-binding universal stress protein,  UspA family [Helicobacter pullorum 229336/12]
MKKILFAVDNTKSCQKAAEFVVNFFGDREDCAITIIHVKTPIMLYGEAALAAYEDIEKRENEESDKLLEDFSAIFINKGINIKQELLEGEAVAEVLNYAKDYDLLVIGQSEESFWNKIFSTNQNDFSQKSPIPILIVK
>2655254741 Universal stress protein family protein [Helicobacter pylori UM163S]
MNILFGISDTQECYNAIKFAVKLAHSLKEVRFTLLHVSMEVFIYSESGMMDYGQTEALEEEKAKALLKQFEDAFKKENIECESVLKSGDLIDVVLDMAKDYDLLLIGASESNLLYRLFISHQNSLVEQSSXPVVIAK
>2657643746 Nucleotide-binding universal stress protein,  UspA family [Helicobacter sp. 05-5293]
MTKLLFGVSDTQECRRAIQTIIKFFGHRDEVELTLLHVTPEIVVYAESGIVDYGTIENIENEKSNNILSEFEQSFNKEGIMCQKILKTGNPIDVVLEIVNNYDLLVIGASESSLLHRIFNSHQNSFINSSPIPVLVAK
>2659001563 Nucleotide-binding universal stress protein,  UspA family [Helicobacter pylori FD506]
MSILFGISDTQECYNAIKFAVKLAHSLKEVRFTLLHVSMEVFIYSESGMMDYGQTEALEEEKAKALLKQFEDAFKKENIECESVLKSGDLIDVVLDMAKDYDLLLIGASESNLLYRLFISHQNSLVEQSSIPVVIAK
>2659132519 Nucleotide-binding universal stress protein,  UspA family [Helicobacter trogontum ATCC 49310]
MVDAIKILFGVSDTDECRKAIPTIIKLFARRSEIELTLLHVTPETIVLAESGIVDYASLEHVQEEESHAILQEFAKVFNNEGIACKKILKNGNPIDVVLEIADQYDLLVIGASESSILHRIFNSHQNGFINSSPIPVLVAK
>2661413769 Nucleotide-binding universal stress protein,  UspA family [Helicobacter apodemus MIT-03-7007]
MKNRIAVATDFSQNSLIAISKALYLAKKSKSTLDVVHIVEHSIFHDPKQSKRTGKEALAKFILEHFPNPEVVIQEFCYVGSIVKGICKHIKERECKLLCVGSAGENHHLTEILLGSTAKQIVKKSQIPVLVTKNESLPDYINAFSPTDFSNNSLKLAKVTKKLFDNIKITFYHMINRPFEIRLGHYGADDEQISKYNKSAEEKAKEQSKKFLKELDKNNVNMVLDSGILTYTRLLSVAESKNSSLVVLPTSGKVSFFALDVLEHSNLDVLICKF
>2661679563 Nucleotide-binding universal stress protein,  UspA family [Helicobacter pylori UM233R]
MNILFGISDTQECYNAIKFAVKLPHSLKEVRFTLLHVSMEVFIYSESGMMDYGQTEALEEEKAKALLKQFEDAFKKENIECESVLKSGDLIDVVLDMAKDYDLLLIGASESNLLYRLFISHQNSLVEQSSIPVVIAK
>2661989910 Nucleotide-binding universal stress protein,  UspA family [Helicobacter ailurogastricus Hail11]
MLRVLFGISDTQECRSGVDAAIRLFSKIKEVHFTLVHVSPEVLIYPESGIMNYSQTEVVANEQSKQLIDEFMELFTQEGISCETVLKMGNPVDIVLEMAPSFDLLVIGASESSMFYRLFGSHQNSFIDNSPIPVLVAK
>2665083364 Nucleotide-binding universal stress protein,  UspA family [Helicobacter typhlonius 98-6810]
MTKLLFGVSDTQECRRAIQTIIKFFGHRDEIELTLLHVTPEIVVYAESGIVDYGTIENIENEKSNAILSEFESAFNKEGITCQKILKTGNPIDVVLEIVNNYDLLIIGASESSLLHRIFNSHQNSFINSSPIPVLVAK
>2665177338 Nucleotide-binding universal stress protein,  UspA family [Helicobacter sp. MIT 05-5294]
MKNRIVVATDFSQSSLTALTKAMFLAKKQKYTLDVVHVVEYSIFHDPKKDKKVGKEALAKFIADNFPKPEVEISQFCYVGTIHKEINKHAKERECRLLLVGATGETQYLTEVLLGSVTKKIIRKSDIPVLVTKNEALPDYVNIFSPTDFSDDSLKLAKTTNRFFPEANFIFYHMISRPFELRLGRYGADEEQISKFNKGAEEEARECSKEFLESFSSKGEMVLDSGILSYTRLLSVAESKNVSLIALPTSGKVSFFALDVLQHANVDVLIWKF
>2665178997 Nucleotide-binding universal stress protein,  UspA family [Helicobacter sp. MIT 05-5294]
MKQILFAIDGTKSCQKAAEFVVNFFGDREDCAITIIHVKTPIMLYGEAALAAYEEIEKKESAESDKLLEEFAAVFTNKGVNIKQKLLEGEAVTEVLSYAKDFDLLIIGQSEESFWNKIFSTNQNDFSQKSPIPILIVK
>2665304058 Nucleotide-binding universal stress protein,  UspA family [Helicobacter jaachi MIT 09-6949]
MTKLLFGVSNTQECRRAIQTIIKFFGHRNEIELTLLHVTPEVIVYAESGIVDYGTIENIEQQKSNDILNEFEAEFVKEGISCQKILKTGNPIDVVLEIVENYDLLVIGASESSLLHRIFNSHQNSFINSSPIPVLVAK
>2667288646 Nucleotide-binding universal stress protein,  UspA family [Helicobacter muridarum ST1]
MTEPIRILFGVSDTEECKKAIPTIIKLFAKRSEIELTLLHVIPETIVLAESGIVDYASLEHLQQEESNEILKEFAKIFNQEGIACKKILRNGNPIDVVLEIANDFDLLVIGASESSLLRRIFNSHQNSFINSSPIPVLVAK
>2670629169 Nucleotide-binding universal stress protein,  UspA family [Helicobacter pylori FD430]
MNILFGISDTQECYNAIKFAVKLAHSLKEVRFTLLHVSMEVFIYSESGMMDYGQTEALEEEKAKALLKQFEDAFKKESIECESVLKSGDLIDVVLDMAKDYDLLLIGASESNLLYRLFISHQNSLVEQSSIPVVIAK
>2686984881 Nucleotide-binding universal stress protein,  UspA family [Helicobacter pylori ML2]
MNILFGISDTQECYNAIKFAVKLAHSLKETRFTLLHVSMEVFIYSESGMMDYGQTEALEEEKAKALLKQFEDAFKKENIECESVLKSGDLIDVVLDMAKDYDLLLIGASESNLLYRLFISHQNSLVEQSSIPVVIAK
>2689225370 Nucleotide-binding universal stress protein,  UspA family [Helicobacter himalayensis YS1]
MTKLLFGVSDTEECRRAIGTINKLFGKREDVELTLLHVSEEIIVYAQSGIVNYETIENIESERSSEILNEFENTFKNEGITCKKILRTGNPIDVVLEIANEYDLLVIGASESSLLYRIFSSHQNSFINSSPIQVLVAK
>2702592464 Nucleotide-binding universal stress protein,  UspA family [Helicobacter pylori FD719]
MNILFGISDTQECYNAIKFAVKLAHSLKEVRFTLLHVSMEVFIYSESGMMDYGQTEALEEEKAKALLKQFEDAFKKENIECESVLKSGDLIDVVLDMAKDYDLLLIGVSESNLLYRLFISHQNSLVEQSSIPVVIAK
>2702845445 Nucleotide-binding universal stress protein,  UspA family [Helicobacter saguini MIT 97-6194]
MDAIKILFGVSDTDECRKAAPTIIKLFSKRSEIELTLLHVSAETIVLAESGIVDYASLEHVQAEESNEILNEFAAIFSKEGIATKKILKNGNPIDVVLEIANQYDLLVIGASESGMLKRIFNSHQNSFINSSPIPVLVAK
>2702847725 Nucleotide-binding universal stress protein,  UspA family [Helicobacter sp. MIT 03-1614]
MTKLLFGVSDTQECRRAIQTIIRFFGHREEIELTLLHVTPEIVVYAESGIVDYGTIENIENEKSNAILNEFEQAFNKEGITCQKILKTGNPIDVVLEIVNNYDLLIIGASESSLLHRIFNSHQNSFINSSPIPVLVAK
>2702849689 Nucleotide-binding universal stress protein,  UspA family [Helicobacter sp. MIT 11-5569]
MKKILFAVDGTQSCQKAAQFVVDFFGDREDCAISIIHVKTPIMLYGEAALAAYEEIEKKENAESDKLLEDFSAIFTNKGVNVSQKLLEGEAVTEVLNYAKDFDLLVIGQSEESFWNKIFSTNQNDFSEKSPIPILIVK
>2702849913 Nucleotide-binding universal stress protein,  UspA family [Helicobacter sp. MIT 11-5569]
MKDRIVVATDFSKSSLTSITKAMYLVKKLKYSLDIVHIVEYSVFHDPKKDKKAGKEALAKFIADNFPNPEVEISQFCYVGTIHKEIHKHIKNRECRLLVIGAAGETQHLTEVLLGSVAKRIVRKSEIPVLVTKNESLPDYVNIFSPTDFSEHSLKTAKATRKFFPNTNLIFYHMIARPFELRLGHYGADDDQISNFNKDSENEAKEISKKLLKNFPGKSEVVLDSGILSYTRLLSVAESKNASLIALPTSGKISFFALDVLQNSHVDVFICKF
>2789629299 nucleotide-binding universal stress UspA family protein [Helicobacteraceae bacterium CG2_30_36_10]
MSKVLVCLDGSRLSKAVCDYGIFISKNLNLPLVLLNVVEHSHISKRVNLSGNIGLGSKDDLLVELVNEEIQESKRLIAKGKAVLKEMELYMKSQNITNFTTMQKHGTLYETLDELSKDLKIAIIGLKGENDSTIGSHTEELIRTLSIPILLVNKEFTPIKSMLMAYDGSEYAKKAIIVGKQNPIFPNITRHIINVNRDTTASNRLLDEAKSLFANAAIEVKTKSLSGEVLQALCTYQEENDLDMIAMGAYSHNRFRSAIFGSFTTKMMLKSKKPLLLFR
>2793530219 nucleotide-binding universal stress UspA family protein [Helicobacter japonicus MIT 01-6451]
MTKLLFGVSDTQECRRAIQTIIKFFGHRDEIELTLLHVTPEIVVYAESGIVDYGTIENIENEKSNAILNEFESAFNKEGIACQKILKTGNPIDVVLEIVNNYDLLIIGASESSLLHRIFNSHQNSFINSSPIPVLVAK
>2810085263 nucleotide-binding universal stress UspA family protein [Helicobacter mustelae NCTC 12031]
MKNILFGVHDTEECRQAINTIARLFGDQKESLEITLLHVIPETIIHTESGIIDYEMIEKKEQEEGQKILQEFAHAFYELGFSCKKILKNGDPIDKVLEAARDYELLIIGASESSFLHRIFNSHQDSFVNASPISVLVAK
>2810090717 nucleotide-binding universal stress UspA family protein [Helicobacter canis NCTC 12410]
MAKLLFGVSDTEECRAAIKTIIRLFGHRQEVELTLLHVTPEVLVYAESGIVDYGMIENIENEKSNEILDEFEQTFKAEGIACKKILRTGNPIDVMLEIADDYDLLVIGASESSLLHRIFSSHQNSFVSSSPIPVLVAK
>2815882217 nucleotide-binding universal stress UspA family protein [Helicobacter pullorum NCTC 13156]
MKNRIAVATDFSKKSLMALTKAIYLAKKFQCPLDVLHIVEYSIFHNPKKDKKAGKEALAKFIEDNFPNLEIEMRQFCYVGTIHKEINKHIKEYKCQILCVGATGETQHLTDILLGSVTKQIIKKSSIPVLVAKNESLPDYINIFSPTDFSDSSAKIAKIAKRIFPEAHLIFYHMINRPFEIRLGHYGADDEQITNFNQNAENKAKEIAKKFLKNFQGSKKEMILDSGILSYTRLLSVAESKNASLIALPTSGKISFFALDVLENSKIDVLIWKF
>2850853928 nucleotide-binding universal stress UspA family protein [Helicobacter pylori Hp_TH2099]
MNILFGISDTQECYNAIKFAVKLAHSLKEVRFTLLHVSMEVFIYSESGMMDYSQTEALEEEKAKALLKQFEDAFKKENIECESVLKSGDLIDVVLEMAKDYDLLLIGASESNLLYRLFISHQNSLVEQSSIPVVIAK
>2850870919 nucleotide-binding universal stress UspA family protein [Helicobacter pylori F51]
MNILFGISDTQECYNAIKFAVKLAHSLKEAHFTLLHVSMEVFIYSESGMMDYGQTEALEEEKAKALLKQFEDAFKKENIECESVLKSGDLIDVVLDMAKDYDLLLIGASESNLLYRLFISHQNSLIEQSSIPVVIAK
>2869995237 nucleotide-binding universal stress UspA family protein [Helicobacter pylori Hpbs2]
MNILFGISDTQECYNAIKFAVKLAHSLKEVRFTLLHVSMEVFIYSESGMMDYGQTEALEEEKAKTLLKQFEDAFKKENIECESVLKSGDLIDVVLDMAKDYDLLLIGASESNLLYRLFISHQNSLVEQSSIPVVIAK
>2874977424 nucleotide-binding universal stress UspA family protein [Helicobacter cinaedi P06D0798]
MTKLLFGVSDTQECRRAIQTIIGFFGNRDEIELTLLHVNPEIIVYAESGIVDYGTIENIENEKSNAMLDEFEVEFNKQGITCQKILKTGNPVDVVLEIINEYDLLVIGASESSLLHRIFNSHQNSFINSSPIPVLVAK
>2874986268 nucleotide-binding universal stress UspA family protein [Helicobacter acinonychis 212_9]
MNILFGISDTQECYNAIKFAIKFAHSLKEVRFTLLHVSMEVFIYSESGMMDYGQTEALEEEKAKILLKQFEDAFKKENIECESVLKSGDLVDVVLEMEKDYDLLLIGASESNLLYRLFSSNQNRLVEQSSIPVMIAK
>2877307231 nucleotide-binding universal stress UspA family protein [Helicobacter pylori HPJP26]
MNILFGISDTQECYNAIKFAVKLAHSLKEVRFTLLHVSMEVFIYSESGMMDYGQTEALEEEKAKALLKQFEDALKKKT
>2879792599 nucleotide-binding universal stress UspA family protein [Helicobacter pylori F28]
MNILFGISDTQECYNAIKFAVKLAHSLKEVRFTLLHVSMEVFIYSESGMMDYGQTEALEEEKAKALLKQFEDAFKKENIECGSVLKSGDLIDVVLDMAKDYDLLLIGASESNLLYRLFISHQNSLVEQSSIPVVIAK
>2881310152 nucleotide-binding universal stress UspA family protein [Helicobacter sp. 13S00401-1]
MLKVLFGVSDTEECKKAIPAIMKIFGHREDVVVHLMHVVANTVVFAESGIVDYSAIEEPQEEESNEVLNYFADTLTKEGVRCKRYLRHGDPIDIILEESHMHDLLVIGDSEHSFLHKVFSSHGSSFIHNSPIPVLIAK
>2881311597 nucleotide-binding universal stress UspA family protein [Helicobacter sp. 13S00477-4]
MKKLLFGVSDTEECRRAIKTIIKLFGHQEGIELTLLHVTPEVLVYAESGIMDYGTIENIEKEQSNEILDDFEKTFKEDGIICQKILKTGNPIDVVLEIADKYDLLVIGASESSLLHRIFNSHQNSFINSSPIPVLVAK
>2881313963 nucleotide-binding universal stress UspA family protein [Helicobacter sp. 13S00482-2]
MVKLLFGVSDTDECRRAIKTITNIFGSQDKVALTLLHVTPEVLVYAESGIVDYGTIENIEKEKSNEILDEFEKTFEKEGLKCEKILKTGNPIDVVLEIANQYDLLVIGASESSLLHRIFSSHQNSFINSSPIPVLIAK
>2882867086 nucleotide-binding universal stress UspA family protein [Helicobacter sp. 11S02596-1]
MTKLLFGVSDTEECRRAIKTIIHLFANRGEIELTLLHVTPEVLVYAESGIVDYGTIENIEKERSNEILDEFEKTFQKDGIACQKILKTGNPIDVVLEIADQYDLLVIGASESSLLHRIFNSHQNSFINSSPIPVLVAK
>2882868585 nucleotide-binding universal stress UspA family protein [Helicobacter sp. 11S02629-2]
MVKILFGVSDTEECKKAIPAIIKIFGHRDDVVIHLIHVVANTVVFAESGIVDYSALEEPQEEESNEVLNYFADTFTKEGIHCKRYLRHGDPIDIVLEESHRHDLLVIGDSEHSFLHKVFSSHGSSFIHNSPIPVLIAK
>2885583056 nucleotide-binding universal stress UspA family protein [Helicobacter sp. 11S03491-1]
MTKILFGVSDTEECRRAIKTIINLFGHRDGIELTLLHVTPEVLVYAESGIVDYGTIENIEKEKSNEILDEFGKTFQDEGINCKKILKSGNPIDVVLEIADKYDLLVIGASESSLLHRIFNSHQNSFINSSPIPVLVAK
>2885584656 nucleotide-binding universal stress UspA family protein [Helicobacter sp. 12S02232-10]
MTKLLFGVSDTEECRRAIKTIINLFGHQEGVELTLLHVTPEVLVYAESGIVDYGTIENMEKEKSNEILDEFEKTFQKDGITCQKILKTGNPIDVVLEIADKYDLLVIGASESSLLHRIFNSHQNSFINSSPIPVLVAK
>2885586831 nucleotide-binding universal stress UspA family protein [Helicobacter sp. 12S02634-8]
MTKLLFGVSDTEECRRAIKTIIRLFGHRQGVELTLLHVTPEVLVYAESGIVDYGTIESMEKEKSNEILDAFEKTFKDEGITCQKILKTGNPIDVVLEIADRYDLLVIGASESSLLHRIFNSHQNSFINSSPIPVLVAK
>2900815530 hypothetical protein [Helicobacter pylori F24]
MNILFGISDTQECYNAIKFAVKLAHSLKEAHFTLLHVSMEVFIYSESGMMDYGQTEALEEEKAKALLKQFEDAFKKENIKCESVLKSGDLIDVVLDMAKDYDLLLIGASESNLLYRLFISHQNSLVEQSSIPVVIAK
>2900825467 nucleotide-binding universal stress UspA family protein [Helicobacter pylori MKF3]
MNILFGISDTQECYNAIKFAVKLAHSLKEAHFTLLHVSMEVFIYSESGMMDYGQTEALEEEKANALLKQFEDAFKKENIECESVLKSGDLIDVVLDMAKDYDLLLIGASESNLLYRLFISHQNSLVEQSSIPVVIAK
>2904327707 nucleotide-binding universal stress UspA family protein [Helicobacter apodemus SCJK1]
MKNRIAVATDFSQNSLIAISKALYLAKKSKSTLDVVHIVEHSIFHDPKQSKRTGKEALAKFILEHFPSPEVVIQEFCYVGSIVKGICKHIKERECKLLCVGSAGENHHLTEILLGSTAKQIVKKSQIPVLVTKNESLPDYINAFSPTDFSNNSLKLAKVTKKLFDNIKITFYHMINRPFEIRLGHYGADDEQISKYNKSAEEKAKEQSKKFLKELDKNNVNMVLDSGILTYTRLLSVAESKNSSLVVLPTSGKVSFFALDVLEHSNLDVLICKF
>2916539665 nucleotide-binding universal stress UspA family protein [Helicobacter marmotae MIT 98-6070]
MVKLLFGVSDTQECRRAISTIVRFFGHREETLLTLLHVTPEIVVYAESGIVDYGTIEHIENEKSNNILNEFESAFQKEGITCQKILKTGNPIDVVLEIVHDYDLLVIGASESSLLHRIFNSHQNSFINSSPIPVLVAK
>2916541842 nucleotide-binding universal stress UspA family protein [Helicobacter anseris MIT 04-9362]
MKKLLFGVSDTQECKQAINTIIHLFGNQEDIQLTLLHVLPDSLVYAESGMVDYGAIQDDEMQQSHILLESFAKDFEQKGITCEKILKTGNPIDVVLEIADNYDLLIIGASESSLLHRIFNSHQNSFVNSSPIPVLVAK
>2988434969 nucleotide-binding universal stress UspA family protein [Helicobacter pylori B464A]
MNILFGISDTQECYNAIKFAVKLAHSLKEARFTLLHVSMEVFIYGESGMMDYGQTEALEEEKAKALLKQFEDAFKKENIECESVLKSGDLIDVVLDMAKDYDLLLIGASESNLLYRLFISHQNSLVEQSSIPVVIAK
>2989785770 nucleotide-binding universal stress UspA family protein [Helicobacter burdigaliensis CNRCH 2005/566H]
MKDKIVVATDFSEASMVALGKAIYLSKKLKYTLDIVHVVEYSLFRDSKKDKKAGKEALLRFLSKNYPNPEIEINPFCYVGTIQKELAKHIQESEAKLLCIGARGENQNLSDILLGSVARKIIRKSDIPVLVVKNESLSDYANIFSPTDFSEDSLTLAKMSRKIFVGAKFIFYHLIARPFEIRLGHYGANDEEISKYNRTLEQKAKEQSKKFLNAFSNKTSKAEMVLDSGILSYTRTLSVANNQNASLIALPTSGKVSFFALDIVENSSLDVLVWRFDS
>2989786071 nucleotide-binding universal stress UspA family protein [Helicobacter burdigaliensis CNRCH 2005/566H]
MKKILFAVDDTKACQKAADFIVNFFGDREDCSITLIHVKTPIMLYGEAALAAYEEIEKKEAEVSDKLLEDFSKIFLDKGVNIEQKLLEGEAVVEVLNYAKDFDLLVIGQSEDSFWNKVFSSNQNSFSEKSPIPILIVK
>2996945265 nucleotide-binding universal stress UspA family protein [Helicobacter didelphidarum MIT 17-337]
MADETQKSAIKILFGVSDTDECRKAIPTIIKLFAKRNETELTLLHVKAETIVLAESGIVDYTSLEHIQEMESNEILQEFTEVFSKEGLICKKILKNGNPIDVVLEIANQYDLLVIGASESSMLRRIFNSHQNSFINSSPIPVLVAK
>2996949685 nucleotide-binding universal stress UspA family protein [Helicobacter vulpis L2]
MLRVLFGISDTQECRSGLDAVLKLFTKLKEVRFTLVHVSPEVLIYPESGIMNYSQAEVVAHEQSNQLLEEFTQLFTQEGIACEGLLKVGNPVDVILEMAPSFDLLVIGASESSAFYKIFGSHQNSFIDNSPIPVLVAK
>2996949901 nucleotide-binding universal stress UspA family protein [Helicobacter valdiviensis WBE14]
MKKILFAIDDTKACQKAAEFIVNFFGDREDCSITLIHVKTPIMLYGEAALAAYEEIEKKEAEVSDKLLEDFSKIFLDKGVNIEQKLLEGEAVTEVLNYAKDFDLLAIGQSEDSFWNKVFSSNQNSFSEKSPIPILIVK
>2996950993 nucleotide-binding universal stress UspA family protein [Helicobacter valdiviensis WBE14]
MKDKIVVATDFSEASMVALGKAIYLSKKLKCTLDIVHVVEYSLFRDSKKDKKAGKEALMRFVSKNYPNPEIEINQFCYVGTIQKELSKHIEESDAKLLCIGARGENQNLSDILLGSVARKIIRKSSIPVLVVKNESLSDYANIFSPTDFSDNSLALAKMSRKIFVGAKFIFYHLIARPFEIRLGHYGANDEEISKYNRSLEEKAKAQSKKFLNAFSNKTSKAEMVLDSGILSYTRTLSVANNQNASLIALPTTGKVSFFALDIVENSSLDVLVWRFNT
>2996952648 nucleotide-binding universal stress UspA family protein [Helicobacter cetorum 138563_8]
MNILFGISDTQECRNAVKSAIKLAHSLKSVRFTLLHVSMEVFIYADNGMMDYGTTEALEEEKASTLLQEFSTLFEKEGIACESVLKSGEPIDVVLGMAKDYDLLLIGASESNLLYRLFGSHQNRFIEQSPIPIMVAK
>2996954666 nucleotide-binding universal stress UspA family protein [Helicobacter mesocricetorum 87012_3]
MKKILLAIDDTPTCHKAAEFVIDFFGYREDCAISIIHVKTPIILYGEAVLASYEEIKQRENEENDALIQTFKEIFSNKGITIQEYMVEGEAVAEVIAYAKDFDLLVIGESKDSFWNKIFSSNQNDFSQKSPIPILIVK
>2996955518 nucleotide-binding universal stress UspA family protein [Helicobacter mesocricetorum 87012_3]
MKNRIAVATDFSQNSLVAISKALYLAKKSKATLDIVHIVEHSIFHNPKQDKKTGKEALAKFLLEHFPNPEVTIQEFCYVGPIVKGICKHIKDRECKLLCVGSAGENHHLTEILLGSTAKQIVKKSQMPVLVTKNESLPDYIQAFSPTDFSNNSLKLAKITKKLFENIKITFYHMINRPFEIRLGHYGANDEQISRYNKNAEEKAKEQSKKFLKELDKNNVNMVLDSGILTYTRLLSVAESKNSSLIALPTDGKVSFFALDVLEHSNLDVLICKF
>2996959480 nucleotide-binding universal stress UspA family protein [Helicobacter sp. CLO-3]
MAKLLFGVSDTDECRRAIKTIIRLFGHREEVELTLLHVSPEVLVYAESGIVDYGTIENIEKEKSNEILDEFEQTFKSEGISCKKILRTGNPIDVMLEIADDFDLLVIGASESSLLHRIFNSHQNSFINSSPIPVLVAK
>2996961195 nucleotide-binding universal stress UspA family protein [Helicobacter sp. 11-8110]
MKKILFAVDDTKACQKAAEFVVNFFGDREDCAITIIHVKTPIMLYGEAALAAYEDIEKKENEESDRLLEDFSAIFTNKGVNIKQELLEGEAVSEVLNYAKDFDLLVIGQSEESFWNKIFSTNQNDLSQKSPISILIAK
>2996962191 nucleotide-binding universal stress UspA family protein [Helicobacter sp. 11-8110]
MKNRIAVATDFSQKSLMALTKAIYLAKKLQYTLDIIHVVEYSIFHNPKKDKKAGKEALAKFLTSHFPNPEVEMQQFCYVGTIYKEINRHIKDRECRLLCVGATGETQHLTDILLGSVTKQIIKKSPIPVLVAKNETLPDYTNIFSPTDFSESSSKLAKVAKKFFPTAHLIFYHMISRPFEIRLGHYGANDEQISNFNQNTENKTKELAKKFLKNFSEHKNEVVLDSGILSYTRLLSVAENKNASLIALPTSGKVSFFALDVLENSKIDVFIWKL
>2996963333 nucleotide-binding universal stress UspA family protein [Helicobacter sp. TUL]
MIKVLFGVSDTQECRRAIDTIVKFFGDRKDVELTLLHVSQDIVVYAQSGVVNYETIENIEHEKSNEILNEFEQAFKENGLTCQKILRTGNPIDIMLEIANEYDLLVIGASESSLLYRIFSSHQNSFVNSSPIPVLVAK
>2996965264 nucleotide-binding universal stress UspA family protein [Helicobacter aurati MIT 97-5075]
MADAIKILFGVSDTEECRKAIPTIIKLFARRSEIELTLLHVIPETIVLAESGIVDYASLEHLKQEESNEILNKFASIFNNEGIICKKILRNGNPIDVVLEIANEFDLLVIGASESSLLLRIFNSHQNSFINSSPIPVLVAK
>2996967012 nucleotide-binding universal stress UspA family protein [Helicobacter sp. 15-1451]
MKKILFAIDDTPECQRAAEYVTDFFGTMSDCSFTLIHIKPEFNLYGDAMLTAYEEAENKEEDKAREVLEKFTQFFTSKGLNPTALIKEGEPVSMVLEEAKNHHLLVIGRSADSFFNKIFSSNQDDFITKTPIPVLLVK
>2996969329 nucleotide-binding universal stress UspA family protein [Helicobacter sp. MIT 00-7814]
MTKLLFGVSDTEECRRAIGTISKLFGKREDVELTLLHVSEEIVVYAQSGIVNYETIENIESERSSEILNEFENTFKNEGITCKKILRTGNPIDVVLEIANEYDLLVIGASESSLLYRIFSSHQNSFINSSPIPVLVAK
>2996972649 nucleotide-binding universal stress UspA family protein [Helicobacter cynogastricus 329937_4]
MLRVLFGISDTQECRAGLDAALKLFVKLKGVHLTLVHVSPEVLIYPESGIMNYSQAEVIAHEQSNQLLEEFSELFKQEGISCDGLLKVGNPVDVILEMAPGFDLLVIGASESSAFYKIFGSHQNSFIDNSPIPVLVAK
>2996974912 nucleotide-binding universal stress UspA family protein [Helicobacter baculiformis 427351_3]
MLRVLFGISDTQECRSGLDATLKLFIKLKDVHFTLVHVSPEVLIYPESGIMNYSQAEVIAHEQSNQLLEEFSELLMQEGIACEGLLKVGNPVDVILEMAPNFDLLVIGASESSAFYKIFGSHQNSFIDNSPIPVLVAK
>2996977585 nucleotide-binding universal stress UspA family protein [Helicobacter sp. 16-1353]
MKHILFGVSDTKECRKAVSCLVNLFSGVSEFDITLLHVISEVMVYAESGIYDYKHIFSAQDIESDDLLKEFEEEFLKHNIKVNKIIKKGNAGDVLLELANDHDLLVIGESESSLLHRIFNSHQDLFITASPIPVLIAK
>2996978693 nucleotide-binding universal stress UspA family protein [Helicobacter equorum 361872_4]
MIKVLFGVSDTQECRRAIDTIVKFFGDRKDVELTLLHVSQDIVVYAQSGVVNYETIENIEYEKSNEILNEFEQAFKENGLTCQKILRTGNPIDIMLEIANEYDLLVIGASESSLLYRIFSSHQNSFVNSSPIPVLVAK
>8007003618 nucleotide-binding universal stress UspA family protein [Helicobacter suis HSMf 331]
MLRVLFGISDTQECRSGVDAAIRLFSRIKGVHFTLVHVSPEVLIYPESGIMNYSQTEVVANEQSSKLIEEFTQLFTQQQIACEAVLKMGNPVDVVLEMAPSFDLLVIGASESSMFYKLFGSHQNSFIDNSPIPVLVAK
>8007006629 nucleotide-binding universal stress UspA family protein [Helicobacter mehlei L15]
MLRVLFGISQTQECRSGVDVAIRLFAKFKDVHLTLVHVSPEVLVYPESGIMNYSQTEFIANEQSSQLLEEFIQLFNQEGIVCESVLKTGSPVDVILEMAPSFDLLVIGASESSTFYKIFGSHQNSFIDNSPIPVLVAK
>8007009423 nucleotide-binding universal stress UspA family protein [Helicobacter salomonis CIP 105607]
MLRVLFGISDTHECRAGLDAALKLFKKLRDVHFTLVHVSPEVLIYPESGIMNYSQTEVIAHEQSNHLLEEFTELFAQEGIACEGLLKVGNPVDVILEMAPSFDLLVIGASESSAFYKIFGSHQNSFIDNSPVPVLVAK
>8018512667 nucleotide-binding universal stress UspA family protein [Helicobacter sp. L8]
MLRVLFGISDTQECRSGLDATLKLFTKLKEVHFTLVHVSPEVLIYPESGIMNYSQAEVIAHEQSNQLLEEFTQLFTQEGIACEGLLKVGNPVDVILEMAPGFDLLVIGASESSAFYKIFGSHQNSFIDNSPIPVLVAK
>8018517860 nucleotide-binding universal stress UspA family protein [Helicobacter sp. MIT 14-3879]
MKKILFGVSDTNECRRAVDCLIKLFSGVTEFEITLLRVVSEVLMYAESGVYDYNDIASAQNIESDDLLNEFENKFLKHNIEVSKVIKRGNAADILLDLANDHDLLVIGESESSILHRIFNSHQDLFISASPIPVLIAK
>8032085575 nucleotide-binding universal stress UspA family protein [Helicobacter equorum MIT 12-6600]
MIKVLFGVSDTQECRRAIDTIVKFFGDRKDVELTLLHVSQDIVVYAQSGVVNYETIENIEHEKSNEILNEFDQAFKENGLVCQKILRTGNPIDIMLEIANEYDLLVIGASESSLLYRIFSSHQNSFVNSSPIPVLVAK
>8032099630 nucleotide-binding universal stress UspA family protein [Helicobacter felis CS8]
MLRVLFGISDTQECRTGLEATLKLFKKLKDVHLTLVHVSPEVLIYPESGIMNYSQAEVIAHEQSNQLLEEFSELLKQEGIACEGLLKVGSPVDVILEMAPGFDLLVIGASESSAFYKIFGSHQNSFIDNSPIPILVAK
>8032104691 nucleotide-binding universal stress UspA family protein [Helicobacter ganmani MIT 99-5101]
MKNRIVVATDFSQSSLTALTKAMFLAKKQKYTLDVVHVVEYSIFHDPKKDKKVGKEALAKFIADNFPTPEVEISQFCYVGTIHQEINKHAKERECRLLLVGATGETQYLTEVLLGSVTKKIIRKSEIPVLVTKNEALPDYVNIFSPTDFSDNSLKLAKTTRKFFPEANLVFYHMISRPFELRLGRYGADEEQISKFNKSAEEEARKYSKKFLENFSGKNEMVLDSGILSYTRLLSVAESKNVSLIALPTSGKISFFALDVLQNAHVDVLIWKF
>8032105084 nucleotide-binding universal stress UspA family protein [Helicobacter ganmani MIT 99-5101]
MKKILFAIDGTKSCQKAAEFVVGFFGDREDCTITIIHVKTPIMLYGEAALAAYEEIEKKENAQSDKLLEEFSAIFTNKGVNVKQKLLEGEAVAEVLSYAKDFDLLVIGQSEESFWNKIFSTNQNDFSQKSPIPILIVK
>8032123330 nucleotide-binding universal stress UspA family protein [Helicobacter bizzozeronii R53]
MLRVLFGISQTQECRSGVDVAIRLFAKFKDVHLTLVHVSPEVLVYPESGIMNYSQTEFIANEQSSQLLEEFIQLFNQEGIACESVLKTGSPVDVILEMAPSFDLLVIGASESSTFYKIFGSHQNSFIDNSPIPVLVAK
>8032148862 nucleotide-binding universal stress UspA family protein [Helicobacter bizzozeronii 10]
MLRVLFGISQTQECRSGVDVAIRLFAEFKDVHLTLVHVSPEVLVYPESGIMNYSQTEFIANEQSSQLLEEFIQLFNQEGIACESVLKTGSPVDVILEMAPSFDLLVIGASESSTFYKIFGSHQNSFIDNSPIPVLVAK
>8032153320 nucleotide-binding universal stress UspA family protein [Helicobacter bizzozeronii M7]
MLRVLFGISQTQECRSGVDVAIRLFAKFKDVHLTLVHVSPEVLVYPESGIMNYSQPEFIANEQSSQLLEEFIQLFNQEGIACESVLKTGSPVDVILEMAPSFDLLVIGASESSTFYKIFGSHQNSFIDNSPIPVLVAK
>8032194947 nucleotide-binding universal stress UspA family protein [Helicobacter pullorum 35818_8]
MKNRIAVATDFSKKSLMALTKAIYLAKKFQCSLDVLHIVEYSIFHNPKKDKKAGKEALAKFIEDNFPNLEIEMRQFCYVGTIHKEINKHIKEYKCQILCVGATGETQHLTDILLGSVTKQIIKKSSIPVLVAKNESLPDYINIFSPTDFSDSSAKIAKIAKRIFPEAHLIFYHMINRPFEIRLGHYGADDEQITNFNQNAENKAKEIAKKFLKNFQGSKKEMILDSGILSYTRLLSVAESKNASLIALPTSGKISFFALDVLENSKIDVLIWKF
>8054458972 nucleotide-binding universal stress UspA family protein [Helicobacter anatolicus faydin-H8]
MKKILFGVHDTEECRQAIHTINRLFGDQKESIELTLLHVIPETIIYAESGIVDYEMIEDRENHESQRILQSFFNSFKDLGFTCQTLLKTGNPIDMVLEIASEYELLIIGASESSLLHRIFNSHQNSFVNASPISVLVAK
>8055398255 nucleotide-binding universal stress UspA family protein [Helicobacter colisuis 14348-15]
MKNRIAVATDFSQKSLMALTKAIYLAKKLQYTLDIIHVVEYSIFHNPKKDKKAGKEALAKFLTSHFPNPEVEMQQFCYVGTIYKEINQHIKDRECRLLCVGATGETQHLTDILLGSVTKQIIKKSPIPVLVAKNETLPDYTNIFSPTDFSESSSKLAKVAKKFFPTAHLIFYHMISRPFEIRLGHYGANDEQISNFNQNTENKTKELAKKFLKNFSEHKNEVVLDSGILSYTRLLSIAENKNASLIALPTSGKVSFFALDVLENSKIDVFIWKL
>8056354404 nucleotide-binding universal stress UspA family protein [Helicobacter turcicus Faydin-H64]
MKDRIVVATDFSTSSLTSLTKAMYLAKKEKCSLDVVHIVEYSVFHNPKKDKKAGKEALAKFIVDHFPKPEVEISQFCYVGTIHKEIHKHARDRGCRLLVIGATGETQHLTDVLLGSVAKRIVRKSEIPVLVTKDESLPDYANIFSPTDFSEHSLKTAKATRKFFPSANLIFYHMIARPFELRLGHYGADDEQISSFNKDSENKAKEISKKFLKNFSGKSEVVLDSGILSYTRLLSVAESKNASLIALPTSGKISFFALDVLQNSSVDVFICKF
>8056354934 nucleotide-binding universal stress UspA family protein [Helicobacter turcicus Faydin-H64]
MKKILFAVDGTSSCQKAAQFVVNFFGDREDCAISIIHVKTPIMLYGEAALAAYEEIEKKENAESDKLLEDFSAIFTNKGVNVSQKLLEGEAVTEVLNYAKDFDLLVIGQSEENFWNKIFSSNQNDFSEKSPIPILIVK
>8070666308 nucleotide-binding universal stress UspA family protein [Helicobacter pylori GC23-HL]
MNILFGISDTQECYNAIKFAVKLAHSLKEVRFTLLHVSMEVFIYSESGMMDYGQTEALEEEKAKALLKQFEDAFKEENIECESVLKSGDLIDVVLDMAKDYDLLLIGASESNLLYRLFISHQNSLVEQSSIPVVIAK
>8072461342 nucleotide-binding universal stress UspA family protein [Helicobacter pylori CM22351]
MNILFGISDTQECYNAIKFAVKLAHSLKEVRFTLLHVSMEVFIYSESGMVDYGQTEALEEEKAKALLKQFEDAFKKENIECESVLKSGDLIDVVLDMAKDYDLLLIGASESNLLYRLFISHQNSLVEQSSIPVVIAK
>8076880781 nucleotide-binding universal stress UspA family protein [Helicobacter pylori Hpfe078]
MNILFGISDTQECYNAIKFAVKLAHSLKEIRFTLLHVSMEVFIYSESGMMDYGQTEALEEEKAKALLKQFEDAFKKENIECESVLKSGDLIDVVLEMAKDYDLLLIGASESNLLYRLFISHQNSLVEQSSIPVVIAK
>8076906919 nucleotide-binding universal stress UspA family protein [Helicobacter pylori Hpfe058]
MNILFGISDTQECYNAIKFAVKLAHSLKEVRFTLLHVSMEVFIYSESGMMDYGQTEALEEEKAKALLKQFEDAFKKENIECESVLKSGDLIDMVLDMAKDYDLLLIGASESNLLYRLFISHQNSLVEQSSIPVVIAK
>8076915403 nucleotide-binding universal stress UspA family protein [Helicobacter pylori Hpfe053]
MNILFGISDTQECYNAIKFAVKLAHSLKEAHFTLLHVSMEVFIYSESGMMDYGQTEALEEEKAKALLKQFEDAFKKENIECESVLKSGDLIDVVLDMAKDYDLLLIGASESSLLYRLFISHQNSLVEQSSIPVVIAK
>8077046480 nucleotide-binding universal stress UspA family protein [Helicobacter pylori Hpfe039]
MNILFGISDTQECYNAIKFAVKLAHSLKEVRFTLLHVSMEVFIYSESGMMDYDQTEALEEEKAKALLKQFEDAFKKENIECESVLKSGDLIDVVLDMAKDYDLLLIGASESNLLYRLFISHQNSLVEQSSIPVVIAK
>8077048094 nucleotide-binding universal stress UspA family protein [Helicobacter pylori Hpfe038]
MNILFGISDTQECYNAIKFAVKLAHSLKEVRFTLLHVSMEVFIYSESGMMDYGQTEALEEEKTKALLKQFEDAFKKENIECESVLKSGDLIDVVLEMAKDYDLLLIGASESNLLYRLFISHQNSLVEQSSIPVVIAK
>8077052845 nucleotide-binding universal stress UspA family protein [Helicobacter pylori Hpfe035]
MNILFGISDTQECYNAIKFAVKLAHSLKEVRFTLLHVNMEVFIYSESGMMDYGQTEALEEEKAKALLKQFEDAFKKENIECESVLKSGDLIDVVLDMAKDYDLLLIGASESNLLYRLFISHQNSLVEQSSIPVVIAK
>8078844830 nucleotide-binding universal stress UspA family protein [Helicobacter sp. NHP19-012]
MLRVLFGISDTQECRSGVDAAIRLFSKMKEVHFTLVHVSPEVLIYPESGIMNYSQTEVAEDEQSKHLIDEFTELFAQQGISCETALKMGNPVDIILEMAPSFDLLVIGASESSMFYRLFGSHQNSFIDNSPIPVLVAK
>8079978834 nucleotide-binding universal stress UspA family protein [Helicobacter pylori Hpfe126]
MNILFGISDTQECYSAIKFAVKLAHSLKEARFTLLHVSMEVFIYSESGMMDYGQTEALEEEKAKALLKQFEDAFKKENIECESVLKSGDLIDVVLDMAKDYDLLLIGASESNLLYRLFISHQNSLVEQSSIPVVIAK
>8079985236 nucleotide-binding universal stress UspA family protein [Helicobacter pylori Hpfe122]
MNILFGISDTQECYNAIKFAVKLAHSLKEVRFTLLHVSMEVFIYSESGMMDYGQTEALEEEKAKALLKQFENAFKKENIECESVLKSGDLIDVVLDMAKDYDLLLIGASESNLLYRLFISHQNSLVEQSSIPVVIAK
>8079994967 nucleotide-binding universal stress UspA family protein [Helicobacter pylori Hpfe112]
MNILFGISDTQECYNAVKFAVKLAHSLKEVRFTLLHVSMEVFIYSESGMMDYGQTEALEEEKAKALLKQFEDAFKKENIECESVLKSGDLIDVVLEMAKDYDLLLIGASESNLLYRLFISHQNSLVEQSSIPVVIAK
>8080009594 nucleotide-binding universal stress UspA family protein [Helicobacter pylori Hpfe100]
MNILFGISDTQECYNAIKFAVKLAHSLKEVRFTLLHVSMEVFIYSESGMMDYGQTEALEEEKAKALLKQFEDAFKKENIECESVLKSGDLIDVVLDMAKNYDLLLIGASESNLLYRLFISHQNSLVEQSSIPVVIAK
>8080014480 nucleotide-binding universal stress UspA family protein [Helicobacter pylori Hpfe096]
MNILFGISDTQECYNAIKFAVKLAHSLKEVRFTLLHVSMEVFIYSESGMIDYGQTEALEEEKAKALLKQFEDAFKKENIECESVLKSGDLIDVVLDMAKDYDLLLIGASESNLLYRLFISHQNSLVEQSSIPVVIAK
>8080016080 nucleotide-binding universal stress UspA family protein [Helicobacter pylori Hpfe095]
MNILFGISDTRECYNAIKFAVKLAHSLKEVRFTLLHVSMEVFIYSESGMMDYGQTEALEEEKAKALLKQFEDAFKKENIECESVLKSGDLIDVVLDMAKDYDLLLIGASESNLLYRLFISHQNSLVEQSSIPVVIAK
>8080738434 nucleotide-binding universal stress UspA family protein [Helicobacter pylori ASHA-010]
MNILFGISDTQECYNAIKFAVKLAHSLKEVRFTLLHVSMEVFIYSESGMMDYGQTEALEEEKAKALLKQFEDAFKKENIECESVLKSGDLIDVVLDMAKGYDLLLIGASESNLLYRLFISHQNSLVEQSSIPVVIAK
