# Supplementary material for: Insights into Functions of Universal Stress Proteins Encoded by Genomes of Gastric Cancer Pathogen Helicobacter pylori and Related Bacteria
Source: Pathogens. 2025 Mar 13;14(3):275. doi: 10.3390/pathogens14030275 (PMC11944479; doi:10.3390/pathogens14030275)
Supplement: Supplementary file 1 [file pathogens-14-00275-s001.zip › Supplementary-File-S3.fasta]

>637431774 hypothetical protein [Helicobacter hepaticus 3B1, ATCC 51449]
---------M----TKLLFGVSDTQECRRAIQTIIRFFGHREE-IELTLL------HVTP
EIVVYAESGIVDYGT--IENIENE---------KSNAILNEFEQAFNK-EGIA-CQKILK
TGNPIDVVLEIVNNYD--LLIIGASESS--LLHRIFNSHQNSFINSSPIPVLVAK-----
------------------------------------------------------------
------------------------------------------------------------
-------------------------
>637455286 hypothetical protein [Wolinella succinogenes DSM 1740]
---------MLSSKFPLLVATDLSPTGKVVLEKAF-KLAKRYH-KPLFIL------HVSE
TTLFAPKI---------IELTQIE-----------ANLCKLLEPFYARYPEVK-ATLLCR
QGGIEESIISAIKETQASLLLIGTSGEDNLLREFFLGSHCRKIIRSSTIPVLVVKNEEES
DYSKIFIPTDFSPSSQKMANLTLH--LFPHAYISLFHVILKPFEQRLGMYGLDKDEILRY
HKDIDNQSASEADHFIEKLKLPSGKHRIKLLMETGVFSAKLCLQKVKEAQSDLIALNTTG
NISFFSMDILNQSPKDVLIFKTDSE
>637456078 hypothetical protein [Wolinella succinogenes DSM 1740]
---------M----KKLLFAIDDTEACERAAQYILDMFGKDAD-CTLTLI------HVKP
EFMLYGEAVLAAYDE--IEMKEEE---------KAKLLTQKFSTFFTE-KGIN-PFVVIK
EGEPVEMVLEEAKDYN--LLIIGSSENS--FLNKIFASHQDDFIQKAPIPVLIVK-----
------------------------------------------------------------
------------------------------------------------------------
-------------------------
>638057393 hypothetical protein [Helicobacter acinonychis Sheeba]
--------------MNILFGISDTQECYNAIKFAIKFAHSLKE-VRFTLL------HVSM
EVFIYSESGMMDYGQ--TEALEEE---------KAKILLKQFEDAFKK-ENIE-CESVLK
SGDLVDVVLEMEKDYD--LLLIGASESN--LLYRLFSSNQNRLVEQSSISVMIAK-----
------------------------------------------------------------
------------------------------------------------------------
-------------------------
>642635679 hypothetical protein [Helicobacter pylori Shi470]
--------------MNILFGISDTQECYNAIKFAVKLAHSLKE-VRFTLL------HVSM
EVFIYSESGMMDYGQ--TEALEEE---------KAKALLKQFKDAFKK-ENIE-CESVLK
SGDLIDVVLDMAKDYD--LLLIGASESN--LLYRLFISHQNSLVEQSSIPVVIAK-----
------------------------------------------------------------
------------------------------------------------------------
-------------------------
>643415016 hypothetical protein [Helicobacter pylori P12]
--------------MNILFGISDTQECYNAIEFAVKLAHSLKE-ARFTLL------HVSM
EVFIYSESGMMDYGQ--TEALEEE---------KAKALLKQFEDAFKK-ENIE-CESVLK
SGDLIDVVLDMAKDYD--LLLIGASESN--LLYRLFISHQNSLVEQSSIPVVIAK-----
------------------------------------------------------------
------------------------------------------------------------
-------------------------
>643920184 hypothetical protein [Helicobacter canadensis MIT 98-5491, ATCC 700968]
---------M----KKILFAVDDTKACQKAAEFVVDFFGDRED-CTITII------HVKT
PIMLYGEAALAAYED--IEKKENE---------ESDRLLEDFSAIFTN-KGIN-IKQELL
EGEAVSEVLNYAKDFD--LLVIGQSEES--FWNKIFSTNQNDFSQKSPIPILIVK-----
------------------------------------------------------------
------------------------------------------------------------
-------------------------
>643921339 hypothetical protein [Helicobacter canadensis MIT 98-5491, ATCC 700968]
---------M---KNRIAVATDFSQKSLMALTKAI-YLAKKLQ-YTLDII------HVVE
YSIFHNPK---------KDKKAGK-----------DALAKFLKNHFPN-PEVE-MQQFCY
VGTIHKEINQHIKERECRLLCIGATGETQHLTDILLGSVTKQIVKKSPIPVLVAKNETLP
DYTNIFSPTDFSEASSKIAKITKK--FFPTAHLIFYHMISRPFEIRLGHYGANDEQISNF
NQTLENKTKELAKKFLKNFPE----HKNEVVLDSGILSYTRLLSVAENKNASLIALPTSG
KVSFFALDVLENSKIDVFIWKF---
>643921776 hypothetical protein [Helicobacter cinaedi CCUG 18818]
---------M----TKLLFGVSDTQECRRAIQTIIRFFGNRDE-IELTLL------HVNP
EIIVYAESGIVDYGT--IENIENE---------KSNAMLDEFETEFNK-QGIT-CQKILK
TGNPVDVVLEIINEYD--LLVIGASESS--LLHRIFNSHQNSFINSSPIPVLVAK-----
------------------------------------------------------------
------------------------------------------------------------
-------------------------
>643925486 hypothetical protein [Helicobacter pullorum MIT 98-5489]
---------M---KNRIAVATDFSKKSLMALTKAI-YLAKKFQ-CPLDVL------HIVE
YSIFHNPK---------KDKKAGK-----------EALAKFIEDNFPN-LEIE-MRQFCY
VGTIHKEINKHIKEYKCQILCVGATGETQHLTDILLGSVTKQIIKKSSIPVLVAKNESLP
DYINIFSPTDFSDSSTKIAKIAKR--IFPEAHLIFYHMINRPFEIRLGHYGADDEQITNF
NQNAENKAKEIAKKFLKNFQG----SKKEMILDSGILSYTRLLSVAESKNASLIALPTSG
KISFFALDVLENSKIDVLIWKF---
>643925527 hypothetical protein [Helicobacter pullorum MIT 98-5489]
---------M----KKILFAVDDTKSCQKAAEFVVNFFGDRED-CAITII------HVKT
PIMLYGEAALAAYED--IEKKESE---------ESDRLLEDFSAIFTN-KGVN-VKQQLL
EGEAVAEVLNYAKDYD--LLVIGQSEES--FWNKIFSTNQNDFSQKSPIPILIVK-----
------------------------------------------------------------
------------------------------------------------------------
-------------------------
>646265808 conserved hypothetical protein [Helicobacter winghamensis ATCC BAA-430]
---------M---KDRIVVATDFSKSSLVSLTKAM-YLAKKEK-CSLDIV------HIVE
YSIFHDPK---------KDKKAGK-----------EALAKFIADHFPK-PEVE-IAQFCY
VGTIHKEIHKHAKDRECRLLIIGATGETQHLTEVLLGSVAKRIVRKAEIPVLVTKDESLP
DYANIFSPTDFSEDSLKTAKATRK--FFPNANLIFYHMIARPFELRLGHYGADDEQISSF
NKDTENRAKEISKKFLKNFSG-----KSEVVLDSGILSYTRLLSVAESKNASLIALPTSG
KISFFALDVLQNSNIDIFICKF---
>646265951 conserved hypothetical protein [Helicobacter winghamensis ATCC BAA-430]
---------M----KKILFAVDATPSCQKAAQFVVDFFGDRED-CAISII------HVKT
PIMLYGEAALAAYEE--IEKKENA---------QSDKLLEDFSAIFTN-KGVN-VSQKLL
EGEAVTEVLNYAKDFD--LLVIGQSEES--FWNKIFSSNQNDFSEKSPIPILIVK-----
------------------------------------------------------------
------------------------------------------------------------
-------------------------
>646683096 UspA domain-containing protein [Helicobacter mustelae ATCC 43772]
---------M----KNILFGVHDTEECRQAINTIARLFGDQKESLEITLL------HVIP
ETIIHTESGIIDYEM--IEEKEQE---------EGQKILQEFAHAFYE-LGFS-CKKILK
NGDPIDKVLEAARDYE--LLIIGASESS--FLHRIFNSHQDSFVNASPISVLVAK-----
------------------------------------------------------------
------------------------------------------------------------
-------------------------
>646920851 Hypothetical protein [Helicobacter pylori v225]
--------------MNILFGISDTQECYNAIKFAVKLAHSLKE-ARFTLL------HVSM
EVFIYSESGMMDYGQ--TEALEEE---------KAKALLKQFEDAFKK-ENIE-CESVLK
SGDLIDVVLEMAKDYD--LLLIGASESN--LLYRLFISHQNSLVEQSSIPVVIAK-----
------------------------------------------------------------
------------------------------------------------------------
-------------------------
>648219262 putative universal stress global response regulator UspA [Helicobacter pylori PeCan4]
--------------MNILFGISDTQECYNAIKFAVKLAHSLKE-VRFTLL------HVSM
EVFIYSESGMMDYGQ--TEALEEE---------KAKALLKQFEDAFKK-ENIE-CESVLK
SGDLIDVVLDMAKDYD--LLLIGASESS--LLYRLFISHQNSLVEQSSIPVVIAK-----
------------------------------------------------------------
------------------------------------------------------------
-------------------------
>648253002 putative universal stress global response regulator UspA [Helicobacter pylori Cuz20]
--------------MNILFGISDTQECYNAIKFAVKLAHSLKE-VRFTLL------HVSM
EVFIYSESGMMDYGQ--TEALEEE---------KARALLKQFEDAFKK-ENIE-CESVLK
SGDLIDVVLEMAKDYD--LLLIGASESN--LLYRLFISHQNSLVEQSSIPVVIAK-----
------------------------------------------------------------
------------------------------------------------------------
-------------------------
>649803573 UspA domain protein [Helicobacter felis CS1, ATCC 49179]
---------M----LRVLFGISDTQECRTGLEATLKLFKKLKD-VHLTLV------HVSP
EVLIYPESGIMNYSQ--AEVIAHE---------QSNQLLEEFSELLKQ-EGIA-CEGLLK
VGSPVDVILEMAPGFD--LLVIGASESS--AFYKIFGSHQNSFIDNSPIPVLVAK-----
------------------------------------------------------------
------------------------------------------------------------
-------------------------
>650063798 hypothetical protein [Helicobacter suis HS1]
-------MAM----LRVLFGISDTQECRSGVDAAIRLFSRIKG-VHFTLV------HVSP
EVLIYPESGIMNYSQ--TEVVANE---------QSSKLIEEFTQLFTQ-QQIA-CEAVLK
MGNPVDVVLEMAPGFD--LLVIGASESS--MFYKLFGSHQNSFIDNSPIPVLVAK-----
------------------------------------------------------------
------------------------------------------------------------
-------------------------
>650071296 hypothetical protein [Helicobacter suis HS5]
-------MAM----LRVLFGISDTQECRSGVDAAIRLFSRIKD-VHFTLV------HVSP
EVLIYPESGIMNYSQ--TEVVANE---------QSSKLIEEFTQLFTQ-QQIA-CEAVLK
MGNPVDVVLEMAPGFD--LLVIGASESS--MFYKLFGSHQNSFIDNSPIPVLVAK-----
------------------------------------------------------------
------------------------------------------------------------
-------------------------
>650451601 putative universal stress global response regulator UspA [Helicobacter pylori India7]
--------------MNILFGISDTQECYNAIKFAVKLAHSLKE-VRFTLL------HVSM
EVFIYSESGMMDYGQ--TEALEEE---------KAKALLKQFEDAFKK-ENIE-CESVLK
SGDLIDVVLEMAKDYD--LLLIGASESN--LLYRLFISHQNSLVEQSSIPVVIAK-----
------------------------------------------------------------
------------------------------------------------------------
-------------------------
>650456494 hypothetical protein [Helicobacter pylori SouthAfrica7]
--------------MNILFGISDTQECYNAIKFAVKLAHSLKE-VRFTLL------HVSM
EVFIYSESGMMDYGQ--TEALEEE---------KAKALLKQFEEAFKK-ENIE-CESVLK
SGDLIDVVLDMAKDYD--LLLIGASESN--LLYRLFISHQNSLVEQSSIPVVIAK-----
------------------------------------------------------------
------------------------------------------------------------
-------------------------
>650934530 hypothetical protein [Helicobacter bizzozeronii CIII-1]
---------M----LRVLFGISQTQECRSGVDVAIRLFAEFKD-VHLTLV------HVSP
EVLVYPESGIMNYSQ--TEFIANE---------QSNHLLEEFIQLFKQ-EGIA-CESVLK
TGSPVDVILEMAPSFD--LLVIGASESS--TFYKIFGSHQNSFIDNSPIPVLVAK-----
------------------------------------------------------------
------------------------------------------------------------
-------------------------
>651056967 hypothetical protein [Helicobacter pylori F16]
--------------MNILFGISDTQECYNAIKFAVKLAHSLKE-AHFTLL------HVSM
EVFIYSESGMMDYGQ--TEALEEE---------KAKALLKQFEDAFKK-ENIE-CESVLK
SGDLIDVVLDMAKDYD--LLLIGASESN--LLYRLFISHQNSLVEQSSIPVVIAK-----
------------------------------------------------------------
------------------------------------------------------------
-------------------------
>651058485 hypothetical protein [Helicobacter pylori F30]
--------------MNILFGISDTQECYNAIKFAVKLAHSLKE-VHFTLL------HVSM
EVFIYSESGMMDYGQ--TEALEEE---------KAKALLKQFEDAFKK-ENIE-CESVLK
SGDLIDVVLDMAKDYD--LLLIGASESN--LLYRLFISHQSSLVEQSSIPVVIAK-----
------------------------------------------------------------
------------------------------------------------------------
-------------------------
>651160453 conserved hypothetical protein [Helicobacter pylori 83]
--------------MNILFGISDTQECYNAIKFAVKLAHSLKE-VHFTLL------HVSM
EVFIYSESGMMDYGQ--TEALEEE---------KAKALLKQFEDAFKK-ENIE-CESVLK
SGDLIDVVLDMAKDYD--LLLIGASESN--LLYRLFISHQNSLVEQSSIPVVIAK-----
------------------------------------------------------------
------------------------------------------------------------
-------------------------
>2511793567 Nucleotide-binding universal stress protein,  UspA family [Helicobacter pylori Puno135]
--------------MNILFGISDTQECYNAIKFAVKLAHSLKE-VRFTLL------HVSM
EVFIYSESGMMDYGQ--TEALEEE---------KAKALLKQFEDAFKK-ENIE-CESVLK
SGDLIDVVLEMAKDYD--LLLIGASESS--LLYRLFISHQNSLVEQSSIPVVIAK-----
------------------------------------------------------------
------------------------------------------------------------
-------------------------
>2511867839 Nucleotide-binding universal stress protein,  UspA family [Helicobacter pylori 35A]
--------------MNILFGISDTQECYNAIKFAVKLAHSLKE-AHFTLL------HVSM
EVFIYSESGMMDYGQ--TEALEEE---------KAKALLKQFEDAFKK-ESIE-CESVLK
SGDLIDVVLDMAKDYD--LLLIGASESN--LLYRLFISHQNSLVEQSSIPVVIAK-----
------------------------------------------------------------
------------------------------------------------------------
-------------------------
>2512018882 Nucleotide-binding universal stress protein,  UspA family [Helicobacter pylori Puno120]
--------------MNILFGISDTQECYNAIKFAVKLAHSLKE-VRFTLL------HVSM
EVFIYSESGMMDYGQ--TEALEEE---------KAKALLKQFEDAFKK-ENIE-CESVLK
IGDLIDVVLEMAKDYD--LLLIGASESS--LLYRLFISHQNSLVEQSSIPVVIAK-----
------------------------------------------------------------
------------------------------------------------------------
-------------------------
>2514075592 Nucleotide-binding universal stress protein,  UspA family [Helicobacter cetorum MIT 99-5656]
--------------MNILFGISDTLECRNAIKFAIKLAHSLKT-VRFTLL------HVSM
EVFIYSESGMMDYGT--TEALEEE---------RAKDLLKEFEDAFKK-ENIE-CESVLK
SGDSIDVVLGMAKDYD--LLLIGASESN--LLYRLFGSHQNRLIEQSSIPIMVAK-----
------------------------------------------------------------
------------------------------------------------------------
-------------------------
>2514124516 Nucleotide-binding universal stress protein,  UspA family [Helicobacter cetorum MIT 00-7128]
--------------MNILFGISDTQECRNAVESAIKLAHSLKS-VRFTLL------HVSM
EVFIYADNGMMDYGT--TEALEEK---------KAKALLQEFSTLFEK-EGII-CEQVLK
SGEPIDVVLDMAKDYD--LLLIGASESN--LLYRLFGSHQNRFIDQSPIPIMVAK-----
------------------------------------------------------------
------------------------------------------------------------
-------------------------
>2514136900 Nucleotide-binding universal stress protein,  UspA family [Helicobacter pylori Shi169]
--------------MNILFGISDTQECYNAIKFAVKLAHSLKE-VRFTLL------HVSM
EVFIYSESGMMDYGQ--TEALEEE---------KAKALLKQFEDAFKK-ENIE-CESVLK
SGDLVDVVLDMAKDYD--LLLIGASESN--LLYRLFISHQNSLVEQSSIPVVIAK-----
------------------------------------------------------------
------------------------------------------------------------
-------------------------
>2514180701 Nucleotide-binding universal stress protein,  UspA family [Helicobacter pylori Shi417]
--------------MNILFGISDTQECYNAIKFAVKLAHSLKE-VRFTLL------HVSM
EVFIYSESGMMDYDQ--TEALEVE---------KAKALLKQFEDAFKK-ENIE-CESVLK
SGDLIDVVLDMAKDYD--LLLIGASESN--LLYRLFVSHQNSLVEQSSIPVVIAK-----
------------------------------------------------------------
------------------------------------------------------------
-------------------------
>2519493670 Nucleotide-binding universal stress protein,  UspA family [Helicobacter pylori XZ274]
--------------MNILFGISDTQECYNAIKFAVKLAHSLKE-ARFTLL------HVSM
EVFIYSESGMMDYGQ--TEALEEE---------KAKALLKQFEDAFKK-ENIE-CESVLK
SGDLIDVVLDMAKDYD--LLLIGASESN--LLYRLFISHQNSLVEQSSIPVVIAK-----
------------------------------------------------------------
------------------------------------------------------------
-------------------------
>2522043045 Nucleotide-binding universal stress protein,  UspA family [Helicobacter pylori Aklavik86]
--------------MNILFGISDTQECYNAIKFAVKLAHSLKE-VRFTLL------HVSM
EVFIYSESGMMDYGQ--TEALEEE---------KAEALLKQFEDAFKK-ENIE-CESVLK
SGDLIDVVLEMAKDYD--LLLIGASESN--LLYRLFSSNQNRLVEQSNIPVMIAK-----
------------------------------------------------------------
------------------------------------------------------------
-------------------------
>2526737476 Nucleotide-binding universal stress protein,  UspA family [Helicobacter pylori Hp A-5]
--------------MNILFGISDTQECYNAIKFAVKLAHSLKE-VRFTLL------HVSM
EVFIYSESGMMDYSQ--TEALEEE---------KAKALLKQFEDAFKK-ENIE-CESVLK
SGDLIDVVLDMAKDYD--LLLIGASESN--LLYRLFISHQNSLVEQSSIPVVIAK-----
------------------------------------------------------------
------------------------------------------------------------
-------------------------
>2526908741 Nucleotide-binding universal stress protein,  UspA family [Helicobacter pylori Hp H-43]
--------------MNILFGISDTQECYNAIRFAVKLAHSLKE-VRFTLL------HVSM
EVFIYSESGMMDYGQ--TEALEEE---------KAKALLKQFEDAFKK-ENIE-CESVLK
SGDLIDVVLDMAKDYD--LLLIGASESN--LLYRLFISHQNSLVEQSSIPVVIAK-----
------------------------------------------------------------
------------------------------------------------------------
-------------------------
>2530666598 Nucleotide-binding universal stress protein,  UspA family [Helicobacter pylori GAM105Ai]
--------------MNILFGISDTQECYNAIKFAVKLAHSLKE-FRFTLL------HVSM
EVFIYSESGMMDYGQ--TEALEEE---------KAKALLKQFEDAFKK-ENIE-CESVLK
SGDLIDVVLDMAKDYD--LLLIGASESN--LLYRLFISHQNSLVEQSSIPVVIAK-----
------------------------------------------------------------
------------------------------------------------------------
-------------------------
>2530932048 Universal stress protein family protein [Helicobacter pylori CPY6081]
------------------------------------------------ML------HVSM
EVFIYSESGMMDYGQ--TEALEEE---------KAKALLKQFEDAFKK-ENIE-CESVLK
SGDLIDVVLDMAKDYD--LLLIGASESN--LLYRLFISHQNSLVEQSSIPVVIAK-----
------------------------------------------------------------
------------------------------------------------------------
-------------------------
>2531287010 Nucleotide-binding universal stress protein,  UspA family [Helicobacter pylori Hp H-28]
--------------MNILFGISDTQECYNAIKFAIKLAHSLKE-VRFTLL------HVSM
EVFIYSESGMMDYGQ--TEALEEE---------KAKALLKQFEDAFKK-ENIE-CESVLK
SGDLIDVVLEMAKDYD--LLLIGASESN--LLYRLFISHQNSLVEQSSIPVVIAK-----
------------------------------------------------------------
------------------------------------------------------------
-------------------------
>2531429558 Nucleotide-binding universal stress protein,  UspA family [Helicobacter pylori GAMchJs117Ai]
--------------MNILFGISDTQECYNAIKFAVKLAHSLKE-VRFTLL------HVSM
EVFIYSESGMMDYGQ--TEALEEE---------KAKALLKQFEDAFKK-EKIE-CESVLK
SGDLIDVVLDMAKDYD--LLLIGASESN--LLYRLFISHQNSLVEQSSIPVVIAK-----
------------------------------------------------------------
------------------------------------------------------------
-------------------------
>2531770876 Nucleotide-binding universal stress protein,  UspA family [Helicobacter pylori GAM260BSi]
--------------MNILFGISDTQECYNAIKFAVKLAHSLKE-ARFTLL------HVSM
EVFIYSESGMMDYGQ--TEALEEE---------KAKALLKQFEDAFKK-ENIE-CESVLK
SGDLIDVVLDMAKDYD--LLLIGASESN--LLYRLFISHQNSLIEQSSIPVVIAK-----
------------------------------------------------------------
------------------------------------------------------------
-------------------------
>2534472277 Nucleotide-binding universal stress protein,  UspA family [Helicobacter pylori Hp H-11]
--------------MNILFGISDTQECYNAIKFAVKLAHSLKE-VRFTLL------HVSM
EVFIYSESGMMDYGQ--TEALEEE---------KAKTLLKQFEDAFKK-ENIE-CESVLK
SGDLIDVVLEMAKDYD--LLLIGASESN--LLYRLFISHQNSLVEQSSIPVVIAK-----
------------------------------------------------------------
------------------------------------------------------------
-------------------------
>2534561835 Nucleotide-binding universal stress protein,  UspA family [Helicobacter pylori Hp P-62]
--------------MNILFGISDTQECYNAIKFAVKLAHSLKE-VRFTLL------HVSM
EVFIYSESGMMDYGQ--TEALEEE---------KAKDLLKQFEDAFKK-ENIE-CESVLK
SGDLIDVVLDMAKDYD--LLLIGASESN--LLYRLFISHQNSLVEQSSIPVVIAK-----
------------------------------------------------------------
------------------------------------------------------------
-------------------------
>2536002162 Nucleotide-binding universal stress protein,  UspA family [Helicobacter pylori CPY3281]
--------------MNILFGISDTQECYNAIKFAVKLAHSLKE-VRFTLL------HVSV
EVFIYSESGMMDYGQ--TEALEEE---------KDKALLKQFEDAFKK-ENIE-CESVLK
SGDLIDVVLDMAKDYD--LLLIGASESN--LLYRLFISHQNSLVEQSSIPVVIAK-----
------------------------------------------------------------
------------------------------------------------------------
-------------------------
>2537224544 Nucleotide-binding universal stress protein,  UspA family [Helicobacter pylori GAM96Ai]
MSKLHLRLVL----MNILFGISDTQECYNAIKFAVKLAHSLKE-VRFTLL------HVSM
EVFIYSESGMMDYGQ--TEALEEE---------KAKALLKQFEDAFKK-ENIE-CESVLK
SGDLIDVVLDMAKDYD--LLLIGASESN--LLYRLFISHQNSLVEQSSIPVVIAK-----
------------------------------------------------------------
------------------------------------------------------------
-------------------------
>2538221785 Nucleotide-binding universal stress protein,  UspA family [Helicobacter pylori Hp A-27]
--------------MNILFGISDTQECYDAIKFAVKLAHSLKE-VRFTLL------HVSM
EVFIYSESGMMDYGQ--TEALEEE---------KAKALLKQFEDAFKK-ENIE-CESVLK
SGDLIDVVLDMAKDYD--LLLIGASESN--LLYRLFISHQNSLVEQSSIPVVIAK-----
------------------------------------------------------------
------------------------------------------------------------
-------------------------
>2539606680 Nucleotide-binding universal stress protein,  UspA family [Helicobacter pylori Hp P-30]
--------------MNILFGISDTQECYNAIKFAVKLAHSLKE-VRFTLL------HVSM
EVFIYSESGMMDYGQ--TEALEEE---------KAKALLKQFEDAFKK-EDIE-CESVLK
SGDLIDVVLDMAKDYD--LLLIGASESN--LLYRLFISHQNSLVEQSSIPVVIAK-----
------------------------------------------------------------
------------------------------------------------------------
-------------------------
>2546220375 Nucleotide-binding universal stress protein,  UspA family [Helicobacter pylori UM066]
--------------MDILFGISDTQECYNAIKFAVKLAHSLKE-VRFTLL------HVSM
EVFIYSESGMMDYGQ--TEALEEE---------KAKALLKQFEDAFKK-ENIE-CESVLK
SGDLIDVVLEMAKDYD--LLLIGASESN--LLYRLFISHQNSLVEQSSIPVVIAK-----
------------------------------------------------------------
------------------------------------------------------------
-------------------------
>2546221861 Nucleotide-binding universal stress protein,  UspA family [Helicobacter pylori UM037]
--------------MNILFGISDTQECYNAIKFAVKLAHSLKE-VRFTLL------HVSM
EVFIYSESGIMDYGQ--TEALEEE---------KAKALLKQFEDAFKK-ENIE-CESVLK
SGDLIDVVLEMAKDYD--LLLIGASESN--LLYRLFISHQNSLVEQSSIPVVIAK-----
------------------------------------------------------------
------------------------------------------------------------
-------------------------
>2548629852 Nucleotide-binding universal stress protein,  UspA family [Helicobacter pylori NQ1712]
--------------MNILFGISDTQECYNAIKFAVKLAHSLKE-VRFTLL------HVSM
EVFIYSESGMMDYGQ--TEALEEE---------KANALLKQFEDAFKK-ENIE-CESVLK
SGDLIDVVLEMAKDYD--LLLIGASESN--LLYRLFISHQNSLVEQSSIPVVIAK-----
------------------------------------------------------------
------------------------------------------------------------
-------------------------
>2553618496 Nucleotide-binding universal stress protein,  UspA family [Helicobacter pylori UM045]
--------------MNILFGISDTQECYNAIKFAVKLAHSLKE-ARFTLL------HVSM
EVFIYSESGMMDYGQ--TEALEEE---------KAKALLKQFEDAFKK-ESIE-CESVLK
SGDLIDVVLDMAKDYD--LLLIGASESN--LLYRLFISHQNSLVEQSSIPVVIAK-----
------------------------------------------------------------
------------------------------------------------------------
-------------------------
>2553626457 Nucleotide-binding universal stress protein,  UspA family [Helicobacter pylori UM034]
--------------MDILFGISDTQECYNAIKFAVKLAHSLKE-VRFTLL------HVSM
EVFIYSESGMMDYGQ--TEALEEE---------KAKALLKQFEDAFKK-ENIE-CESVLK
SGDLIDVVLDMAKDYD--LLLIGASESN--LLYRLFISHQNSLVEQSSIPVVIAK-----
------------------------------------------------------------
------------------------------------------------------------
-------------------------
>2556053692 Nucleotide-binding universal stress protein,  UspA family [Helicobacter pylori SouthAfrica20]
--------------MKILFGISDTQECYNAIKFAIKLAHSLKE-VRFTLL------HVSM
EVFIYSESGMMDYGQ--TEALEEE---------KAKALLKQFEEAFKK-ENIE-CESVLK
SGDLIDVVLDMAKDYD--LLLIGASESN--LLYRLFISHQNSLVEQSSIPVVIAK-----
------------------------------------------------------------
------------------------------------------------------------
-------------------------
>2558696962 Nucleotide-binding universal stress protein,  UspA family [Helicobacter rodentium ATCC 700285]
---------M----KKILFAVDGTKSCQKAAEFVVKFFGDRED-CAFTII------HVKT
PIMLYGEAALAAYEE--IEKKESA---------QSDKLLEEFSAIFTQ-KGIN-IQTKML
EGEAVTEVLAYAKDFD--LLVIGQSEES--FWNKIFSTNQNDFSQKSPIPILIVK-----
------------------------------------------------------------
------------------------------------------------------------
-------------------------
>2558698002 Nucleotide-binding universal stress protein,  UspA family [Helicobacter rodentium ATCC 700285]
---------M---KNRIVVATDFSQSSLAALTKAM-FLAKKHK-YTLDVV------HVVE
YSIFHDPK---------KDKKVGK-----------EALAKFIADNFPK-PEVE-ISQFCY
VGTIHKEINKHSKDRECRLLLVGATGETQYLTEVLLGSVTKKIIRKSEIPVLITKNEALP
DYINIFSPTDFSDSSLKLAKTTRK--FFPEANLVFYHMISRPFELRLGRYGADDEQISKF
NKSAEEDARECSKEFLSNLSG-----KNEMVLDSGILSYTRLLSVAESKNVSLIALPTSG
KVSFFALDVLQHSNVDVLIWKF---
>2559319580 Nucleotide-binding universal stress protein,  UspA family [Helicobacter macacae MIT 99-5501]
---------M----SKLLFGVSDTEECRRAIKTIIRLFGHRQE-VELTLL------HVTP
EVLVYAESGIVDYGT--IENIEKE---------KSNEILEEFELTFKS-EGIS-CNKILR
TGNPVDVVLEIADKYD--LLVIGASESS--LLHRIFNSHQNSIVNSSPIPVLVAK-----
------------------------------------------------------------
------------------------------------------------------------
-------------------------
>2559322441 Nucleotide-binding universal stress protein,  UspA family [Helicobacter canis NCTC 12740]
---------M----AKLLFGVSDTEECRAAIKTIIRLFGQRQE-VELTLL------HVTP
EVLVYAESGIVDYGM--IESIENE---------KSNEILDEFEQTFKT-EGIA-CKKILR
TGNPIDVVLEIADGYD--LLVIGASESS--MLHRIFSSHQNSFVSSSPIPVLVAK-----
------------------------------------------------------------
------------------------------------------------------------
-------------------------
>2563231197 Nucleotide-binding universal stress protein,  UspA family [Helicobacter bilis ATCC 43879]
------MADA----IRILFGVSDTDECRKAIPTIIKLFARRSE-IELTLL------HVTP
ETIVLAESGIVDYAS--LEHVQEE---------ESHAILQEFAKVFNN-EGIA-CKKILK
NGNPIDVVLEIADQYD--LLVIGASESS--ILHRIFNSHQNGFINSSPIPVLVAK-----
------------------------------------------------------------
------------------------------------------------------------
-------------------------
>2570993901 Universal stress protein family protein [Helicobacter pylori E48]
--------------MNILFGISDTQECYNAIKFAVKLAHSLKE-VRFTLL------HVSM
EVFIYSESGMMDYGQ--TEALEEE---------KAKALLKQFEDAFKK-ENIE-CESVLK
SGDLIDVVLEMAKDYD--LLLIGASESN--LLYRLFISHQNSLVEQSSIPIVIAK-----
------------------------------------------------------------
------------------------------------------------------------
-------------------------
>2572658710 Nucleotide-binding universal stress protein,  UspA family [Helicobacter pylori Oki128]
--------------MKILFGISDTQECYNAIKFAVKLAHSLKE-VRFTLL------HVSM
EVFIYSESGMIDYGQ--TEALEEE---------KAKALLKQFEDAFKK-ENIE-CESVLK
SGDLIDVVLDIAKDYD--LLLIGASESN--LLYRLFISHQNSLVEQSSIPVVIAK-----
------------------------------------------------------------
------------------------------------------------------------
-------------------------
>2578833292 Nucleotide-binding universal stress protein,  UspA family [Helicobacter pylori UM065]
--------------MNILFGISDTQECYNAIKFAIKLAHSLKE-VRFTLL------HVSM
EVFIYSESGMMDYGQ--TEALEEE---------KAKALLKQFEDAFKK-ENIE-CESVLK
SGDLIDVVLDMAKDYD--LLLIGASESN--LLYRLFISHQNSLVEQSSIPVVIAK-----
------------------------------------------------------------
------------------------------------------------------------
-------------------------
>2578989678 Nucleotide-binding universal stress protein,  UspA family [Helicobacter pylori PZ5026]
--------------MNILFGVSDTQECYNAIKFAVKLAHSLKE-VRFTLL------HVSM
EVFIYSESGMMDYGQ--TEALEEE---------KAKALLKQFEDAFKK-ENIE-CESVLK
SGDLIDVVLDMAKDYD--LLLIGASESN--LLYRLFISHQNSLVEQSSIPVVIAK-----
------------------------------------------------------------
------------------------------------------------------------
-------------------------
>2579015068 Universal stress protein family protein [Helicobacter pylori PZ5086]
--------------MNILFGISDTQECYNAIKFAVKLAHSLKE-VRFTLL------HVSM
EVFIYSESGMMDYSQ--TEALEEE---------KAKALLKQFEDAFKK-ENIE-CESVLK
SGDLIDVVLEMAKDYD--LLLIGASESN--LLYRLFISHQNSLVEQSSIPIVIAK-----
------------------------------------------------------------
------------------------------------------------------------
-------------------------
>2579072092 Nucleotide-binding universal stress protein,  UspA family [Helicobacter pylori SouthAfrica50]
--------------MNILFGISDTQECYNAIKFAIKLAHSLKE-VRFTLL------HVSM
EVFIYSESGMMDYGQ--TEALEEE---------KAKALLKQFEEAFKK-ENIE-CESVLK
SGDLIDVVLDMAKDYD--LLLIGASESN--LLYRLFISHQNSLVEQSSIPVVIAK-----
------------------------------------------------------------
------------------------------------------------------------
-------------------------
>2579244322 Nucleotide-binding universal stress protein,  UspA family [Helicobacter fennelliae MRY12-0050]
---------M----AKLLFGVSDTEECRRAIKTIIKLFGHRDE-VELTLL------HVTP
EVLVYAESGIVDYGT--IENIEQE---------KSNEILDEFDHTFKA-EGIL-CKKILR
TGNPIDVVLEIAHQFD--LLVIGASESS--LLHRIFNSHQNSFINSSPIPVLVAK-----
------------------------------------------------------------
------------------------------------------------------------
-------------------------
>2612514180 Nucleotide-binding universal stress protein,  UspA family [Helicobacter pylori SA215C]
--------------MNILFGISDTQECYNAIKFAVKLAHSLKE-VRFTLL------HVSM
EVFIYSESGMMDYGQ--TEALEEE---------KAKALLKQFEDAFKK-ENIE-CESVLK
SGDLIDVVLDMAKDYD--LLLIGASESN--LLYRLFISHQNSLIEQSSIPVVIAK-----
------------------------------------------------------------
------------------------------------------------------------
-------------------------
>2618779292 Nucleotide-binding universal stress protein,  UspA family [Helicobacter pylori SA194C]
--------------MKILFGISDTQECYNAIKFAVKLAHSLKE-VRFTLL------HVSM
EVFIYSESGMMDYGQ--TEALEEE---------KAKALLKQFEEAFKK-ENIE-CESVLK
SGDLIDVVLDMAKDYD--LLLIGASESN--LLYRLFISHQNSLVEQSSIPVVIAK-----
------------------------------------------------------------
------------------------------------------------------------
-------------------------
>2618971326 Nucleotide-binding universal stress protein,  UspA family [Helicobacter pylori SA160A]
--------------MKILFGISDTQECYNAIKFAIKLAHSLKE-VRFTLL------HVSM
EVFIYSESGMMDYGQ--TEALEEE---------KAKALLKQFEDAFKK-ENIE-CESVLK
SGDLIDVVLDMAKDYD--LLLIGASESN--LLYRLFISHQNSLVEQSSIPVVIAK-----
------------------------------------------------------------
------------------------------------------------------------
-------------------------
>2619006865 Universal stress protein family protein [Helicobacter pylori SA166A]
--------------MNILFGISDTQECYNAIKFAVKLAHSLKE-VRFTLL------HVSM
EVFIYSESGMMDYGQ--TEALEEE---------KAKALLKQFEEAFKK-ENIE-CESVLK
SGDLIDVVLDMAKDYD--LLLIGASESN--LLYRLFISHQNILVEQSSIPVVIAK-----
------------------------------------------------------------
------------------------------------------------------------
-------------------------
>2620632116 Nucleotide-binding universal stress protein,  UspA family [Helicobacter heilmannii ASB1.4]
---------M----LRVLFGISDTQECRSGVDAAIRLFSKIKE-VHFTLV------HVSP
EVLIYPESGIMNYSQ--TEVAENE---------QSKNLVDEFIELFAQ-QGIS-CETVLK
MGSPVDIILEMAPSFD--LLVIGASESS--MFYRLFGSHQNSFIDNSPIPVLVAK-----
------------------------------------------------------------
------------------------------------------------------------
-------------------------
>2620859416 Nucleotide-binding universal stress protein,  UspA family [Helicobacter pylori HP87hu]
--------------MNILFGISDTQECYNAIKFAVKLAHSLKE-VRFTLL------HVSM
EVFIYSESGMMDYGQ--TEALEEE---------KANALLKQFEDAFKK-ENIE-CESVLK
SGDLIDVVLDMAKDYD--LLLIGASESN--LLYRLFISHQNSLVEQSSIPVVIAK-----
------------------------------------------------------------
------------------------------------------------------------
-------------------------
>2620908043 Nucleotide-binding universal stress protein,  UspA family [Helicobacter pylori SA233A]
--------------MNILFGISDTQECYNTIKFAVKLAHSLKE-VRFTLL------HVSM
EVFIYSESGMMDYGQ--TEALEEE---------KAKALLKQFEEAFKK-ENIE-CESVLK
SGDLIDVVLDMAKDYD--LLLIGASESN--LLYRLFISHQNSLVEQSSIPVVIAK-----
------------------------------------------------------------
------------------------------------------------------------
-------------------------
>2633343392 Universal stress protein family protein [Helicobacter pylori Hp238]
--------------MNILFGISDTQECYNAIKFAVKLAHSLKE-VRFTLL------HVSM
EVFIYSESGMMDYGQ--TEALEEE---------KAKALLKQFEDAFKK-ENIE-CESVLK
SGDLIDVVLDMAKDYD--LLFDRGE--------RI-------------------------
------------------------------------------------------------
------------------------------------------------------------
-------------------------
>2635938448 Nucleotide-binding universal stress protein,  UspA family [Helicobacter pylori UM291]
--------------MNILFGISDTQECYNAIKFAVKLAHSLKE-VRFTLL------HVSM
EVFIYSESGMMDYSQ--TEALEEE---------KAKALLKQFEDAFKK-EDIE-CESVLK
SGDLIDVVLDMAKDYD--LLLIGASESN--LLYRLFISHQNSLVEQSSIPVVIAK-----
------------------------------------------------------------
------------------------------------------------------------
-------------------------
>2646241934 Nucleotide-binding universal stress protein,  UspA family [Helicobacter pullorum 229334/12]
---------M---KNRIAVATDFSKKSLMALTKAI-YLAKKFQ-CPLDVL------HIVE
YSIFHNPK---------KDKKAGK-----------EALAKFIEDNFPN-LEIE-MRQFCY
VGTIHKEINKHIKEYECQILCVGATGETQHLTDILLGSVTKQIIKKSSIPVLVAKNESLP
DYINIFSPTDFSDSSTKIAKIAKR--IFPEAHLIFYHMINRPFEIRLGHYGADDEQITNF
NQNAENKAKEIAKKFLKNFQG----SKKEMILDSGILSYTRLLSVAESKNASLIALPTSG
KISFFALDVLENSKIDVLIWKF---
>2646243443 Nucleotide-binding universal stress protein,  UspA family [Helicobacter pullorum 229334/12]
---------M----KKILFAVDDTKSCQKAAEFVVNFFGDRED-CAITII------HVKT
PIMLYGEAALAAYED--IEKKESE---------ESDRLLEDFSAIFTN-KGVN-VKQQLL
EGEAVAEVLNYAKDYD--LLVIGQSEGS--FWNKIFSTNQNDFSQKSPIPILIVK-----
------------------------------------------------------------
------------------------------------------------------------
-------------------------
>2647731632 Nucleotide-binding universal stress protein,  UspA family [Helicobacter pullorum 229254/12]
---------M---KNRIAVATDFSKKSLMALTKAI-YLAKKFQ-CSLDVL------HIVE
YSIFHNPK---------KDKKAGK-----------EALAKFIEDNFPN-LEIE-MRQFCY
VGTIHKEINKHIKEYKCQILCVGATGETQHLTDILLGSVTKQIIKKSSIPVLVAKNESLP
DYINIFSPTDFSDSSVKIAKIAKR--IFPEAHLIFYHMINRPFEIRLGHYGADDEQITNF
NQNAENKAKEIAKKFLKNFQG----SKKEMILDSGILSYTRLLSVAESKNASLIALPTSG
KISFFALDVLENSKIDVLIWKF---
>2650868549 Nucleotide-binding universal stress protein,  UspA family [Helicobacter pylori UM171S]
--------------MNILFGISDTQECYNDIKFAVKLAHSLKE-VRFTLL------HVSM
EVFIYSESGMMDYGQ--TEALEEE---------KAKALLKQFEDAFKK-ENIE-CESVLK
SGDLIDVVLDMAKDYD--LLLIGASESN--LLYRLFISHQNSLVEQSSIPVVIAK-----
------------------------------------------------------------
------------------------------------------------------------
-------------------------
>2651145192 Nucleotide-binding universal stress protein,  UspA family [Helicobacter pylori UM122]
--------------MNILFGISDTQECYNTIKFAVKLAHSLKE-VRFTLL------HVSM
EVFIYSESGMMDYGQ--TEALEEE---------KAKALLKQFEDAFKK-ENIE-CESVLK
SGDLIDVVLEMAKDYD--LLLIGASESN--LLYRLFISHQNSLVEQSSIPVVIAK-----
------------------------------------------------------------
------------------------------------------------------------
-------------------------
>2653150999 Nucleotide-binding universal stress protein,  UspA family [Helicobacter pylori UM229R]
--------------MNILFGISDTQECYNA-KFAVKLAHSLKE-VRFTLL------HVSM
EVFIYSESGMMDYGQ--TEALEEE---------KAKALLKQFEDAFKK-ENIE-CESVLK
SGDLIDVVLDMAKDYD--LLLIGASESN--LLYRLFISHQNSLVEQSSIPVVIAK-----
------------------------------------------------------------
------------------------------------------------------------
-------------------------
>2653151849 Universal stress protein family protein [Helicobacter pylori UM276S]
--------------MNILFGISDTQECYNAIKFAVKLAHSLKE-AHFTLL------HVSM
EVFIYSESGMMDYSQ--TEALEEE---------KAKL-----------------C-----
------------------------------------------------------------
------------------------------------------------------------
------------------------------------------------------------
-------------------------
>2654720114 Nucleotide-binding universal stress protein,  UspA family [Helicobacter pullorum 229336/12]
---------M---KNRIAVATDFSKKSLMALTKAI-YLAKKFQ-CSLDVL------HIVE
YSIFHNPK---------KDKKAGK-----------EALAKFIEDNFPN-LEIE-MRQFCY
VGTIHKEINKHIKEYKCQILCVGATGETQHLTDILLGSVTKQIIKKSSIPVLVAKNESLP
DYINIFSPTDFSDSSTKIAKIAKR--IFPEAHLIFYHMINRPFEIRLGHYGADDEQITNF
NQNAENKAKEIAKKFLKNFQG----SKKEMILDSGILSYTRLLSVAESKNASLIALPTSG
KISFFALDVLENSKIDVLIWKF---
>2654720152 Nucleotide-binding universal stress protein,  UspA family [Helicobacter pullorum 229336/12]
---------M----KKILFAVDNTKSCQKAAEFVVNFFGDRED-CAITII------HVKT
PIMLYGEAALAAYED--IEKRENE---------ESDKLLEDFSAIFIN-KGIN-IKQELL
EGEAVAEVLNYAKDYD--LLVIGQSEES--FWNKIFSTNQNDFSQKSPIPILIVK-----
------------------------------------------------------------
------------------------------------------------------------
-------------------------
>2655254741 Universal stress protein family protein [Helicobacter pylori UM163S]
--------------MNILFGISDTQECYNAIKFAVKLAHSLKE-VRFTLL------HVSM
EVFIYSESGMMDYGQ--TEALEEE---------KAKALLKQFEDAFKK-ENIE-CESVLK
SGDLIDVVLDMAKDYD--LLLIGASESN--LLYRLFISHQNSLVEQSSXPVVIAK-----
------------------------------------------------------------
------------------------------------------------------------
-------------------------
>2657643746 Nucleotide-binding universal stress protein,  UspA family [Helicobacter sp. 05-5293]
---------M----TKLLFGVSDTQECRRAIQTIIKFFGHRDE-VELTLL------HVTP
EIVVYAESGIVDYGT--IENIENE---------KSNNILSEFEQSFNK-EGIM-CQKILK
TGNPIDVVLEIVNNYD--LLVIGASESS--LLHRIFNSHQNSFINSSPIPVLVAK-----
------------------------------------------------------------
------------------------------------------------------------
-------------------------
>2659001563 Nucleotide-binding universal stress protein,  UspA family [Helicobacter pylori FD506]
--------------MSILFGISDTQECYNAIKFAVKLAHSLKE-VRFTLL------HVSM
EVFIYSESGMMDYGQ--TEALEEE---------KAKALLKQFEDAFKK-ENIE-CESVLK
SGDLIDVVLDMAKDYD--LLLIGASESN--LLYRLFISHQNSLVEQSSIPVVIAK-----
------------------------------------------------------------
------------------------------------------------------------
-------------------------
>2659132519 Nucleotide-binding universal stress protein,  UspA family [Helicobacter trogontum ATCC 49310]
------MVDA----IKILFGVSDTDECRKAIPTIIKLFARRSE-IELTLL------HVTP
ETIVLAESGIVDYAS--LEHVQEE---------ESHAILQEFAKVFNN-EGIA-CKKILK
NGNPIDVVLEIADQYD--LLVIGASESS--ILHRIFNSHQNGFINSSPIPVLVAK-----
------------------------------------------------------------
------------------------------------------------------------
-------------------------
>2661413769 Nucleotide-binding universal stress protein,  UspA family [Helicobacter apodemus MIT-03-7007]
---------M---KNRIAVATDFSQNSLIAISKAL-YLAKKSK-STLDVV------HIVE
HSIFHDPK---------QSKRTGK-----------EALAKFILEHFPN-PEVV-IQEFCY
VGSIVKGICKHIKERECKLLCVGSAGENHHLTEILLGSTAKQIVKKSQIPVLVTKNESLP
DYINAFSPTDFSNNSLKLAKVTKK--LFDNIKITFYHMINRPFEIRLGHYGADDEQISKY
NKSAEEKAKEQSKKFLKELDK----NNVNMVLDSGILTYTRLLSVAESKNSSLVVLPTSG
KVSFFALDVLEHSNLDVLICKF---
>2661679563 Nucleotide-binding universal stress protein,  UspA family [Helicobacter pylori UM233R]
--------------MNILFGISDTQECYNAIKFAVKLPHSLKE-VRFTLL------HVSM
EVFIYSESGMMDYGQ--TEALEEE---------KAKALLKQFEDAFKK-ENIE-CESVLK
SGDLIDVVLDMAKDYD--LLLIGASESN--LLYRLFISHQNSLVEQSSIPVVIAK-----
------------------------------------------------------------
------------------------------------------------------------
-------------------------
>2661989910 Nucleotide-binding universal stress protein,  UspA family [Helicobacter ailurogastricus Hail11]
---------M----LRVLFGISDTQECRSGVDAAIRLFSKIKE-VHFTLV------HVSP
EVLIYPESGIMNYSQ--TEVVANE---------QSKQLIDEFMELFTQ-EGIS-CETVLK
MGNPVDIVLEMAPSFD--LLVIGASESS--MFYRLFGSHQNSFIDNSPIPVLVAK-----
------------------------------------------------------------
------------------------------------------------------------
-------------------------
>2665083364 Nucleotide-binding universal stress protein,  UspA family [Helicobacter typhlonius 98-6810]
---------M----TKLLFGVSDTQECRRAIQTIIKFFGHRDE-IELTLL------HVTP
EIVVYAESGIVDYGT--IENIENE---------KSNAILSEFESAFNK-EGIT-CQKILK
TGNPIDVVLEIVNNYD--LLIIGASESS--LLHRIFNSHQNSFINSSPIPVLVAK-----
------------------------------------------------------------
------------------------------------------------------------
-------------------------
>2665177338 Nucleotide-binding universal stress protein,  UspA family [Helicobacter sp. MIT 05-5294]
---------M---KNRIVVATDFSQSSLTALTKAM-FLAKKQK-YTLDVV------HVVE
YSIFHDPK---------KDKKVGK-----------EALAKFIADNFPK-PEVE-ISQFCY
VGTIHKEINKHAKERECRLLLVGATGETQYLTEVLLGSVTKKIIRKSDIPVLVTKNEALP
DYVNIFSPTDFSDDSLKLAKTTNR--FFPEANFIFYHMISRPFELRLGRYGADEEQISKF
NKGAEEEARECSKEFLESFSS-----KGEMVLDSGILSYTRLLSVAESKNVSLIALPTSG
KVSFFALDVLQHANVDVLIWKF---
>2665178997 Nucleotide-binding universal stress protein,  UspA family [Helicobacter sp. MIT 05-5294]
---------M----KQILFAIDGTKSCQKAAEFVVNFFGDRED-CAITII------HVKT
PIMLYGEAALAAYEE--IEKKESA---------ESDKLLEEFAAVFTN-KGVN-IKQKLL
EGEAVTEVLSYAKDFD--LLIIGQSEES--FWNKIFSTNQNDFSQKSPIPILIVK-----
------------------------------------------------------------
------------------------------------------------------------
-------------------------
>2665304058 Nucleotide-binding universal stress protein,  UspA family [Helicobacter jaachi MIT 09-6949]
---------M----TKLLFGVSNTQECRRAIQTIIKFFGHRNE-IELTLL------HVTP
EVIVYAESGIVDYGT--IENIEQQ---------KSNDILNEFEAEFVK-EGIS-CQKILK
TGNPIDVVLEIVENYD--LLVIGASESS--LLHRIFNSHQNSFINSSPIPVLVAK-----
------------------------------------------------------------
------------------------------------------------------------
-------------------------
>2667288646 Nucleotide-binding universal stress protein,  UspA family [Helicobacter muridarum ST1]
------MTEP----IRILFGVSDTEECKKAIPTIIKLFAKRSE-IELTLL------HVIP
ETIVLAESGIVDYAS--LEHLQQE---------ESNEILKEFAKIFNQ-EGIA-CKKILR
NGNPIDVVLEIANDFD--LLVIGASESS--LLRRIFNSHQNSFINSSPIPVLVAK-----
------------------------------------------------------------
------------------------------------------------------------
-------------------------
>2670629169 Nucleotide-binding universal stress protein,  UspA family [Helicobacter pylori FD430]
--------------MNILFGISDTQECYNAIKFAVKLAHSLKE-VRFTLL------HVSM
EVFIYSESGMMDYGQ--TEALEEE---------KAKALLKQFEDAFKK-ESIE-CESVLK
SGDLIDVVLDMAKDYD--LLLIGASESN--LLYRLFISHQNSLVEQSSIPVVIAK-----
------------------------------------------------------------
------------------------------------------------------------
-------------------------
>2686984881 Nucleotide-binding universal stress protein,  UspA family [Helicobacter pylori ML2]
--------------MNILFGISDTQECYNAIKFAVKLAHSLKE-TRFTLL------HVSM
EVFIYSESGMMDYGQ--TEALEEE---------KAKALLKQFEDAFKK-ENIE-CESVLK
SGDLIDVVLDMAKDYD--LLLIGASESN--LLYRLFISHQNSLVEQSSIPVVIAK-----
------------------------------------------------------------
------------------------------------------------------------
-------------------------
>2689225370 Nucleotide-binding universal stress protein,  UspA family [Helicobacter himalayensis YS1]
---------M----TKLLFGVSDTEECRRAIGTINKLFGKRED-VELTLL------HVSE
EIIVYAQSGIVNYET--IENIESE---------RSSEILNEFENTFKN-EGIT-CKKILR
TGNPIDVVLEIANEYD--LLVIGASESS--LLYRIFSSHQNSFINSSPIQVLVAK-----
------------------------------------------------------------
------------------------------------------------------------
-------------------------
>2702592464 Nucleotide-binding universal stress protein,  UspA family [Helicobacter pylori FD719]
--------------MNILFGISDTQECYNAIKFAVKLAHSLKE-VRFTLL------HVSM
EVFIYSESGMMDYGQ--TEALEEE---------KAKALLKQFEDAFKK-ENIE-CESVLK
SGDLIDVVLDMAKDYD--LLLIGVSESN--LLYRLFISHQNSLVEQSSIPVVIAK-----
------------------------------------------------------------
------------------------------------------------------------
-------------------------
>2702845445 Nucleotide-binding universal stress protein,  UspA family [Helicobacter saguini MIT 97-6194]
-------MDA----IKILFGVSDTDECRKAAPTIIKLFSKRSE-IELTLL------HVSA
ETIVLAESGIVDYAS--LEHVQAE---------ESNEILNEFAAIFSK-EGIA-TKKILK
NGNPIDVVLEIANQYD--LLVIGASESG--MLKRIFNSHQNSFINSSPIPVLVAK-----
------------------------------------------------------------
------------------------------------------------------------
-------------------------
>2702847725 Nucleotide-binding universal stress protein,  UspA family [Helicobacter sp. MIT 03-1614]
---------M----TKLLFGVSDTQECRRAIQTIIRFFGHREE-IELTLL------HVTP
EIVVYAESGIVDYGT--IENIENE---------KSNAILNEFEQAFNK-EGIT-CQKILK
TGNPIDVVLEIVNNYD--LLIIGASESS--LLHRIFNSHQNSFINSSPIPVLVAK-----
------------------------------------------------------------
------------------------------------------------------------
-------------------------
>2702849689 Nucleotide-binding universal stress protein,  UspA family [Helicobacter sp. MIT 11-5569]
---------M----KKILFAVDGTQSCQKAAQFVVDFFGDRED-CAISII------HVKT
PIMLYGEAALAAYEE--IEKKENA---------ESDKLLEDFSAIFTN-KGVN-VSQKLL
EGEAVTEVLNYAKDFD--LLVIGQSEES--FWNKIFSTNQNDFSEKSPIPILIVK-----
------------------------------------------------------------
------------------------------------------------------------
-------------------------
>2702849913 Nucleotide-binding universal stress protein,  UspA family [Helicobacter sp. MIT 11-5569]
---------M---KDRIVVATDFSKSSLTSITKAM-YLVKKLK-YSLDIV------HIVE
YSVFHDPK---------KDKKAGK-----------EALAKFIADNFPN-PEVE-ISQFCY
VGTIHKEIHKHIKNRECRLLVIGAAGETQHLTEVLLGSVAKRIVRKSEIPVLVTKNESLP
DYVNIFSPTDFSEHSLKTAKATRK--FFPNTNLIFYHMIARPFELRLGHYGADDDQISNF
NKDSENEAKEISKKLLKNFPG-----KSEVVLDSGILSYTRLLSVAESKNASLIALPTSG
KISFFALDVLQNSHVDVFICKF---
>2789629299 nucleotide-binding universal stress UspA family protein [Helicobacteraceae bacterium CG2_30_36_10]
---------M----SKVLVCLDGSRLSKAVCDYGI-FISKNLN-LPLVLLNVVEHSHISK
RVNLSGNIGLGSKDDLLVELVNEEIQESKRLIAKGKAVLKEMELYMKS-QNITNFTTMQK
HGTLYETLDELSKDLK--IAIIGLKGEN----DSTIGSHTEELIRTLSIPILLVNKEFTP
-IKSMLMAYDGSEYAKKAIIVGKQNPIFPN---ITRHIINVNRDTTASNRLLDEAKSLFA
NAAIEVKTKSLSGEVLQALCTYQEENDLDMI-AMGAYSHNRFRSAIFGSFTTKMMLKSKK
PLLLF-------------------R
>2793530219 nucleotide-binding universal stress UspA family protein [Helicobacter japonicus MIT 01-6451]
---------M----TKLLFGVSDTQECRRAIQTIIKFFGHRDE-IELTLL------HVTP
EIVVYAESGIVDYGT--IENIENE---------KSNAILNEFESAFNK-EGIA-CQKILK
TGNPIDVVLEIVNNYD--LLIIGASESS--LLHRIFNSHQNSFINSSPIPVLVAK-----
------------------------------------------------------------
------------------------------------------------------------
-------------------------
>2810085263 nucleotide-binding universal stress UspA family protein [Helicobacter mustelae NCTC 12031]
---------M----KNILFGVHDTEECRQAINTIARLFGDQKESLEITLL------HVIP
ETIIHTESGIIDYEM--IEKKEQE---------EGQKILQEFAHAFYE-LGFS-CKKILK
NGDPIDKVLEAARDYE--LLIIGASESS--FLHRIFNSHQDSFVNASPISVLVAK-----
------------------------------------------------------------
------------------------------------------------------------
-------------------------
>2810090717 nucleotide-binding universal stress UspA family protein [Helicobacter canis NCTC 12410]
---------M----AKLLFGVSDTEECRAAIKTIIRLFGHRQE-VELTLL------HVTP
EVLVYAESGIVDYGM--IENIENE---------KSNEILDEFEQTFKA-EGIA-CKKILR
TGNPIDVMLEIADDYD--LLVIGASESS--LLHRIFSSHQNSFVSSSPIPVLVAK-----
------------------------------------------------------------
------------------------------------------------------------
-------------------------
>2815882217 nucleotide-binding universal stress UspA family protein [Helicobacter pullorum NCTC 13156]
---------M---KNRIAVATDFSKKSLMALTKAI-YLAKKFQ-CPLDVL------HIVE
YSIFHNPK---------KDKKAGK-----------EALAKFIEDNFPN-LEIE-MRQFCY
VGTIHKEINKHIKEYKCQILCVGATGETQHLTDILLGSVTKQIIKKSSIPVLVAKNESLP
DYINIFSPTDFSDSSAKIAKIAKR--IFPEAHLIFYHMINRPFEIRLGHYGADDEQITNF
NQNAENKAKEIAKKFLKNFQG----SKKEMILDSGILSYTRLLSVAESKNASLIALPTSG
KISFFALDVLENSKIDVLIWKF---
>2850853928 nucleotide-binding universal stress UspA family protein [Helicobacter pylori Hp_TH2099]
--------------MNILFGISDTQECYNAIKFAVKLAHSLKE-VRFTLL------HVSM
EVFIYSESGMMDYSQ--TEALEEE---------KAKALLKQFEDAFKK-ENIE-CESVLK
SGDLIDVVLEMAKDYD--LLLIGASESN--LLYRLFISHQNSLVEQSSIPVVIAK-----
------------------------------------------------------------
------------------------------------------------------------
-------------------------
>2850870919 nucleotide-binding universal stress UspA family protein [Helicobacter pylori F51]
--------------MNILFGISDTQECYNAIKFAVKLAHSLKE-AHFTLL------HVSM
EVFIYSESGMMDYGQ--TEALEEE---------KAKALLKQFEDAFKK-ENIE-CESVLK
SGDLIDVVLDMAKDYD--LLLIGASESN--LLYRLFISHQNSLIEQSSIPVVIAK-----
------------------------------------------------------------
------------------------------------------------------------
-------------------------
>2869995237 nucleotide-binding universal stress UspA family protein [Helicobacter pylori Hpbs2]
--------------MNILFGISDTQECYNAIKFAVKLAHSLKE-VRFTLL------HVSM
EVFIYSESGMMDYGQ--TEALEEE---------KAKTLLKQFEDAFKK-ENIE-CESVLK
SGDLIDVVLDMAKDYD--LLLIGASESN--LLYRLFISHQNSLVEQSSIPVVIAK-----
------------------------------------------------------------
------------------------------------------------------------
-------------------------
>2874977424 nucleotide-binding universal stress UspA family protein [Helicobacter cinaedi P06D0798]
---------M----TKLLFGVSDTQECRRAIQTIIGFFGNRDE-IELTLL------HVNP
EIIVYAESGIVDYGT--IENIENE---------KSNAMLDEFEVEFNK-QGIT-CQKILK
TGNPVDVVLEIINEYD--LLVIGASESS--LLHRIFNSHQNSFINSSPIPVLVAK-----
------------------------------------------------------------
------------------------------------------------------------
-------------------------
>2874986268 nucleotide-binding universal stress UspA family protein [Helicobacter acinonychis 212_9]
--------------MNILFGISDTQECYNAIKFAIKFAHSLKE-VRFTLL------HVSM
EVFIYSESGMMDYGQ--TEALEEE---------KAKILLKQFEDAFKK-ENIE-CESVLK
SGDLVDVVLEMEKDYD--LLLIGASESN--LLYRLFSSNQNRLVEQSSIPVMIAK-----
------------------------------------------------------------
------------------------------------------------------------
-------------------------
>2877307231 nucleotide-binding universal stress UspA family protein [Helicobacter pylori HPJP26]
--------------MNILFGISDTQECYNAIKFAVKLAHSLKE-VRFTLL------HVSM
EVFIYSESGMMDYGQ--TEALEEE---------KAKALLKQFEDALKK-KT---------
------------------------------------------------------------
------------------------------------------------------------
------------------------------------------------------------
-------------------------
>2879792599 nucleotide-binding universal stress UspA family protein [Helicobacter pylori F28]
--------------MNILFGISDTQECYNAIKFAVKLAHSLKE-VRFTLL------HVSM
EVFIYSESGMMDYGQ--TEALEEE---------KAKALLKQFEDAFKK-ENIE-CGSVLK
SGDLIDVVLDMAKDYD--LLLIGASESN--LLYRLFISHQNSLVEQSSIPVVIAK-----
------------------------------------------------------------
------------------------------------------------------------
-------------------------
>2881310152 nucleotide-binding universal stress UspA family protein [Helicobacter sp. 13S00401-1]
---------M----LKVLFGVSDTEECKKAIPAIMKIFGHRED-VVVHLM------HVVA
NTVVFAESGIVDYSA--IEEPQEE---------ESNEVLNYFADTLTK-EGVR-CKRYLR
HGDPIDIILEESHMHD--LLVIGDSEHS--FLHKVFSSHGSSFIHNSPIPVLIAK-----
------------------------------------------------------------
------------------------------------------------------------
-------------------------
>2881311597 nucleotide-binding universal stress UspA family protein [Helicobacter sp. 13S00477-4]
---------M----KKLLFGVSDTEECRRAIKTIIKLFGHQEG-IELTLL------HVTP
EVLVYAESGIMDYGT--IENIEKE---------QSNEILDDFEKTFKE-DGII-CQKILK
TGNPIDVVLEIADKYD--LLVIGASESS--LLHRIFNSHQNSFINSSPIPVLVAK-----
------------------------------------------------------------
------------------------------------------------------------
-------------------------
>2881313963 nucleotide-binding universal stress UspA family protein [Helicobacter sp. 13S00482-2]
---------M----VKLLFGVSDTDECRRAIKTITNIFGSQDK-VALTLL------HVTP
EVLVYAESGIVDYGT--IENIEKE---------KSNEILDEFEKTFEK-EGLK-CEKILK
TGNPIDVVLEIANQYD--LLVIGASESS--LLHRIFSSHQNSFINSSPIPVLIAK-----
------------------------------------------------------------
------------------------------------------------------------
-------------------------
>2882867086 nucleotide-binding universal stress UspA family protein [Helicobacter sp. 11S02596-1]
---------M----TKLLFGVSDTEECRRAIKTIIHLFANRGE-IELTLL------HVTP
EVLVYAESGIVDYGT--IENIEKE---------RSNEILDEFEKTFQK-DGIA-CQKILK
TGNPIDVVLEIADQYD--LLVIGASESS--LLHRIFNSHQNSFINSSPIPVLVAK-----
------------------------------------------------------------
------------------------------------------------------------
-------------------------
>2882868585 nucleotide-binding universal stress UspA family protein [Helicobacter sp. 11S02629-2]
---------M----VKILFGVSDTEECKKAIPAIIKIFGHRDD-VVIHLI------HVVA
NTVVFAESGIVDYSA--LEEPQEE---------ESNEVLNYFADTFTK-EGIH-CKRYLR
HGDPIDIVLEESHRHD--LLVIGDSEHS--FLHKVFSSHGSSFIHNSPIPVLIAK-----
------------------------------------------------------------
------------------------------------------------------------
-------------------------
>2885583056 nucleotide-binding universal stress UspA family protein [Helicobacter sp. 11S03491-1]
---------M----TKILFGVSDTEECRRAIKTIINLFGHRDG-IELTLL------HVTP
EVLVYAESGIVDYGT--IENIEKE---------KSNEILDEFGKTFQD-EGIN-CKKILK
SGNPIDVVLEIADKYD--LLVIGASESS--LLHRIFNSHQNSFINSSPIPVLVAK-----
------------------------------------------------------------
------------------------------------------------------------
-------------------------
>2885584656 nucleotide-binding universal stress UspA family protein [Helicobacter sp. 12S02232-10]
---------M----TKLLFGVSDTEECRRAIKTIINLFGHQEG-VELTLL------HVTP
EVLVYAESGIVDYGT--IENMEKE---------KSNEILDEFEKTFQK-DGIT-CQKILK
TGNPIDVVLEIADKYD--LLVIGASESS--LLHRIFNSHQNSFINSSPIPVLVAK-----
------------------------------------------------------------
------------------------------------------------------------
-------------------------
>2885586831 nucleotide-binding universal stress UspA family protein [Helicobacter sp. 12S02634-8]
---------M----TKLLFGVSDTEECRRAIKTIIRLFGHRQG-VELTLL------HVTP
EVLVYAESGIVDYGT--IESMEKE---------KSNEILDAFEKTFKD-EGIT-CQKILK
TGNPIDVVLEIADRYD--LLVIGASESS--LLHRIFNSHQNSFINSSPIPVLVAK-----
------------------------------------------------------------
------------------------------------------------------------
-------------------------
>2900815530 hypothetical protein [Helicobacter pylori F24]
--------------MNILFGISDTQECYNAIKFAVKLAHSLKE-AHFTLL------HVSM
EVFIYSESGMMDYGQ--TEALEEE---------KAKALLKQFEDAFKK-ENIK-CESVLK
SGDLIDVVLDMAKDYD--LLLIGASESN--LLYRLFISHQNSLVEQSSIPVVIAK-----
------------------------------------------------------------
------------------------------------------------------------
-------------------------
>2900825467 nucleotide-binding universal stress UspA family protein [Helicobacter pylori MKF3]
--------------MNILFGISDTQECYNAIKFAVKLAHSLKE-AHFTLL------HVSM
EVFIYSESGMMDYGQ--TEALEEE---------KANALLKQFEDAFKK-ENIE-CESVLK
SGDLIDVVLDMAKDYD--LLLIGASESN--LLYRLFISHQNSLVEQSSIPVVIAK-----
------------------------------------------------------------
------------------------------------------------------------
-------------------------
>2904327707 nucleotide-binding universal stress UspA family protein [Helicobacter apodemus SCJK1]
---------M---KNRIAVATDFSQNSLIAISKAL-YLAKKSK-STLDVV------HIVE
HSIFHDPK---------QSKRTGK-----------EALAKFILEHFPS-PEVV-IQEFCY
VGSIVKGICKHIKERECKLLCVGSAGENHHLTEILLGSTAKQIVKKSQIPVLVTKNESLP
DYINAFSPTDFSNNSLKLAKVTKK--LFDNIKITFYHMINRPFEIRLGHYGADDEQISKY
NKSAEEKAKEQSKKFLKELDK----NNVNMVLDSGILTYTRLLSVAESKNSSLVVLPTSG
KVSFFALDVLEHSNLDVLICKF---
>2916539665 nucleotide-binding universal stress UspA family protein [Helicobacter marmotae MIT 98-6070]
---------M----VKLLFGVSDTQECRRAISTIVRFFGHREE-TLLTLL------HVTP
EIVVYAESGIVDYGT--IEHIENE---------KSNNILNEFESAFQK-EGIT-CQKILK
TGNPIDVVLEIVHDYD--LLVIGASESS--LLHRIFNSHQNSFINSSPIPVLVAK-----
------------------------------------------------------------
------------------------------------------------------------
-------------------------
>2916541842 nucleotide-binding universal stress UspA family protein [Helicobacter anseris MIT 04-9362]
---------M----KKLLFGVSDTQECKQAINTIIHLFGNQED-IQLTLL------HVLP
DSLVYAESGMVDYGA--IQDDEMQ---------QSHILLESFAKDFEQ-KGIT-CEKILK
TGNPIDVVLEIADNYD--LLIIGASESS--LLHRIFNSHQNSFVNSSPIPVLVAK-----
------------------------------------------------------------
------------------------------------------------------------
-------------------------
>2988434969 nucleotide-binding universal stress UspA family protein [Helicobacter pylori B464A]
--------------MNILFGISDTQECYNAIKFAVKLAHSLKE-ARFTLL------HVSM
EVFIYGESGMMDYGQ--TEALEEE---------KAKALLKQFEDAFKK-ENIE-CESVLK
SGDLIDVVLDMAKDYD--LLLIGASESN--LLYRLFISHQNSLVEQSSIPVVIAK-----
------------------------------------------------------------
------------------------------------------------------------
-------------------------
>2989785770 nucleotide-binding universal stress UspA family protein [Helicobacter burdigaliensis CNRCH 2005/566H]
---------M---KDKIVVATDFSEASMVALGKAI-YLSKKLK-YTLDIV------HVVE
YSLFRDSK---------KDKKAGK-----------EALLRFLSKNYPN-PEIE-INPFCY
VGTIQKELAKHIQESEAKLLCIGARGENQNLSDILLGSVARKIIRKSDIPVLVVKNESLS
DYANIFSPTDFSEDSLTLAKMSRK--IFVGAKFIFYHLIARPFEIRLGHYGANDEEISKY
NRTLEQKAKEQSKKFLNAFSNKT--SKAEMVLDSGILSYTRTLSVANNQNASLIALPTSG
KVSFFALDIVENSSLDVLVWRFDS-
>2989786071 nucleotide-binding universal stress UspA family protein [Helicobacter burdigaliensis CNRCH 2005/566H]
---------M----KKILFAVDDTKACQKAADFIVNFFGDRED-CSITLI------HVKT
PIMLYGEAALAAYEE--IEKKEAE---------VSDKLLEDFSKIFLD-KGVN-IEQKLL
EGEAVVEVLNYAKDFD--LLVIGQSEDS--FWNKVFSSNQNSFSEKSPIPILIVK-----
------------------------------------------------------------
------------------------------------------------------------
-------------------------
>2996945265 nucleotide-binding universal stress UspA family protein [Helicobacter didelphidarum MIT 17-337]
MAD-ETQKSA----IKILFGVSDTDECRKAIPTIIKLFAKRNE-TELTLL------HVKA
ETIVLAESGIVDYTS--LEHIQEM---------ESNEILQEFTEVFSK-EGLI-CKKILK
NGNPIDVVLEIANQYD--LLVIGASESS--MLRRIFNSHQNSFINSSPIPVLVAK-----
------------------------------------------------------------
------------------------------------------------------------
-------------------------
>2996949685 nucleotide-binding universal stress UspA family protein [Helicobacter vulpis L2]
---------M----LRVLFGISDTQECRSGLDAVLKLFTKLKE-VRFTLV------HVSP
EVLIYPESGIMNYSQ--AEVVAHE---------QSNQLLEEFTQLFTQ-EGIA-CEGLLK
VGNPVDVILEMAPSFD--LLVIGASESS--AFYKIFGSHQNSFIDNSPIPVLVAK-----
------------------------------------------------------------
------------------------------------------------------------
-------------------------
>2996949901 nucleotide-binding universal stress UspA family protein [Helicobacter valdiviensis WBE14]
---------M----KKILFAIDDTKACQKAAEFIVNFFGDRED-CSITLI------HVKT
PIMLYGEAALAAYEE--IEKKEAE---------VSDKLLEDFSKIFLD-KGVN-IEQKLL
EGEAVTEVLNYAKDFD--LLAIGQSEDS--FWNKVFSSNQNSFSEKSPIPILIVK-----
------------------------------------------------------------
------------------------------------------------------------
-------------------------
>2996950993 nucleotide-binding universal stress UspA family protein [Helicobacter valdiviensis WBE14]
---------M---KDKIVVATDFSEASMVALGKAI-YLSKKLK-CTLDIV------HVVE
YSLFRDSK---------KDKKAGK-----------EALMRFVSKNYPN-PEIE-INQFCY
VGTIQKELSKHIEESDAKLLCIGARGENQNLSDILLGSVARKIIRKSSIPVLVVKNESLS
DYANIFSPTDFSDNSLALAKMSRK--IFVGAKFIFYHLIARPFEIRLGHYGANDEEISKY
NRSLEEKAKAQSKKFLNAFSNKT--SKAEMVLDSGILSYTRTLSVANNQNASLIALPTTG
KVSFFALDIVENSSLDVLVWRFNT-
>2996952648 nucleotide-binding universal stress UspA family protein [Helicobacter cetorum 138563_8]
--------------MNILFGISDTQECRNAVKSAIKLAHSLKS-VRFTLL------HVSM
EVFIYADNGMMDYGT--TEALEEE---------KASTLLQEFSTLFEK-EGIA-CESVLK
SGEPIDVVLGMAKDYD--LLLIGASESN--LLYRLFGSHQNRFIEQSPIPIMVAK-----
------------------------------------------------------------
------------------------------------------------------------
-------------------------
>2996954666 nucleotide-binding universal stress UspA family protein [Helicobacter mesocricetorum 87012_3]
---------M----KKILLAIDDTPTCHKAAEFVIDFFGYRED-CAISII------HVKT
PIILYGEAVLASYEE--IKQRENE---------ENDALIQTFKEIFSN-KGIT-IQEYMV
EGEAVAEVIAYAKDFD--LLVIGESKDS--FWNKIFSSNQNDFSQKSPIPILIVK-----
------------------------------------------------------------
------------------------------------------------------------
-------------------------
>2996955518 nucleotide-binding universal stress UspA family protein [Helicobacter mesocricetorum 87012_3]
---------M---KNRIAVATDFSQNSLVAISKAL-YLAKKSK-ATLDIV------HIVE
HSIFHNPK---------QDKKTGK-----------EALAKFLLEHFPN-PEVT-IQEFCY
VGPIVKGICKHIKDRECKLLCVGSAGENHHLTEILLGSTAKQIVKKSQMPVLVTKNESLP
DYIQAFSPTDFSNNSLKLAKITKK--LFENIKITFYHMINRPFEIRLGHYGANDEQISRY
NKNAEEKAKEQSKKFLKELDK----NNVNMVLDSGILTYTRLLSVAESKNSSLIALPTDG
KVSFFALDVLEHSNLDVLICKF---
>2996959480 nucleotide-binding universal stress UspA family protein [Helicobacter sp. CLO-3]
---------M----AKLLFGVSDTDECRRAIKTIIRLFGHREE-VELTLL------HVSP
EVLVYAESGIVDYGT--IENIEKE---------KSNEILDEFEQTFKS-EGIS-CKKILR
TGNPIDVMLEIADDFD--LLVIGASESS--LLHRIFNSHQNSFINSSPIPVLVAK-----
------------------------------------------------------------
------------------------------------------------------------
-------------------------
>2996961195 nucleotide-binding universal stress UspA family protein [Helicobacter sp. 11-8110]
---------M----KKILFAVDDTKACQKAAEFVVNFFGDRED-CAITII------HVKT
PIMLYGEAALAAYED--IEKKENE---------ESDRLLEDFSAIFTN-KGVN-IKQELL
EGEAVSEVLNYAKDFD--LLVIGQSEES--FWNKIFSTNQNDLSQKSPISILIAK-----
------------------------------------------------------------
------------------------------------------------------------
-------------------------
>2996962191 nucleotide-binding universal stress UspA family protein [Helicobacter sp. 11-8110]
---------M---KNRIAVATDFSQKSLMALTKAI-YLAKKLQ-YTLDII------HVVE
YSIFHNPK---------KDKKAGK-----------EALAKFLTSHFPN-PEVE-MQQFCY
VGTIYKEINRHIKDRECRLLCVGATGETQHLTDILLGSVTKQIIKKSPIPVLVAKNETLP
DYTNIFSPTDFSESSSKLAKVAKK--FFPTAHLIFYHMISRPFEIRLGHYGANDEQISNF
NQNTENKTKELAKKFLKNFSE----HKNEVVLDSGILSYTRLLSVAENKNASLIALPTSG
KVSFFALDVLENSKIDVFIWKL---
>2996963333 nucleotide-binding universal stress UspA family protein [Helicobacter sp. TUL]
---------M----IKVLFGVSDTQECRRAIDTIVKFFGDRKD-VELTLL------HVSQ
DIVVYAQSGVVNYET--IENIEHE---------KSNEILNEFEQAFKE-NGLT-CQKILR
TGNPIDIMLEIANEYD--LLVIGASESS--LLYRIFSSHQNSFVNSSPIPVLVAK-----
------------------------------------------------------------
------------------------------------------------------------
-------------------------
>2996965264 nucleotide-binding universal stress UspA family protein [Helicobacter aurati MIT 97-5075]
------MADA----IKILFGVSDTEECRKAIPTIIKLFARRSE-IELTLL------HVIP
ETIVLAESGIVDYAS--LEHLKQE---------ESNEILNKFASIFNN-EGII-CKKILR
NGNPIDVVLEIANEFD--LLVIGASESS--LLLRIFNSHQNSFINSSPIPVLVAK-----
------------------------------------------------------------
------------------------------------------------------------
-------------------------
>2996967012 nucleotide-binding universal stress UspA family protein [Helicobacter sp. 15-1451]
---------M----KKILFAIDDTPECQRAAEYVTDFFGTMSD-CSFTLI------HIKP
EFNLYGDAMLTAYEE--AENKEED---------KAREVLEKFTQFFTS-KGLN-PTALIK
EGEPVSMVLEEAKNHH--LLVIGRSADS--FFNKIFSSNQDDFITKTPIPVLLVK-----
------------------------------------------------------------
------------------------------------------------------------
-------------------------
>2996969329 nucleotide-binding universal stress UspA family protein [Helicobacter sp. MIT 00-7814]
---------M----TKLLFGVSDTEECRRAIGTISKLFGKRED-VELTLL------HVSE
EIVVYAQSGIVNYET--IENIESE---------RSSEILNEFENTFKN-EGIT-CKKILR
TGNPIDVVLEIANEYD--LLVIGASESS--LLYRIFSSHQNSFINSSPIPVLVAK-----
------------------------------------------------------------
------------------------------------------------------------
-------------------------
>2996972649 nucleotide-binding universal stress UspA family protein [Helicobacter cynogastricus 329937_4]
---------M----LRVLFGISDTQECRAGLDAALKLFVKLKG-VHLTLV------HVSP
EVLIYPESGIMNYSQ--AEVIAHE---------QSNQLLEEFSELFKQ-EGIS-CDGLLK
VGNPVDVILEMAPGFD--LLVIGASESS--AFYKIFGSHQNSFIDNSPIPVLVAK-----
------------------------------------------------------------
------------------------------------------------------------
-------------------------
>2996974912 nucleotide-binding universal stress UspA family protein [Helicobacter baculiformis 427351_3]
---------M----LRVLFGISDTQECRSGLDATLKLFIKLKD-VHFTLV------HVSP
EVLIYPESGIMNYSQ--AEVIAHE---------QSNQLLEEFSELLMQ-EGIA-CEGLLK
VGNPVDVILEMAPNFD--LLVIGASESS--AFYKIFGSHQNSFIDNSPIPVLVAK-----
------------------------------------------------------------
------------------------------------------------------------
-------------------------
>2996977585 nucleotide-binding universal stress UspA family protein [Helicobacter sp. 16-1353]
---------M----KHILFGVSDTKECRKAVSCLVNLFSGVSE-FDITLL------HVIS
EVMVYAESGIYDYKH--IFSAQDI---------ESDDLLKEFEEEFLK-HNIK-VNKIIK
KGNAGDVLLELANDHD--LLVIGESESS--LLHRIFNSHQDLFITASPIPVLIAK-----
------------------------------------------------------------
------------------------------------------------------------
-------------------------
>2996978693 nucleotide-binding universal stress UspA family protein [Helicobacter equorum 361872_4]
---------M----IKVLFGVSDTQECRRAIDTIVKFFGDRKD-VELTLL------HVSQ
DIVVYAQSGVVNYET--IENIEYE---------KSNEILNEFEQAFKE-NGLT-CQKILR
TGNPIDIMLEIANEYD--LLVIGASESS--LLYRIFSSHQNSFVNSSPIPVLVAK-----
------------------------------------------------------------
------------------------------------------------------------
-------------------------
>8007003618 nucleotide-binding universal stress UspA family protein [Helicobacter suis HSMf 331]
---------M----LRVLFGISDTQECRSGVDAAIRLFSRIKG-VHFTLV------HVSP
EVLIYPESGIMNYSQ--TEVVANE---------QSSKLIEEFTQLFTQ-QQIA-CEAVLK
MGNPVDVVLEMAPSFD--LLVIGASESS--MFYKLFGSHQNSFIDNSPIPVLVAK-----
------------------------------------------------------------
------------------------------------------------------------
-------------------------
>8007006629 nucleotide-binding universal stress UspA family protein [Helicobacter mehlei L15]
---------M----LRVLFGISQTQECRSGVDVAIRLFAKFKD-VHLTLV------HVSP
EVLVYPESGIMNYSQ--TEFIANE---------QSSQLLEEFIQLFNQ-EGIV-CESVLK
TGSPVDVILEMAPSFD--LLVIGASESS--TFYKIFGSHQNSFIDNSPIPVLVAK-----
------------------------------------------------------------
------------------------------------------------------------
-------------------------
>8007009423 nucleotide-binding universal stress UspA family protein [Helicobacter salomonis CIP 105607]
---------M----LRVLFGISDTHECRAGLDAALKLFKKLRD-VHFTLV------HVSP
EVLIYPESGIMNYSQ--TEVIAHE---------QSNHLLEEFTELFAQ-EGIA-CEGLLK
VGNPVDVILEMAPSFD--LLVIGASESS--AFYKIFGSHQNSFIDNSPVPVLVAK-----
------------------------------------------------------------
------------------------------------------------------------
-------------------------
>8018512667 nucleotide-binding universal stress UspA family protein [Helicobacter sp. L8]
---------M----LRVLFGISDTQECRSGLDATLKLFTKLKE-VHFTLV------HVSP
EVLIYPESGIMNYSQ--AEVIAHE---------QSNQLLEEFTQLFTQ-EGIA-CEGLLK
VGNPVDVILEMAPGFD--LLVIGASESS--AFYKIFGSHQNSFIDNSPIPVLVAK-----
------------------------------------------------------------
------------------------------------------------------------
-------------------------
>8018517860 nucleotide-binding universal stress UspA family protein [Helicobacter sp. MIT 14-3879]
---------M----KKILFGVSDTNECRRAVDCLIKLFSGVTE-FEITLL------RVVS
EVLMYAESGVYDYND--IASAQNI---------ESDDLLNEFENKFLK-HNIE-VSKVIK
RGNAADILLDLANDHD--LLVIGESESS--ILHRIFNSHQDLFISASPIPVLIAK-----
------------------------------------------------------------
------------------------------------------------------------
-------------------------
>8032085575 nucleotide-binding universal stress UspA family protein [Helicobacter equorum MIT 12-6600]
---------M----IKVLFGVSDTQECRRAIDTIVKFFGDRKD-VELTLL------HVSQ
DIVVYAQSGVVNYET--IENIEHE---------KSNEILNEFDQAFKE-NGLV-CQKILR
TGNPIDIMLEIANEYD--LLVIGASESS--LLYRIFSSHQNSFVNSSPIPVLVAK-----
------------------------------------------------------------
------------------------------------------------------------
-------------------------
>8032099630 nucleotide-binding universal stress UspA family protein [Helicobacter felis CS8]
---------M----LRVLFGISDTQECRTGLEATLKLFKKLKD-VHLTLV------HVSP
EVLIYPESGIMNYSQ--AEVIAHE---------QSNQLLEEFSELLKQ-EGIA-CEGLLK
VGSPVDVILEMAPGFD--LLVIGASESS--AFYKIFGSHQNSFIDNSPIPILVAK-----
------------------------------------------------------------
------------------------------------------------------------
-------------------------
>8032104691 nucleotide-binding universal stress UspA family protein [Helicobacter ganmani MIT 99-5101]
---------M---KNRIVVATDFSQSSLTALTKAM-FLAKKQK-YTLDVV------HVVE
YSIFHDPK---------KDKKVGK-----------EALAKFIADNFPT-PEVE-ISQFCY
VGTIHQEINKHAKERECRLLLVGATGETQYLTEVLLGSVTKKIIRKSEIPVLVTKNEALP
DYVNIFSPTDFSDNSLKLAKTTRK--FFPEANLVFYHMISRPFELRLGRYGADEEQISKF
NKSAEEEARKYSKKFLENFSG-----KNEMVLDSGILSYTRLLSVAESKNVSLIALPTSG
KISFFALDVLQNAHVDVLIWKF---
>8032105084 nucleotide-binding universal stress UspA family protein [Helicobacter ganmani MIT 99-5101]
---------M----KKILFAIDGTKSCQKAAEFVVGFFGDRED-CTITII------HVKT
PIMLYGEAALAAYEE--IEKKENA---------QSDKLLEEFSAIFTN-KGVN-VKQKLL
EGEAVAEVLSYAKDFD--LLVIGQSEES--FWNKIFSTNQNDFSQKSPIPILIVK-----
------------------------------------------------------------
------------------------------------------------------------
-------------------------
>8032123330 nucleotide-binding universal stress UspA family protein [Helicobacter bizzozeronii R53]
---------M----LRVLFGISQTQECRSGVDVAIRLFAKFKD-VHLTLV------HVSP
EVLVYPESGIMNYSQ--TEFIANE---------QSSQLLEEFIQLFNQ-EGIA-CESVLK
TGSPVDVILEMAPSFD--LLVIGASESS--TFYKIFGSHQNSFIDNSPIPVLVAK-----
------------------------------------------------------------
------------------------------------------------------------
-------------------------
>8032148862 nucleotide-binding universal stress UspA family protein [Helicobacter bizzozeronii 10]
---------M----LRVLFGISQTQECRSGVDVAIRLFAEFKD-VHLTLV------HVSP
EVLVYPESGIMNYSQ--TEFIANE---------QSSQLLEEFIQLFNQ-EGIA-CESVLK
TGSPVDVILEMAPSFD--LLVIGASESS--TFYKIFGSHQNSFIDNSPIPVLVAK-----
------------------------------------------------------------
------------------------------------------------------------
-------------------------
>8032153320 nucleotide-binding universal stress UspA family protein [Helicobacter bizzozeronii M7]
---------M----LRVLFGISQTQECRSGVDVAIRLFAKFKD-VHLTLV------HVSP
EVLVYPESGIMNYSQ--PEFIANE---------QSSQLLEEFIQLFNQ-EGIA-CESVLK
TGSPVDVILEMAPSFD--LLVIGASESS--TFYKIFGSHQNSFIDNSPIPVLVAK-----
------------------------------------------------------------
------------------------------------------------------------
-------------------------
>8032194947 nucleotide-binding universal stress UspA family protein [Helicobacter pullorum 35818_8]
---------M---KNRIAVATDFSKKSLMALTKAI-YLAKKFQ-CSLDVL------HIVE
YSIFHNPK---------KDKKAGK-----------EALAKFIEDNFPN-LEIE-MRQFCY
VGTIHKEINKHIKEYKCQILCVGATGETQHLTDILLGSVTKQIIKKSSIPVLVAKNESLP
DYINIFSPTDFSDSSAKIAKIAKR--IFPEAHLIFYHMINRPFEIRLGHYGADDEQITNF
NQNAENKAKEIAKKFLKNFQG----SKKEMILDSGILSYTRLLSVAESKNASLIALPTSG
KISFFALDVLENSKIDVLIWKF---
>8054458972 nucleotide-binding universal stress UspA family protein [Helicobacter anatolicus faydin-H8]
---------M----KKILFGVHDTEECRQAIHTINRLFGDQKESIELTLL------HVIP
ETIIYAESGIVDYEM--IEDRENH---------ESQRILQSFFNSFKD-LGFT-CQTLLK
TGNPIDMVLEIASEYE--LLIIGASESS--LLHRIFNSHQNSFVNASPISVLVAK-----
------------------------------------------------------------
------------------------------------------------------------
-------------------------
>8055398255 nucleotide-binding universal stress UspA family protein [Helicobacter colisuis 14348-15]
---------M---KNRIAVATDFSQKSLMALTKAI-YLAKKLQ-YTLDII------HVVE
YSIFHNPK---------KDKKAGK-----------EALAKFLTSHFPN-PEVE-MQQFCY
VGTIYKEINQHIKDRECRLLCVGATGETQHLTDILLGSVTKQIIKKSPIPVLVAKNETLP
DYTNIFSPTDFSESSSKLAKVAKK--FFPTAHLIFYHMISRPFEIRLGHYGANDEQISNF
NQNTENKTKELAKKFLKNFSE----HKNEVVLDSGILSYTRLLSIAENKNASLIALPTSG
KVSFFALDVLENSKIDVFIWKL---
>8056354404 nucleotide-binding universal stress UspA family protein [Helicobacter turcicus Faydin-H64]
---------M---KDRIVVATDFSTSSLTSLTKAM-YLAKKEK-CSLDVV------HIVE
YSVFHNPK---------KDKKAGK-----------EALAKFIVDHFPK-PEVE-ISQFCY
VGTIHKEIHKHARDRGCRLLVIGATGETQHLTDVLLGSVAKRIVRKSEIPVLVTKDESLP
DYANIFSPTDFSEHSLKTAKATRK--FFPSANLIFYHMIARPFELRLGHYGADDEQISSF
NKDSENKAKEISKKFLKNFSG-----KSEVVLDSGILSYTRLLSVAESKNASLIALPTSG
KISFFALDVLQNSSVDVFICKF---
>8056354934 nucleotide-binding universal stress UspA family protein [Helicobacter turcicus Faydin-H64]
---------M----KKILFAVDGTSSCQKAAQFVVNFFGDRED-CAISII------HVKT
PIMLYGEAALAAYEE--IEKKENA---------ESDKLLEDFSAIFTN-KGVN-VSQKLL
EGEAVTEVLNYAKDFD--LLVIGQSEEN--FWNKIFSSNQNDFSEKSPIPILIVK-----
------------------------------------------------------------
------------------------------------------------------------
-------------------------
>8070666308 nucleotide-binding universal stress UspA family protein [Helicobacter pylori GC23-HL]
--------------MNILFGISDTQECYNAIKFAVKLAHSLKE-VRFTLL------HVSM
EVFIYSESGMMDYGQ--TEALEEE---------KAKALLKQFEDAFKE-ENIE-CESVLK
SGDLIDVVLDMAKDYD--LLLIGASESN--LLYRLFISHQNSLVEQSSIPVVIAK-----
------------------------------------------------------------
------------------------------------------------------------
-------------------------
>8072461342 nucleotide-binding universal stress UspA family protein [Helicobacter pylori CM22351]
--------------MNILFGISDTQECYNAIKFAVKLAHSLKE-VRFTLL------HVSM
EVFIYSESGMVDYGQ--TEALEEE---------KAKALLKQFEDAFKK-ENIE-CESVLK
SGDLIDVVLDMAKDYD--LLLIGASESN--LLYRLFISHQNSLVEQSSIPVVIAK-----
------------------------------------------------------------
------------------------------------------------------------
-------------------------
>8076880781 nucleotide-binding universal stress UspA family protein [Helicobacter pylori Hpfe078]
--------------MNILFGISDTQECYNAIKFAVKLAHSLKE-IRFTLL------HVSM
EVFIYSESGMMDYGQ--TEALEEE---------KAKALLKQFEDAFKK-ENIE-CESVLK
SGDLIDVVLEMAKDYD--LLLIGASESN--LLYRLFISHQNSLVEQSSIPVVIAK-----
------------------------------------------------------------
------------------------------------------------------------
-------------------------
>8076906919 nucleotide-binding universal stress UspA family protein [Helicobacter pylori Hpfe058]
--------------MNILFGISDTQECYNAIKFAVKLAHSLKE-VRFTLL------HVSM
EVFIYSESGMMDYGQ--TEALEEE---------KAKALLKQFEDAFKK-ENIE-CESVLK
SGDLIDMVLDMAKDYD--LLLIGASESN--LLYRLFISHQNSLVEQSSIPVVIAK-----
------------------------------------------------------------
------------------------------------------------------------
-------------------------
>8076915403 nucleotide-binding universal stress UspA family protein [Helicobacter pylori Hpfe053]
--------------MNILFGISDTQECYNAIKFAVKLAHSLKE-AHFTLL------HVSM
EVFIYSESGMMDYGQ--TEALEEE---------KAKALLKQFEDAFKK-ENIE-CESVLK
SGDLIDVVLDMAKDYD--LLLIGASESS--LLYRLFISHQNSLVEQSSIPVVIAK-----
------------------------------------------------------------
------------------------------------------------------------
-------------------------
>8077046480 nucleotide-binding universal stress UspA family protein [Helicobacter pylori Hpfe039]
--------------MNILFGISDTQECYNAIKFAVKLAHSLKE-VRFTLL------HVSM
EVFIYSESGMMDYDQ--TEALEEE---------KAKALLKQFEDAFKK-ENIE-CESVLK
SGDLIDVVLDMAKDYD--LLLIGASESN--LLYRLFISHQNSLVEQSSIPVVIAK-----
------------------------------------------------------------
------------------------------------------------------------
-------------------------
>8077048094 nucleotide-binding universal stress UspA family protein [Helicobacter pylori Hpfe038]
--------------MNILFGISDTQECYNAIKFAVKLAHSLKE-VRFTLL------HVSM
EVFIYSESGMMDYGQ--TEALEEE---------KTKALLKQFEDAFKK-ENIE-CESVLK
SGDLIDVVLEMAKDYD--LLLIGASESN--LLYRLFISHQNSLVEQSSIPVVIAK-----
------------------------------------------------------------
------------------------------------------------------------
-------------------------
>8077052845 nucleotide-binding universal stress UspA family protein [Helicobacter pylori Hpfe035]
--------------MNILFGISDTQECYNAIKFAVKLAHSLKE-VRFTLL------HVNM
EVFIYSESGMMDYGQ--TEALEEE---------KAKALLKQFEDAFKK-ENIE-CESVLK
SGDLIDVVLDMAKDYD--LLLIGASESN--LLYRLFISHQNSLVEQSSIPVVIAK-----
------------------------------------------------------------
------------------------------------------------------------
-------------------------
>8078844830 nucleotide-binding universal stress UspA family protein [Helicobacter sp. NHP19-012]
---------M----LRVLFGISDTQECRSGVDAAIRLFSKMKE-VHFTLV------HVSP
EVLIYPESGIMNYSQ--TEVAEDE---------QSKHLIDEFTELFAQ-QGIS-CETALK
MGNPVDIILEMAPSFD--LLVIGASESS--MFYRLFGSHQNSFIDNSPIPVLVAK-----
------------------------------------------------------------
------------------------------------------------------------
-------------------------
>8079978834 nucleotide-binding universal stress UspA family protein [Helicobacter pylori Hpfe126]
--------------MNILFGISDTQECYSAIKFAVKLAHSLKE-ARFTLL------HVSM
EVFIYSESGMMDYGQ--TEALEEE---------KAKALLKQFEDAFKK-ENIE-CESVLK
SGDLIDVVLDMAKDYD--LLLIGASESN--LLYRLFISHQNSLVEQSSIPVVIAK-----
------------------------------------------------------------
------------------------------------------------------------
-------------------------
>8079985236 nucleotide-binding universal stress UspA family protein [Helicobacter pylori Hpfe122]
--------------MNILFGISDTQECYNAIKFAVKLAHSLKE-VRFTLL------HVSM
EVFIYSESGMMDYGQ--TEALEEE---------KAKALLKQFENAFKK-ENIE-CESVLK
SGDLIDVVLDMAKDYD--LLLIGASESN--LLYRLFISHQNSLVEQSSIPVVIAK-----
------------------------------------------------------------
------------------------------------------------------------
-------------------------
>8079994967 nucleotide-binding universal stress UspA family protein [Helicobacter pylori Hpfe112]
--------------MNILFGISDTQECYNAVKFAVKLAHSLKE-VRFTLL------HVSM
EVFIYSESGMMDYGQ--TEALEEE---------KAKALLKQFEDAFKK-ENIE-CESVLK
SGDLIDVVLEMAKDYD--LLLIGASESN--LLYRLFISHQNSLVEQSSIPVVIAK-----
------------------------------------------------------------
------------------------------------------------------------
-------------------------
>8080009594 nucleotide-binding universal stress UspA family protein [Helicobacter pylori Hpfe100]
--------------MNILFGISDTQECYNAIKFAVKLAHSLKE-VRFTLL------HVSM
EVFIYSESGMMDYGQ--TEALEEE---------KAKALLKQFEDAFKK-ENIE-CESVLK
SGDLIDVVLDMAKNYD--LLLIGASESN--LLYRLFISHQNSLVEQSSIPVVIAK-----
------------------------------------------------------------
------------------------------------------------------------
-------------------------
>8080014480 nucleotide-binding universal stress UspA family protein [Helicobacter pylori Hpfe096]
--------------MNILFGISDTQECYNAIKFAVKLAHSLKE-VRFTLL------HVSM
EVFIYSESGMIDYGQ--TEALEEE---------KAKALLKQFEDAFKK-ENIE-CESVLK
SGDLIDVVLDMAKDYD--LLLIGASESN--LLYRLFISHQNSLVEQSSIPVVIAK-----
------------------------------------------------------------
------------------------------------------------------------
-------------------------
>8080016080 nucleotide-binding universal stress UspA family protein [Helicobacter pylori Hpfe095]
--------------MNILFGISDTRECYNAIKFAVKLAHSLKE-VRFTLL------HVSM
EVFIYSESGMMDYGQ--TEALEEE---------KAKALLKQFEDAFKK-ENIE-CESVLK
SGDLIDVVLDMAKDYD--LLLIGASESN--LLYRLFISHQNSLVEQSSIPVVIAK-----
------------------------------------------------------------
------------------------------------------------------------
-------------------------
>8080738434 nucleotide-binding universal stress UspA family protein [Helicobacter pylori ASHA-010]
--------------MNILFGISDTQECYNAIKFAVKLAHSLKE-VRFTLL------HVSM
EVFIYSESGMMDYGQ--TEALEEE---------KAKALLKQFEDAFKK-ENIE-CESVLK
SGDLIDVVLDMAKGYD--LLLIGASESN--LLYRLFISHQNSLVEQSSIPVVIAK-----
------------------------------------------------------------
------------------------------------------------------------
-------------------------
