# Supplementary material for: Insights into Functions of Universal Stress Proteins Encoded by Genomes of Gastric Cancer Pathogen Helicobacter pylori and Related Bacteria
Source: Pathogens. 2025 Mar 13;14(3):275. doi: 10.3390/pathogens14030275 (PMC11944479; doi:10.3390/pathogens14030275)
Supplement: Supplementary file 1 [file pathogens-14-00275-s001.zip › Supplementary-File-S4.txt]

((((((((((((((((((
1_637431774_Helicobacter_hepaticus_3B1_ATCC_51449_
:0.00550,
102_2702847725_Helicobacter_sp_MIT_03-1614_
:0.00550):0.00950,(
92_2665083364_Helicobacter_typhlonius_98-6810_
:0.01100,
106_2793530219_Helicobacter_japonicus_MIT_01-6451_
:0.01100):0.00400):0.01381,
86_2657643746_Helicobacter_sp_05-5293_
:0.02881):0.03174,(
9_643921776_Helicobacter_cinaedi_CCUG_18818_
:0.01600,
113_2874977424_Helicobacter_cinaedi_P06D0798_
:0.01600):0.04455):0.01364,
95_2665304058_Helicobacter_jaachi_MIT_09-6949_
:0.07419):0.00797,
128_2916539665_Helicobacter_marmotae_MIT_98-6070_
:0.08216):0.04037,((((
57_2559319580_Helicobacter_macacae_MIT_99-5501_
:0.06576,((
58_2559322441_Helicobacter_canis_NCTC_12740_
:0.03600,
108_2810090717_Helicobacter_canis_NCTC_12410_
:0.03600):0.02652,
140_2996959480_Helicobacter_sp_CLO-3_
:0.06252):0.00324):0.00729,
66_2579244322_Helicobacter_fennelliae_MRY12-0050_
:0.07306):0.01191,(((
118_2881311597_Helicobacter_sp_13S00477-4_
:0.05497,(
123_2885584656_Helicobacter_sp_12S02232-10_
:0.05300,
124_2885586831_Helicobacter_sp_12S02634-8_
:0.05300):0.00197):0.00709,
122_2885583056_Helicobacter_sp_11S03491-1_
:0.06207):0.01115,
120_2882867086_Helicobacter_sp_11S02596-1_
:0.07322):0.01174):0.01631,
119_2881313963_Helicobacter_sp_13S00482-2_
:0.10127):0.02126):0.03726,((
99_2689225370_Helicobacter_himalayensis_YS1_
:0.01800,
146_2996969329_Helicobacter_sp_MIT_00-7814_
:0.01800):0.10687,((
143_2996963333_Helicobacter_sp_TUL_
:0.00650,
150_2996978693_Helicobacter_equorum_361872_4_
:0.00650):0.00482,
156_8032085575_Helicobacter_equorum_MIT_12-6600_
:0.01132):0.11355):0.03492):0.04989,(((
59_2563231197_Helicobacter_bilis_ATCC_43879_
:0.00850,
88_2659132519_Helicobacter_trogontum_ATCC_49310_
:0.00850):0.09956,(
96_2667288646_Helicobacter_muridarum_ST1_
:0.08150,
144_2996965264_Helicobacter_aurati_MIT_97-5075_
:0.08150):0.02656):0.01531,(
101_2702845445_Helicobacter_saguini_MIT_97-6194_
:0.12050,
133_2996945265_Helicobacter_didelphidarum_MIT_17-337_
:0.12050):0.00287):0.08631):0.01332,
129_2916541842_Helicobacter_anseris_MIT_04-9362_
:0.22300):0.06638,((
14_646683096_Helicobacter_mustelae_ATCC_43772_
:0.00500,
107_2810085263_Helicobacter_mustelae_NCTC_12031_
:0.00500):0.19015,
164_8054458972_Helicobacter_anatolicus_faydin-H8_
:0.19515):0.09423):0.04739,((((((
18_649803573_Helicobacter_felis_CS1_ATCC_49179_
:0.00150,
157_8032099630_Helicobacter_felis_CS8_
:0.00150):0.04347,((
134_2996949685_Helicobacter_vulpis_L2_
:0.02050,
154_8018512667_Helicobacter_sp_L8_
:0.02050):0.02120,
148_2996974912_Helicobacter_baculiformis_427351_3_
:0.04170):0.00327):0.00918,
147_2996972649_Helicobacter_cynogastricus_329937_4_
:0.05415):0.01144,
153_8007009423_Helicobacter_salomonis_CIP_105607_
:0.06559):0.04720,(((
19_650063798_Helicobacter_suis_HS1_
:0.00550,
151_8007003618_Helicobacter_suis_HSMf_331_
:0.00550):0.00428,
20_650071296_Helicobacter_suis_HS5_
:0.00978):0.06221,((
71_2620632116_Helicobacter_heilmannii_ASB1_4_
:0.03500,
176_8078844830_Helicobacter_sp_NHP19-012_
:0.03500):0.00902,
91_2661989910_Helicobacter_ailurogastricus_Hail11_
:0.04402):0.02796):0.04080):0.00587,(
23_650934530_Helicobacter_bizzozeronii_CIII-1_
:0.02055,((
152_8007006629_Helicobacter_mehlei_L15_
:0.00575,(
160_8032123330_Helicobacter_bizzozeronii_R53_
:0.00500,
161_8032148862_Helicobacter_bizzozeronii_10_
:0.00500):0.00075):0.00231,
162_8032153320_Helicobacter_bizzozeronii_M7_
:0.00806):0.01249):0.09810):0.21812):0.00739,((((((
4_638057393_Helicobacter_acinonychis_Sheeba_
:0.00650,
114_2874986268_Helicobacter_acinonychis_212_9_
:0.00650):0.02940,
35_2522043045_Helicobacter_pylori_Aklavik86_
:0.03590):0.00548,(((((((((((((((((((((((((
5_642635679_Helicobacter_pylori_Shi470_
:0.00682,((((((((((
32_2514136900_Helicobacter_pylori_Shi169_
:0.00150,
46_2537224544_Helicobacter_pylori_GAM96Ai_
:0.00150):0.00013,
63_2578989678_Helicobacter_pylori_PZ5026_
:0.00163):0.00052,
62_2578833292_Helicobacter_pylori_UM065_
:0.00215):0.00007,
67_2612514180_Helicobacter_pylori_SA215C_
:0.00221):0.00218,(
169_8072461342_Helicobacter_pylori_CM22351_
:0.00150,
181_8080014480_Helicobacter_pylori_Hpfe096_
:0.00150):0.00289):0.00039,
37_2526908741_Helicobacter_pylori_Hp_H-43_
:0.00478):0.00051,
87_2659001563_Helicobacter_pylori_FD506_
:0.00530):0.00031,
97_2670629169_Helicobacter_pylori_FD430_
:0.00561):0.00047,
41_2531429558_Helicobacter_pylori_GAMchJs117Ai_
:0.00608):0.00041,(
48_2539606680_Helicobacter_pylori_Hp_P-30_
:0.00600,
75_2635938448_Helicobacter_pylori_UM291_
:0.00600):0.00049):0.00033):0.00030,
171_8076906919_Helicobacter_pylori_Hpfe058_
:0.00712):0.00019,((
36_2526737476_Helicobacter_pylori_Hp_A-5_
:0.00510,(
64_2579015068_Helicobacter_pylori_PZ5086_
:0.00150,
110_2850853928_Helicobacter_pylori_Hp_TH2099_
:0.00150):0.00360):0.00113,
173_8077046480_Helicobacter_pylori_Hpfe039_
:0.00623):0.00109):0.00030,(((
22_650456494_Helicobacter_pylori_SouthAfrica7_
:0.00150,
65_2579072092_Helicobacter_pylori_SouthAfrica50_
:0.00150):0.00410,
73_2620908043_Helicobacter_pylori_SA233A_
:0.00560):0.00158,((
54_2556053692_Helicobacter_pylori_SouthAfrica20_
:0.00150,
68_2618779292_Helicobacter_pylori_SA194C_
:0.00150):0.00358,
69_2618971326_Helicobacter_pylori_SA160A_
:0.00508):0.00210):0.00044):0.00027,
100_2702592464_Helicobacter_pylori_FD719_
:0.00789):0.00017,
175_8077052845_Helicobacter_pylori_Hpfe035_
:0.00806):0.00012,((((((
16_648219262_Helicobacter_pylori_PeCan4_
:0.00500,
27_2511793567_Helicobacter_pylori_Puno135_
:0.00500):0.00060,((
17_648253002_Helicobacter_pylori_Cuz20_
:0.00385,((((
21_650451601_Helicobacter_pylori_India7_
:0.00150,
40_2531287010_Helicobacter_pylori_Hp_H-28_
:0.00150):0.00010,
179_8079994967_Helicobacter_pylori_Hpfe112_
:0.00160):0.00012,
60_2570993901_Helicobacter_pylori_E48_
:0.00172):0.00011,
170_8076880781_Helicobacter_pylori_Hpfe078_
:0.00183):0.00202):0.00068,
50_2546221861_Helicobacter_pylori_UM037_
:0.00453):0.00107):0.00085,
80_2651145192_Helicobacter_pylori_UM122_
:0.00645):0.00028,
174_8077048094_Helicobacter_pylori_Hpfe038_
:0.00673):0.00050,(
43_2534472277_Helicobacter_pylori_Hp_H-11_
:0.00500,
112_2869995237_Helicobacter_pylori_Hpbs2_
:0.00500):0.00223):0.00066,(
49_2546220375_Helicobacter_pylori_UM066_
:0.00500,
53_2553626457_Helicobacter_pylori_UM034_
:0.00500):0.00289):0.00029):0.00005,(((((((
6_643415016_Helicobacter_pylori_P12_
:0.00560,(((
34_2519493670_Helicobacter_pylori_XZ274_
:0.00150,
42_2531770876_Helicobacter_pylori_GAM260BSi_
:0.00150):0.00310,
52_2553618496_Helicobacter_pylori_UM045_
:0.00460):0.00035,
177_8079978834_Helicobacter_pylori_Hpfe126_
:0.00495):0.00066):0.00022,
15_646920851_Helicobacter_pylori_v225_
:0.00582):0.00069,
98_2686984881_Helicobacter_pylori_ML2_
:0.00651):0.00016,(
38_2530666598_Helicobacter_pylori_GAM105Ai_
:0.00650,
39_2530932048_Helicobacter_pylori_CPY6081_
:0.00650):0.00017):0.00039,
47_2538221785_Helicobacter_pylori_Hp_A-27_
:0.00706):0.00027,
182_8080016080_Helicobacter_pylori_Hpfe095_
:0.00733):0.00052,
90_2661679563_Helicobacter_pylori_UM233R_
:0.00786):0.00037):0.00029,
168_8070666308_Helicobacter_pylori_GC23-HL_
:0.00852):0.00044,
79_2650868549_Helicobacter_pylori_UM171S_
:0.00895):0.00028,
178_8079985236_Helicobacter_pylori_Hpfe122_
:0.00923):0.00041,(
51_2548629852_Helicobacter_pylori_NQ1712_
:0.00500,
72_2620859416_Helicobacter_pylori_HP87hu_
:0.00500):0.00464):0.00024,(
180_8080009594_Helicobacter_pylori_Hpfe100_
:0.00850,
183_8080738434_Helicobacter_pylori_ASHA-010_
:0.00850):0.00137):0.00073,
44_2534561835_Helicobacter_pylori_Hp_P-62_
:0.01060):0.00075,((((((
24_651056967_Helicobacter_pylori_F16_
:0.00150,
111_2850870919_Helicobacter_pylori_F51_
:0.00150):0.00310,
28_2511867839_Helicobacter_pylori_35A_
:0.00460):0.00035,
172_8076915403_Helicobacter_pylori_Hpfe053_
:0.00495):0.00068,
125_2900815530_Helicobacter_pylori_F24_
:0.00563):0.00091,(
25_651058485_Helicobacter_pylori_F30_
:0.00450,
26_651160453_Helicobacter_pylori_83_
:0.00450):0.00204):0.00098,
126_2900825467_Helicobacter_pylori_MKF3_
:0.00752):0.00383):0.00099,
130_2988434969_Helicobacter_pylori_B464A_
:0.01235):0.00251,
70_2619006865_Helicobacter_pylori_SA166A_
:0.01486):0.00054,
116_2879792599_Helicobacter_pylori_F28_
:0.01539):0.00152,
61_2572658710_Helicobacter_pylori_Oki128_
:0.01692):0.00160,
81_2653150999_Helicobacter_pylori_UM229R_
:0.01852):0.00153,
29_2512018882_Helicobacter_pylori_Puno120_
:0.02005):0.00166,
45_2536002162_Helicobacter_pylori_CPY3281_
:0.02170):0.00219,
33_2514180701_Helicobacter_pylori_Shi417_
:0.02390):0.00318,
85_2655254741_Helicobacter_pylori_UM163S_
:0.02708):0.00399,(
74_2633343392_Helicobacter_pylori_Hp238_
:0.02900,
115_2877307231_Helicobacter_pylori_HPJP26_
:0.02900):0.00207):0.01031):0.02930,
82_2653151849_Helicobacter_pylori_UM276S_
:0.07068):0.03745,
30_2514075592_Helicobacter_cetorum_MIT_99-5656_
:0.10813):0.03075,(
31_2514124516_Helicobacter_cetorum_MIT_00-7128_
:0.05000,
137_2996952648_Helicobacter_cetorum_138563_8_
:0.05000):0.08888):0.20528):0.01946,(
117_2881310152_Helicobacter_sp_13S00401-1_
:0.05150,
121_2882868585_Helicobacter_sp_11S02629-2_
:0.05150):0.31212):0.04080,(
149_2996977585_Helicobacter_sp_16-1353_
:0.15650,
155_8018517860_Helicobacter_sp_MIT_14-3879_
:0.15650):0.24792):0.11006,((
3_637456078_Wolinella_succinogenes_DSM_1740_
:0.28300,
145_2996967012_Helicobacter_sp_15-1451_
:0.28300):0.09359,(((((
7_643920184_Helicobacter_canadensis_MIT_98-5491_ATCC_700968_
:0.03000,
141_2996961195_Helicobacter_sp_11-8110_
:0.03000):0.00768,((
11_643925527_Helicobacter_pullorum_MIT_98-5489_
:0.00950,
77_2646243443_Helicobacter_pullorum_229334/12_
:0.00950):0.02452,
84_2654720152_Helicobacter_pullorum_229336/12_
:0.03402):0.00365):0.03124,((
13_646265951_Helicobacter_winghamensis_ATCC_BAA-430_
:0.02530,(
103_2702849689_Helicobacter_sp_MIT_11-5569_
:0.02200,
167_8056354934_Helicobacter_turcicus_Faydin-H64_
:0.02200):0.00330):0.03809,(
55_2558696962_Helicobacter_rodentium_ATCC_700285_
:0.06175,(
94_2665178997_Helicobacter_sp_MIT_05-5294_
:0.04400,
159_8032105084_Helicobacter_ganmani_MIT_99-5101_
:0.04400):0.01775):0.00164):0.00552):0.03460,(
132_2989786071_Helicobacter_burdigaliensis_CNRCH_2005/566H_
:0.01850,
135_2996949901_Helicobacter_valdiviensis_WBE14_
:0.01850):0.08502):0.10305,
138_2996954666_Helicobacter_mesocricetorum_87012_3_
:0.20656):0.17003):0.13789):0.30289,
105_2789629299_Helicobacteraceae_bacterium_CG2_30_36_10_
:0.81737):0.03073,(
2_637455286_Wolinella_succinogenes_DSM_1740_
:0.62765,(((((
8_643921339_Helicobacter_canadensis_MIT_98-5491_ATCC_700968_
:0.03760,(
142_2996962191_Helicobacter_sp_11-8110_
:0.00400,
165_8055398255_Helicobacter_colisuis_14348-15_
:0.00400):0.03360):0.09397,(((
10_643925486_Helicobacter_pullorum_MIT_98-5489_
:0.00250,
76_2646241934_Helicobacter_pullorum_229334/12_
:0.00250):0.00015,
109_2815882217_Helicobacter_pullorum_NCTC_13156_
:0.00265):0.00052,((
78_2647731632_Helicobacter_pullorum_229254/12_
:0.00250,
83_2654720114_Helicobacter_pullorum_229336/12_
:0.00250):0.00000,
163_8032194947_Helicobacter_pullorum_35818_8_
:0.00250):0.00067):0.12840):0.06162,(((
12_646265808_Helicobacter_winghamensis_ATCC_BAA-430_
:0.04500,
166_8056354404_Helicobacter_turcicus_Faydin-H64_
:0.04500):0.03573,
104_2702849913_Helicobacter_sp_MIT_11-5569_
:0.08073):0.06853,(
56_2558698002_Helicobacter_rodentium_ATCC_700285_
:0.05652,(
93_2665177338_Helicobacter_sp_MIT_05-5294_
:0.05600,
158_8032104691_Helicobacter_ganmani_MIT_99-5101_
:0.05600):0.00052):0.09273):0.04394):0.06021,((
89_2661413769_Helicobacter_apodemus_MIT-03-7007_
:0.00250,
127_2904327707_Helicobacter_apodemus_SCJK1_
:0.00250):0.04262,
139_2996955518_Helicobacter_mesocricetorum_87012_3_
:0.04512):0.20828):0.02473,(
131_2989785770_Helicobacter_burdigaliensis_CNRCH_2005/566H_
:0.04950,
136_2996950993_Helicobacter_valdiviensis_WBE14_
:0.04950):0.22864):0.34951):0.22045);
