# Supplementary material for: Insights into Functions of Universal Stress Proteins Encoded by Genomes of Gastric Cancer Pathogen Helicobacter pylori and Related Bacteria
Source: Pathogens. 2025 Mar 13;14(3):275. doi: 10.3390/pathogens14030275 (PMC11944479; doi:10.3390/pathogens14030275)
Supplement: Supplementary file 1 [file pathogens-14-00275-s001.zip › Supplementary-File-S8.xlsx]

## Sheet: data_columns_descriptions
Column	Column Category	Description	Example USP Gene of H. pylori 26695
Gene ID USP	Gene Annotation	Integrated Microbial Genomes/Microbiomes (IMG/M) Gene Identifier of the Universal Stress Protein	637017765
Genome ID	Gene Annotation	IMG/M Identifier of the Genome with Gene for Universal Stress Protein	637000132
Gene ID After	Gene Annotation	IMG/M Gene Identifier for Gene After USP Gene in the Genome	637017766
Gene ID Before	Gene Annotation	IMG/M Gene Identifier for Gene Before USP Gene in the Genome	637017764
Start Coord	Gene Annotation	IMG/M Start Coordinate of the USP Gene in the Genome	31961
Start Coord After	Gene Annotation	IMG/M Start Coordinate of the Gene After the USP Gene in the Genome	32405
Start Coord Before	Gene Annotation	IMG/M Start Coordinate of the Gene Before the USP Gene in the Genome	30071
End Coord	Gene Annotation	IMG/M End Coordinate of the USP Gene in the Genome	32374
End Coord After	Gene Annotation	IMG/M End Coordinate of the Gene After the USP Gene in the Genome	32680
End Coord Before	Gene Annotation	IMG/M End Coordinate of the Gene Before the USP Gene in the Genome	31852
Strand	Gene Annotation	The DNA Strand Location of the USP Gene (+ or -)	+
Strand After	Gene Annotation	The DNA Strand Location of the Gene After the USP Gene (+ or -)	+
Strand Before	Gene Annotation	The DNA Strand Location of the Gene Before the USP Gene (+ or -)	-
Signal Peptides After	Gene Annotation	Number of Signal Peptides encoded by the Gene After the USP Gene
Signal Peptides Before	Gene Annotation	Number of Signal Peptides encoded by the Gene Before the USP Gene
Transmembrane Helices After	Gene Annotation	Number of Transmembrane Helices encoded by the Gene After the USP Gene
Transmembrane Helices Before	Gene Annotation	Number of Transmembrane Helices encoded by the Gene Before the USP Gene
Gene Adjacency Distances	Gene Adjacency	The distance (bp) between the Gene Before / Gene After and the USP Gene. The small distance is the first distance in the pattern	GA_31:109
Pfam USP	Gene Adjacency	Pfam Identifier(s) encoded by USP Gene	pfam00582===Usp
Pfam Before	Gene Adjacency	Pfam Identifier(s) encoded by Gene Before the USP Gene
Pfam After	Gene Adjacency	Pfam Identifier(s) encoded by Gene After the USP Gene	pfam02617===ClpS
COG COMBINE	Gene Adjacency	COG Identifier(s) for Genes Adjacent to the USP Gene	COG0000===No Protein Domain Prediction|COG2127===ATP-dependent Clp protease adapter protein ClpS
COG Adjacency	Gene Adjacency	COG Identifier for Gene(s) in the same Transcription Direction as the USP Gene	COG2127===ATP-dependent Clp protease adapter protein ClpS
Transcription Direction	Gene Adjacency	Binary Number Encoding of DNA Strand Location of Gene Before USP, USP Gene and Gene After USP Gene	TD_011
Genome Name	Gene Annotation	IMG/M Name of Genome with Gene for Universal Stress Protein	Helicobacter pylori 26695
Genus	Genome Annotation	Name of Genus of the Genome	Helicobacter
Genus_Species	Genome Annotation	Combination of Genus and Species name or Genus and Strain if species name does not exist.	Helicobacter_pylori
Species	Genome Annotation	Name of Species	pylori
Species_Strain	Genome Annotation	Species or Combination of sp. and the Strain Identifier	pylori
Strain	Genome Annotation	Strain identifier	pylori
Strain Group	Genome Annotation	Group that strain belongs to based on the strain prefix or suffix or other common text	26695
Helicobacter Group	Genome Annotation	Helicobacter Group as Enterohepatic, Gastric or Not Assigned.	Gastric
Helicobacter Group Clade	Genome Annotation	The subgroup assigned to the Helicobacter Group of Enterohepatic (EHS 1 to EHS 9) or Gastric or Not Assigned	Gastric
Host or Isolation Source	Genome Annotation	The host organism or isolation source of the strain	Human, Rhesus Macaque
Hp population	Phylogeography of H. pylori	Helicobacter pylori population	hspNEurope
Accession and Hyperlink	Phylogeography of H. pylori	Accession and Hyperlink to the Helicobacter pylori population	GCA_000008525.1 [https://www.ncbi.nlm.nih.gov/datasets/genome/GCA_000008525.1/]
Genome Website	Phylogeography of H. pylori	Website Link to Genome	https://www.ncbi.nlm.nih.gov/datasets/genome/GCA_000008525.1/
Country of Isolation	Phylogeography of H. pylori	Country where Helicobacter pylori was isolated	England
Genome Database	Phylogeography of H. pylori	Genome Database hosting Helicobacter pylori genome	NCBI
Protein Length	Protein Sequence	Length of protein sequence encoded by USP gene in amino acids (aa)	137
Cluster	Protein Sequence	Cluster Identifier for USP sequence	>Cluster 22
Amino Acid Pattern	Protein Sequence	Combination of Amino Acid Residues Letters of Functional Sites	GISVIGSESHQ
Amino Acid Position Pattern	Protein Sequence	Combination of Amino Acid Residues Positions of Functional Sites	6_7_8_37_106_107_109_110_120_121_122
ATP-Binding?	Protein Sequence	Prediction of Functional Sites to Bind ATP	N
Complete Size	Protein Sequence	Count of Amino Acid Residues for Universal Stress Protein Domain	12
Mapped Size	Protein Sequence	Count of Amino Acid Residues Predicted from the Universal Stress Protein Sequence	11

## Sheet: helicobacters_usp_dataset
Gene ID USP	Genome Name	Genome ID	Gene ID After	Gene ID Before	Protein Length	Cluster	Amino Acid Pattern	Amino Acid Position Pattern	ATP-Binding?	Complete Size	Mapped Size	Gene Adjacency Distances	Hp population	Accession and Hyperlink	Genome Website	Country of Isolation	Genome Database	Pfam USP	Pfam Before	Pfam After	COG COMBINE	COG Adjacency	Genus	Genus_Species	Species	Species_Strain	Start Coord	Start Coord After	Start Coord Before	End Coord	End Coord After	End Coord Before	Strain	Strain Group	Strand	Strand After	Strand Before	Transcription Direction	Signal Peptides After	Signal Peptides Before	Transmembrane Helices After	Transmembrane Helices Before	Helicobacter Group	Helicobacter Group Clade	Host or Isolation Source
637017765	Helicobacter pylori 26695	637000132	637017766	637017764	137	>Cluster 22	GISVIGSESHQ	6_7_8_37_106_107_109_110_120_121_122	N	12	11	GA_31:109	hspNEurope	GCA_000008525.1 [https://www.ncbi.nlm.nih.gov/datasets/genome/GCA_000008525.1/]	https://www.ncbi.nlm.nih.gov/datasets/genome/GCA_000008525.1/	England	NCBI	pfam00582===Usp		pfam02617===ClpS	COG0000===No Protein Domain Prediction|COG2127===ATP-dependent Clp protease adapter protein ClpS	COG2127===ATP-dependent Clp protease adapter protein ClpS	Helicobacter	Helicobacter_pylori	pylori	pylori	31961	32405	30071	32374	32680	31852	26695	26695	+	+	-	TD_011					Gastric	Gastric	Human, Rhesus Macaque
637022041	Helicobacter pylori J99	637000134	637022042	637022040	137	>Cluster 22	GISVIGSESHQ	6_7_8_37_106_107_109_110_120_121_122	N	12	11	GA_2:112	hspAfrica1WAfrica	GCA_000008785.1 [https://www.ncbi.nlm.nih.gov/datasets/genome/GCA_000008785.1/]	https://www.ncbi.nlm.nih.gov/datasets/genome/GCA_000008785.1/	United States	NCBI	pfam00582===Usp		pfam02617===ClpS	COG0000===No Protein Domain Prediction|COG2127===ATP-dependent Clp protease adapter protein ClpS	COG2127===ATP-dependent Clp protease adapter protein ClpS	Helicobacter	Helicobacter_pylori	pylori	pylori	32111	32526	30302	32524	32798	31999	J99	J99	+	+	-	TD_011					Gastric	Gastric	Human, Rhesus Macaque
637431774	Helicobacter hepaticus 3B1, ATCC 51449	637000131	637431775	637431773	138	>Cluster 34	GVSVIGSENSHQ	7_8_9_38_107_108_110_111_120_121_122_123	N	12	12	GA_10:28						pfam00582===Usp	pfam00994===MoCF_biosynth<<>>pfam03453===MoeA_N	pfam13729===TraF_2	COG0000===No Protein Domain Prediction|COG0303===Molybdopterin biosynthesis enzyme	COG0000===No Protein Domain Prediction|COG0303===Molybdopterin biosynthesis enzyme	Helicobacter	Helicobacter_hepaticus	hepaticus	hepaticus	729543	729969	728277	729959	731624	729515	3B1, ATCC 51449	3B1	+	+	+	TD_111					Enterohepatic	EHS 5	Human, Mouse
637455286	Wolinella succinogenes DSM 1740	637000341	637455287	637455285	285	>Cluster 0	ATDVIGSGGSHC	11_12_13_41_104_105_107_108_119_120_121_122	Y	12	12	GA_100:163						pfam00582===Usp	pfam02028===BCCT		COG0000===No Protein Domain Prediction|COG1292===Choline-glycine betaine transporter	COG0000===No Protein Domain Prediction|COG1292===Choline-glycine betaine transporter	Wolinella	Wolinella_succinogenes	succinogenes	succinogenes	8279	9299	6224	9136	9790	8179	DSM 1740	DSM 1740	-	-	-	TD_111	1			12	Not Assigned	Not Assigned	Cow
637456078	Wolinella succinogenes DSM 1740	637000341	637456079	637456077	138	>Cluster 35	AIDVIGSESHQ	7_8_9_38_107_108_110_111_121_122_123	N	12	11	GA_15:193						pfam00582===Usp		pfam00994===MoCF_biosynth<<>>pfam03454===MoeA_C<<>>pfam03453===MoeA_N	COG0000===No Protein Domain Prediction|COG0303===Molybdopterin biosynthesis enzyme	COG0303===Molybdopterin biosynthesis enzyme	Wolinella	Wolinella_succinogenes	succinogenes	succinogenes	789854	790285	789542	790270	791517	789661	DSM 1740	DSM 1740	-	-	+	TD_011					Not Assigned	Not Assigned	Cow
638019854	Helicobacter pylori HPAG1	637000133	638019855	638019853	137	>Cluster 22	GISVIGSESHQ	6_7_8_37_106_107_109_110_120_121_122	N	12	11	GA_15:109	hspNEurope	GCA_000013245.1 [https://www.ncbi.nlm.nih.gov/datasets/genome/GCA_000013245.1/]	https://www.ncbi.nlm.nih.gov/datasets/genome/GCA_000013245.1/	Sweden	NCBI	pfam00582===Usp		pfam02617===ClpS	COG0000===No Protein Domain Prediction|COG2127===ATP-dependent Clp protease adapter protein ClpS	COG2127===ATP-dependent Clp protease adapter protein ClpS	Helicobacter	Helicobacter_pylori	pylori	pylori	33046	33474	31204	33459	33749	32937	HPAG1	HPA	+	+	-	TD_011					Gastric	Gastric	Human, Rhesus Macaque
638057393	Helicobacter acinonychis Sheeba	637000130	638057394	638057392	137	>Cluster 96	GISVIGSESSNQ	6_7_8_37_106_107_109_110_119_120_121_122	N	12	12	GA_2:108						pfam00582===Usp	pfam13500===AAA_26	pfam02617===ClpS	COG0132===Dethiobiotin synthetase|COG2127===ATP-dependent Clp protease adapter protein ClpS	COG2127===ATP-dependent Clp protease adapter protein ClpS	Helicobacter	Helicobacter_acinonychis	acinonychis	acinonychis	43392	43807	42628	43805	44082	43284	Sheeba	Sheeba	+	+	-	TD_011					Gastric	Gastric	Cheetah
642635679	Helicobacter pylori Shi470	642555131	642635680	642635678	137	>Cluster 97	GISVIGSESHQ	6_7_8_37_106_107_109_110_120_121_122	N	12	11	GA_8:179	hspIndigenousSAmerica	GCA_000020245.1 [https://www.ncbi.nlm.nih.gov/datasets/genome/GCA_000020245.1/]	https://www.ncbi.nlm.nih.gov/datasets/genome/GCA_000020245.1/	Peru	NCBI	pfam00582===Usp		pfam02617===ClpS	COG0000===No Protein Domain Prediction|COG2127===ATP-dependent Clp protease adapter protein ClpS	COG2127===ATP-dependent Clp protease adapter protein ClpS	Helicobacter	Helicobacter_pylori	pylori	pylori	29869	30290	29370	30282	30565	29690	Shi470	Shi	+	+	-	TD_011					Gastric	Gastric	Human, Rhesus Macaque
643005683	Helicobacter pylori HPKX_438_AG0C1	642979325	643005684	643005682	68	>Cluster 99						GA_-1975:23						pfam00582===Usp		pfam02617===ClpS	COG0000===No Protein Domain Prediction|COG2127===ATP-dependent Clp protease adapter protein ClpS	COG0000===No Protein Domain Prediction|COG2127===ATP-dependent Clp protease adapter protein ClpS	Helicobacter	Helicobacter_pylori	pylori	pylori	1	230	1860	207	505	1976	HPKX_438_AG0C1	HPKX_438_AG0C1	+	+	+	TD_111		1			Gastric	Gastric	Human, Rhesus Macaque
643093196	Helicobacter pylori 98-10	642979330	643093197	643093195	137	>Cluster 22	GISVIGSESHQ	6_7_8_37_106_107_109_110_120_121_122	N	12	11	GA_2:145	hspEAsia	GCA_000172935.1 [https://www.ncbi.nlm.nih.gov/datasets/genome/GCA_000172935.1/]	https://www.ncbi.nlm.nih.gov/datasets/genome/GCA_000172935.1/	Japan	NCBI	pfam00582===Usp	pfam02617===ClpS		COG0000===No Protein Domain Prediction|COG2127===ATP-dependent Clp protease adapter protein ClpS	COG2127===ATP-dependent Clp protease adapter protein ClpS	Helicobacter	Helicobacter_pylori	pylori	pylori	16160	16718	15865	16573	16906	16158	98-10	98-10	-	+	-	TD_110					Gastric	Gastric	Human, Rhesus Macaque
643093805	Helicobacter pylori B128	642979331	643093806	643093804	137	>Cluster 22	GISVIGSESHQ	6_7_8_37_106_107_109_110_120_121_122	N	12	11	GA_15:111						pfam00582===Usp		pfam02617===ClpS	COG0000===No Protein Domain Prediction|COG2127===ATP-dependent Clp protease adapter protein ClpS	COG2127===ATP-dependent Clp protease adapter protein ClpS	Helicobacter	Helicobacter_pylori	pylori	pylori	79450	79878	77621	79863	80153	79339	B128	B	+	+	-	TD_011					Gastric	Gastric	Human, Rhesus Macaque
643382409	Helicobacter pylori G27	643348558	643382410	643382408	137	>Cluster 22	GISVIGSESHQ	6_7_8_37_106_107_109_110_120_121_122	N	12	11	GA_31:109	hspSEurope	GCA_000021165.1 [https://www.ncbi.nlm.nih.gov/datasets/genome/GCA_000021165.1/]	https://www.ncbi.nlm.nih.gov/datasets/genome/GCA_000021165.1/	Italy	NCBI	pfam00582===Usp		pfam02617===ClpS	COG0000===No Protein Domain Prediction|COG2127===ATP-dependent Clp protease adapter protein ClpS	COG2127===ATP-dependent Clp protease adapter protein ClpS	Helicobacter	Helicobacter_pylori	pylori	pylori	31734	32178	29934	32147	32453	31625	G27	G	+	+	-	TD_011					Gastric	Gastric	Human, Rhesus Macaque
643415016	Helicobacter pylori P12	643348559	643415017	643415015	137	>Cluster 98	GISVIGSESHQ	6_7_8_37_106_107_109_110_120_121_122	N	12	11	GA_36:111	hspSEurope	GCA_000021465.1 [https://www.ncbi.nlm.nih.gov/datasets/genome/GCA_000021465.1/]	https://www.ncbi.nlm.nih.gov/datasets/genome/GCA_000021465.1/	Germany	NCBI	pfam00582===Usp		pfam02617===ClpS	COG0000===No Protein Domain Prediction|COG2127===ATP-dependent Clp protease adapter protein ClpS	COG2127===ATP-dependent Clp protease adapter protein ClpS	Helicobacter	Helicobacter_pylori	pylori	pylori	31734	32183	29863	32147	32458	31623	P12	P12	+	+	-	TD_011					Gastric	Gastric	Human, Rhesus Macaque
643920184	Helicobacter canadensis MIT 98-5491, ATCC 700968	643886213	643920185	643920183	138	>Cluster 36	AVDVIGSETNQ	7_8_9_38_107_108_110_111_121_122_123	N	12	11	GA_152:294						pfam00582===Usp	pfam00733===Asn_synthase<<>>pfam13537===GATase_7	pfam04341===DUF485	COG0367===Asparagine synthetase B (glutamine-hydrolyzing)|COG3162===Uncharacterized membrane protein, DUF485 family	COG0367===Asparagine synthetase B (glutamine-hydrolyzing)|COG3162===Uncharacterized membrane protein, DUF485 family	Helicobacter	Helicobacter_canadensis	canadensis	canadensis	19692	20402	17717	20108	20743	19540	MIT 98-5491, ATCC 700968	MIT	+	+	+	TD_111			2		Enterohepatic	EHS 1	Human
643921339	Helicobacter canadensis MIT 98-5491, ATCC 700968	643886213	643921340	643921338	274	>Cluster 4	ATDVIGTGGSVT	8_9_10_38_100_101_103_104_115_116_117_118	Y	12	12	GA_14:180						pfam00582===Usp	pfam03054===tRNA_Me_trans	pfam03772===Competence	COG0000===No Protein Domain Prediction|COG0000===No Protein Domain Prediction	COG0000===No Protein Domain Prediction|COG0000===No Protein Domain Prediction	Helicobacter	Helicobacter_canadensis	canadensis	canadensis	649	1487	2	1473	2770	469	MIT 98-5491, ATCC 700968	MIT	+	+	+	TD_111			9		Enterohepatic	EHS 1	Human
643921776	Helicobacter cinaedi CCUG 18818	643886141	643921777	643921775	138	>Cluster 37	GVSVIGSENSHQ	7_8_9_38_107_108_110_111_120_121_122_123	N	12	12	GA_32:38						pfam00582===Usp	pfam00994===MoCF_biosynth<<>>pfam03453===MoeA_N	pfam13729===TraF_2	COG0000===No Protein Domain Prediction|COG0303===Molybdopterin biosynthesis enzyme	COG0000===No Protein Domain Prediction|COG0303===Molybdopterin biosynthesis enzyme	Helicobacter	Helicobacter_cinaedi	cinaedi	cinaedi	58112	58566	56845	58528	60221	58080	CCUG 18818	CCUG	+	+	+	TD_111	1				Enterohepatic	EHS 5	Human
643925486	Helicobacter pullorum MIT 98-5489	643886218	643925487	643925485	274	>Cluster 5	ATDIVGTGGSVT	8_9_10_38_100_101_103_104_115_116_117_118	Y	12	12	GA_11:247						pfam00582===Usp	pfam03772===Competence	pfam15738===YafQ_toxin	COG0000===No Protein Domain Prediction|COG3041===mRNA-degrading endonuclease (mRNA interferase) YafQ, toxin component of the YafQ-DinJ toxin-antitoxin module	COG0000===No Protein Domain Prediction|COG3041===mRNA-degrading endonuclease (mRNA interferase) YafQ, toxin component of the YafQ-DinJ toxin-antitoxin module	Helicobacter	Helicobacter_pullorum	pullorum	pullorum	39605	40676	38311	40429	40951	39594	MIT 98-5489	MIT	-	-	-	TD_111				9	Enterohepatic	EHS 1	Chicken and Hen
643925527	Helicobacter pullorum MIT 98-5489	643886218	643925528	643925526	138	>Cluster 38	AVDVIGSETNQ	7_8_9_38_107_108_110_111_121_122_123	N	12	11	GA_127:161						pfam00582===Usp	pfam00733===Asn_synthase<<>>pfam13537===GATase_7	pfam00015===MCPsignal	COG0000===No Protein Domain Prediction|COG0367===Asparagine synthetase B (glutamine-hydrolyzing)	COG0367===Asparagine synthetase B (glutamine-hydrolyzing)	Helicobacter	Helicobacter_pullorum	pullorum	pullorum	7581	8158	5619	7997	10164	7454	MIT 98-5489	MIT	+	-	+	TD_110			2		Enterohepatic	EHS 1	Chicken and Hen
644900560	Helicobacter pylori B38	644736374	644900561	644900559	137	>Cluster 22	GISVIGSESHQ	6_7_8_37_106_107_109_110_120_121_122	N	12	11	GA_15:109						pfam00582===Usp		pfam02617===ClpS	COG0000===No Protein Domain Prediction|COG2127===ATP-dependent Clp protease adapter protein ClpS	COG2127===ATP-dependent Clp protease adapter protein ClpS	Helicobacter	Helicobacter_pylori	pylori	pylori	31676	32104	29855	32089	32379	31567	B38	B	+	+	-	TD_011					Gastric	Gastric	Human, Rhesus Macaque
646265808	Helicobacter winghamensis ATCC BAA-430	646206255	646265809	646265807	273	>Cluster 16	ATDIIGTGGSVA	8_9_10_38_100_101_103_104_115_116_117_118	Y	12	12	GA_32:229						pfam00582===Usp	pfam03772===Competence	pfam02861===Clp_N<<>>pfam10431===ClpB_D2-small<<>>pfam00004===AAA<<>>pfam17871===AAA_lid_9<<>>pfam07724===AAA_2	COG0000===No Protein Domain Prediction|COG0542===ATP-dependent Clp protease ATP-binding subunit ClpA	COG0000===No Protein Domain Prediction	Helicobacter	Helicobacter_winghamensis	winghamensis	winghamensis	533917	534967	532593	534738	537540	533885	ATCC BAA-430	ATCC	-	+	-	TD_110				9	Enterohepatic	EHS 1	Human
646265951	Helicobacter winghamensis ATCC BAA-430	646206255	646265952	646265950	138	>Cluster 39	AVDVIGSESSNQ	7_8_9_38_107_108_110_111_120_121_122_123	N	12	12	GA_28:104						pfam00582===Usp	pfam03841===SelA	pfam00180===Iso_dh	COG0473===Isocitrate/isopropylmalate dehydrogenase|COG1921===Seryl-tRNA(Sec) selenium transferase	COG0000===No Protein Prediction	Helicobacter	Helicobacter_winghamensis	winghamensis	winghamensis	104092	104536	102603	104508	105603	103988	ATCC BAA-430	ATCC	+	-	-	TD_010					Enterohepatic	EHS 1	Human
646683096	Helicobacter mustelae ATCC 43772	646564537	646683097	646683095	139	>Cluster 31	GVHVIGSENSHQ	7_8_9_39_108_109_111_112_121_122_123_124	N	12	12	GA_0:61						pfam00582===Usp	pfam13541===ChlI<<>>pfam13481===AAA_25<<>>pfam18073===Rubredoxin_2	pfam02646===RmuC	COG1066===Predicted ATP-dependent serine protease|COG1322===DNA anti-recombination protein (rearrangement mutator) RmuC	COG1066===Predicted ATP-dependent serine protease|COG1322===DNA anti-recombination protein (rearrangement mutator) RmuC	Helicobacter	Helicobacter_mustelae	mustelae	mustelae	1446089	1446508	1444685	1446508	1447812	1446028	ATCC 43772	ATCC	+	+	+	TD_111			1		Enterohepatic and Gastric	EHS 9	Ferret
646899833	Helicobacter pylori 51	646862330	646899834	646899832	137	>Cluster 22	GISVIGSESHQ	6_7_8_37_106_107_109_110_120_121_122	N	12	11	GA_20:481	hspEAsia	GCA_000011725.1 [https://www.ncbi.nlm.nih.gov/datasets/genome/GCA_000011725.1/]	https://www.ncbi.nlm.nih.gov/datasets/genome/GCA_000011725.1/	South Korea	NCBI	pfam00582===Usp	pfam02617===ClpS		COG0000===No Protein Domain Prediction|COG2127===ATP-dependent Clp protease adapter protein ClpS	COG2127===ATP-dependent Clp protease adapter protein ClpS	Helicobacter	Helicobacter_pylori	pylori	pylori	1358696	1359590	1358401	1359109	1359889	1358676	51	51	-	+	-	TD_110					Gastric	Gastric	Human, Rhesus Macaque
646920851	Helicobacter pylori v225	646862331	646920852	646920850	137	>Cluster 99	GISVIGSESHQ	6_7_8_37_106_107_109_110_120_121_122	N	12	11	GA_15:143						pfam00582===Usp		pfam02617===ClpS	COG0000===No Protein Domain Prediction|COG2127===ATP-dependent Clp protease adapter protein ClpS	COG2127===ATP-dependent Clp protease adapter protein ClpS	Helicobacter	Helicobacter_pylori	pylori	pylori	29856	30284	29381	30269	30559	29713	v225	v225	+	+	-	TD_011					Gastric	Gastric	Human, Rhesus Macaque
646940281	Helicobacter pylori 52	646862329	646940282	646940280	137	>Cluster 22	GISVIGSESHQ	6_7_8_37_106_107_109_110_120_121_122	N	12	11	GA_23:108	hspEAsia	GCA_000023805.1 [https://www.ncbi.nlm.nih.gov/datasets/genome/GCA_000023805.1/]	https://www.ncbi.nlm.nih.gov/datasets/genome/GCA_000023805.1/	South Korea	NCBI	pfam00582===Usp	pfam02617===ClpS		COG0000===No Protein Domain Prediction|COG2127===ATP-dependent Clp protease adapter protein ClpS	COG2127===ATP-dependent Clp protease adapter protein ClpS	Helicobacter	Helicobacter_pylori	pylori	pylori	1341136	1341657	1340838	1341549	1342895	1341113	52	52	-	+	-	TD_110					Gastric	Gastric	Human, Rhesus Macaque
648219262	Helicobacter pylori PeCan4	648028031	648219263	648219261	137	>Cluster 100	GISVIGSESHQ	6_7_8_37_106_107_109_110_120_121_122	N	12	11	GA_15:122	hspIndigenousSAmerica	GCA_000148875.1 [https://www.ncbi.nlm.nih.gov/datasets/genome/GCA_000148875.1/]	https://www.ncbi.nlm.nih.gov/datasets/genome/GCA_000148875.1/	Peru	NCBI	pfam00582===Usp		pfam02617===ClpS	COG0000===No Protein Domain Prediction|COG2127===ATP-dependent Clp protease adapter protein ClpS	COG2127===ATP-dependent Clp protease adapter protein ClpS	Helicobacter	Helicobacter_pylori	pylori	pylori	29913	30341	29378	30326	30616	29791	PeCan4	PeCan	+	+	-	TD_011					Gastric	Gastric	Human, Rhesus Macaque
648220917	Helicobacter pylori SJM180	648028032	648220918	648220916	137	>Cluster 22	GISVIGSESHQ	6_7_8_37_106_107_109_110_120_121_122	N	12	11	GA_2:111						pfam00582===Usp		pfam02617===ClpS	COG0000===No Protein Domain Prediction|COG2127===ATP-dependent Clp protease adapter protein ClpS	COG2127===ATP-dependent Clp protease adapter protein ClpS	Helicobacter	Helicobacter_pylori	pylori	pylori	31993	32408	30074	32406	32683	31882	SJM180	SJM	+	+	-	TD_011					Gastric	Gastric	Human, Rhesus Macaque
648251454	Helicobacter pylori Sat464	648231710	648251455	648251453	137	>Cluster 22	GISVIGSESHQ	6_7_8_37_106_107_109_110_120_121_122	N	12	11	GA_-104:136	hspIndigenousSAmerica	GCA_000148915.1 [https://www.ncbi.nlm.nih.gov/datasets/genome/GCA_000148915.1/]	https://www.ncbi.nlm.nih.gov/datasets/genome/GCA_000148915.1/	Peru	NCBI	pfam00582===Usp			COG0000===No Protein Domain Prediction|COG0000===No Protein Domain Prediction	COG0000===No Protein Prediction	Helicobacter	Helicobacter_pylori	pylori	pylori	27894	28203	27465	28307	28343	27758	Sat464	Sat464	+	-	-	TD_010					Gastric	Gastric	Human, Rhesus Macaque
648253002	Helicobacter pylori Cuz20	648231709	648253003	648253001	137	>Cluster 101	GISVIGSESHQ	6_7_8_37_106_107_109_110_120_121_122	N	12	11	GA_8:180	hspIndigenousSAmerica	GCA_000148895.1 [https://www.ncbi.nlm.nih.gov/datasets/genome/GCA_000148895.1/]	https://www.ncbi.nlm.nih.gov/datasets/genome/GCA_000148895.1/	Peru	NCBI	pfam00582===Usp		pfam02617===ClpS	COG0000===No Protein Domain Prediction|COG2127===ATP-dependent Clp protease adapter protein ClpS	COG2127===ATP-dependent Clp protease adapter protein ClpS	Helicobacter	Helicobacter_pylori	pylori	pylori	27954	28375	27454	28367	28650	27774	Cuz20	Cuz20	+	+	-	TD_011					Gastric	Gastric	Human, Rhesus Macaque
648274976	Helicobacter pylori 908	648231708	648274977	648274975	137	>Cluster 22	GISVIGSESHQ	6_7_8_37_106_107_109_110_120_121_122	N	12	11	GA_8:111						pfam00582===Usp		pfam02617===ClpS	COG0000===No Protein Domain Prediction|COG2127===ATP-dependent Clp protease adapter protein ClpS	COG2127===ATP-dependent Clp protease adapter protein ClpS	Helicobacter	Helicobacter_pylori	pylori	pylori	30573	30994	28711	30986	31263	30462	908	908	+	+	-	TD_011					Gastric	Gastric	Human, Rhesus Macaque
649648165	Helicobacter pylori B8	649633055	649648166	649648164	137	>Cluster 22	GISVIGSESHQ	6_7_8_37_106_107_109_110_120_121_122	N	12	11	GA_15:111						pfam00582===Usp	pfam02617===ClpS		COG0000===No Protein Domain Prediction|COG2127===ATP-dependent Clp protease adapter protein ClpS	COG2127===ATP-dependent Clp protease adapter protein ClpS	Helicobacter	Helicobacter_pylori	pylori	pylori	1559808	1560332	1559518	1560221	1562050	1559793	B8	B	-	+	-	TD_110					Gastric	Gastric	Human, Rhesus Macaque
649803573	Helicobacter felis CS1, ATCC 49179	649633054	649803574	649803572	138	>Cluster 40	GISVIGSEGSHQ	7_8_9_38_107_108_110_111_120_121_122_123	N	12	12	GA_17:86						pfam00582===Usp	pfam02861===Clp_N<<>>pfam10431===ClpB_D2-small<<>>pfam00004===AAA<<>>pfam17871===AAA_lid_9<<>>pfam07724===AAA_2	pfam13500===AAA_26	COG0132===Dethiobiotin synthetase|COG0542===ATP-dependent Clp protease ATP-binding subunit ClpA	COG0542===ATP-dependent Clp protease ATP-binding subunit ClpA	Helicobacter	Helicobacter_felis	felis	felis	513600	514102	511376	514016	514761	513583	CS1, ATCC 49179	CS	-	+	-	TD_110					Gastric	Gastric	Cat, Dog
650063798	Helicobacter suis HS1	649989954	650063799	650063797	140	>Cluster 28	GISVIGSEGSHQ	9_10_11_40_109_110_112_113_122_123_124_125	N	12	12	GA_0:109						pfam00582===Usp	pfam13500===AAA_26	pfam02861===Clp_N<<>>pfam00004===AAA<<>>pfam10431===ClpB_D2-small<<>>pfam17871===AAA_lid_9<<>>pfam07724===AAA_2	COG0132===Dethiobiotin synthetase|COG0542===ATP-dependent Clp protease ATP-binding subunit ClpA	COG0542===ATP-dependent Clp protease ATP-binding subunit ClpA	Helicobacter	Helicobacter_suis	suis	suis	8586	9008	7818	9008	11233	8477	HS1	HS	+	+	-	TD_011					Gastric	Gastric	Pig
650071296	Helicobacter suis HS5	649989955	650071297	650071295	140	>Cluster 29	GISVIGSEGSHQ	9_10_11_40_109_110_112_113_122_123_124_125	N	12	12	GA_0:109						pfam00582===Usp	pfam13500===AAA_26	pfam10431===ClpB_D2-small<<>>pfam02861===Clp_N<<>>pfam07724===AAA_2<<>>pfam17871===AAA_lid_9<<>>pfam00004===AAA	COG0132===Dethiobiotin synthetase|COG0542===ATP-dependent Clp protease ATP-binding subunit ClpA	COG0542===ATP-dependent Clp protease ATP-binding subunit ClpA	Helicobacter	Helicobacter_suis	suis	suis	8561	8983	7793	8983	11208	8452	HS5	HS	+	+	-	TD_011					Gastric	Gastric	Pig
650451601	Helicobacter pylori India7	650377950	650451602	650451600	137	>Cluster 102	GISVIGSESHQ	6_7_8_37_106_107_109_110_120_121_122	N	12	11	GA_32:108	hpAsia2	GCA_000185185.1 [https://www.ncbi.nlm.nih.gov/datasets/genome/GCA_000185185.1/]	https://www.ncbi.nlm.nih.gov/datasets/genome/GCA_000185185.1/	India	NCBI	pfam00582===Usp		pfam02617===ClpS	COG0000===No Protein Domain Prediction|COG2127===ATP-dependent Clp protease adapter protein ClpS	COG2127===ATP-dependent Clp protease adapter protein ClpS	Helicobacter	Helicobacter_pylori	pylori	pylori	31537	31982	29717	31950	32257	31429	India7	India7	+	+	-	TD_011					Gastric	Gastric	Human, Rhesus Macaque
650453241	Helicobacter pylori Gambia94/24	650377949	650453242	650453240	137	>Cluster 22	GISVIGSESHQ	6_7_8_37_106_107_109_110_120_121_122	N	12	11	GA_2:111						pfam00582===Usp		pfam02617===ClpS	COG0000===No Protein Domain Prediction|COG2127===ATP-dependent Clp protease adapter protein ClpS	COG2127===ATP-dependent Clp protease adapter protein ClpS	Helicobacter	Helicobacter_pylori	pylori	pylori	32111	32526	30207	32524	32801	32000	Gambia94/24	Gambia	+	+	-	TD_011					Gastric	Gastric	Human, Rhesus Macaque
650454887	Helicobacter pylori Lithuania75	650377951	650454888	650454886	137	>Cluster 102	GISVIGSESHQ	6_7_8_37_106_107_109_110_120_121_122	N	12	11	GA_24:110						pfam00582===Usp		pfam02617===ClpS	COG0000===No Protein Domain Prediction|COG2127===ATP-dependent Clp protease adapter protein ClpS	COG2127===ATP-dependent Clp protease adapter protein ClpS	Helicobacter	Helicobacter_pylori	pylori	pylori	32032	32469	30123	32445	32744	31922	Lithuania75	Lithuania75	+	+	-	TD_011					Gastric	Gastric	Human, Rhesus Macaque
650456494	Helicobacter pylori SouthAfrica7	650377952	650456495	650456493	137	>Cluster 103	GISVIGSESHQ	6_7_8_37_106_107_109_110_120_121_122	N	12	11	GA_2:124	hpAfrica2	GCA_000185245.1 [https://www.ncbi.nlm.nih.gov/datasets/genome/GCF_000185245.1/]	https://www.ncbi.nlm.nih.gov/datasets/genome/GCF_000185245.1/	South Africa	NCBI	pfam00582===Usp		pfam02617===ClpS	COG0000===No Protein Domain Prediction|COG2127===ATP-dependent Clp protease adapter protein ClpS	COG2127===ATP-dependent Clp protease adapter protein ClpS	Helicobacter	Helicobacter_pylori	pylori	pylori	32468	32883	30617	32881	33158	32344	SouthAfrica7	SouthAfrica	+	+	-	TD_011					Gastric	Gastric	Human, Rhesus Macaque
650934530	Helicobacter bizzozeronii CIII-1	650716041	650934531	650934529	138	>Cluster 41	GISVIGSEGSHQ	7_8_9_38_107_108_110_111_120_121_122_123	N	12	12	GA_9:107						pfam00582===Usp	pfam13500===AAA_26	pfam02861===Clp_N<<>>pfam07724===AAA_2<<>>pfam00004===AAA<<>>pfam17871===AAA_lid_9<<>>pfam10431===ClpB_D2-small	COG0132===Dethiobiotin synthetase|COG0542===ATP-dependent Clp protease ATP-binding subunit ClpA	COG0542===ATP-dependent Clp protease ATP-binding subunit ClpA	Helicobacter	Helicobacter_bizzozeronii	bizzozeronii	bizzozeronii	498705	499130	497939	499121	501346	498598	CIII-1	CIII-1	+	+	-	TD_011					Gastric	Gastric	Dog
651056967	Helicobacter pylori F16	651053032	651056968	651056966	137	>Cluster 104	GISVIGSESHQ	6_7_8_37_106_107_109_110_120_121_122	N	12	11	GA_8:439	hspEAsia	GCA_000270005.1 [https://www.ncbi.nlm.nih.gov/datasets/genome/GCA_000270005.1/]	https://www.ncbi.nlm.nih.gov/datasets/genome/GCA_000270005.1/	Japan	NCBI	pfam00582===Usp	pfam02617===ClpS		COG0000===No Protein Domain Prediction|COG2127===ATP-dependent Clp protease adapter protein ClpS	COG2127===ATP-dependent Clp protease adapter protein ClpS	Helicobacter	Helicobacter_pylori	pylori	pylori	1350369	1351221	1350080	1350782	1351523	1350361	F16	F	-	+	-	TD_110					Gastric	Gastric	Human, Rhesus Macaque
651058485	Helicobacter pylori F30	651053033	651058486	651058484	137	>Cluster 105	GISVIGSESHQ	6_7_8_37_106_107_109_110_120_121_122	N	12	11	GA_20:480	hspEAsia	GCA_000270025.1 [https://www.ncbi.nlm.nih.gov/datasets/genome/GCA_000270025.1/]	https://www.ncbi.nlm.nih.gov/datasets/genome/GCA_000270025.1/	Japan	NCBI	pfam00582===Usp	pfam02617===ClpS		COG0000===No Protein Domain Prediction|COG2127===ATP-dependent Clp protease adapter protein ClpS	COG2127===ATP-dependent Clp protease adapter protein ClpS	Helicobacter	Helicobacter_pylori	pylori	pylori	1343017	1343910	1342722	1343430	1344209	1342997	F30	F	-	+	-	TD_110					Gastric	Gastric	Human, Rhesus Macaque
651060029	Helicobacter pylori F32	651053034	651060030	651060028	137	>Cluster 102	GISVIGSESHQ	6_7_8_37_106_107_109_110_120_121_122	N	12	11	GA_20:278						pfam00582===Usp	pfam02617===ClpS		COG0000===No Protein Domain Prediction|COG2127===ATP-dependent Clp protease adapter protein ClpS	COG2127===ATP-dependent Clp protease adapter protein ClpS	Helicobacter	Helicobacter_pylori	pylori	pylori	1353825	1354516	1353530	1354238	1354815	1353805	F32	F	-	+	-	TD_110					Gastric	Gastric	Human, Rhesus Macaque
651061591	Helicobacter pylori F57	651053035	651061592	651061590	137	>Cluster 22	GISVIGSESHQ	6_7_8_37_106_107_109_110_120_121_122	N	12	11	GA_20:134						pfam00582===Usp	pfam02617===ClpS		COG0000===No Protein Domain Prediction|COG2127===ATP-dependent Clp protease adapter protein ClpS	COG2127===ATP-dependent Clp protease adapter protein ClpS	Helicobacter	Helicobacter_pylori	pylori	pylori	1384146	1384693	1383851	1384559	1386321	1384126	F57	F	-	+	-	TD_110					Gastric	Gastric	Human, Rhesus Macaque
651147897	Helicobacter pylori 2017	651053029	651147898	651147896	137	>Cluster 22	GISVIGSESHQ	6_7_8_37_106_107_109_110_120_121_122	N	12	11	GA_8:111						pfam00582===Usp		pfam02617===ClpS	COG0000===No Protein Domain Prediction|COG2127===ATP-dependent Clp protease adapter protein ClpS	COG2127===ATP-dependent Clp protease adapter protein ClpS	Helicobacter	Helicobacter_pylori	pylori	pylori	29664	30085	27802	30077	30354	29553	2017	2017	+	+	-	TD_011					Gastric	Gastric	Human, Rhesus Macaque
651149535	Helicobacter pylori 2018	651053030	651149536	651149534	137	>Cluster 22	GISVIGSESHQ	6_7_8_37_106_107_109_110_120_121_122	N	12	11	GA_8:111						pfam00582===Usp		pfam02617===ClpS	COG0000===No Protein Domain Prediction|COG2127===ATP-dependent Clp protease adapter protein ClpS	COG2127===ATP-dependent Clp protease adapter protein ClpS	Helicobacter	Helicobacter_pylori	pylori	pylori	31896	32317	30034	32309	32586	31785	2018	2018	+	+	-	TD_011					Gastric	Gastric	Human, Rhesus Macaque
651160453	Helicobacter pylori 83	651053031	651160454	651160452	137	>Cluster 106	GISVIGSESHQ	6_7_8_37_106_107_109_110_120_121_122	N	12	11	GA_2:109						pfam00582===Usp	pfam02617===ClpS		COG0000===No Protein Domain Prediction|COG2127===ATP-dependent Clp protease adapter protein ClpS	COG2127===ATP-dependent Clp protease adapter protein ClpS	Helicobacter	Helicobacter_pylori	pylori	pylori	1370933	1371455	1370638	1371346	1373221	1370931	83	83	-	+	-	TD_110					Gastric	Gastric	Human, Rhesus Macaque
2511760413	Helicobacter pylori SNT49	2511231139	2511760414	2511760412	137	>Cluster 102	GISVIGSESHQ	6_7_8_37_106_107_109_110_120_121_122	N	12	11	GA_23:1751						pfam00582===Usp	pfam13500===AAA_26	pfam02617===ClpS	COG0132===Dethiobiotin synthetase|COG2127===ATP-dependent Clp protease adapter protein ClpS	COG2127===ATP-dependent Clp protease adapter protein ClpS	Helicobacter	Helicobacter_pylori	pylori	pylori	31470	31906	29063	31883	32181	29719	SNT49	SNT	+	+	-	TD_011					Gastric	Gastric	Human, Rhesus Macaque
2511793567	Helicobacter pylori Puno135	2511231147	2511793568	2511793566	137	>Cluster 107	GISVIGSESHQ	6_7_8_37_106_107_109_110_120_121_122	N	12	11	GA_15:188	hspIndigenousSAmerica	GCA_000224555.1 [https://www.ncbi.nlm.nih.gov/datasets/genome/GCA_000224555.1/]	https://www.ncbi.nlm.nih.gov/datasets/genome/GCA_000224555.1/	Peru	NCBI	pfam00582===Usp		pfam02617===ClpS	COG0000===No Protein Domain Prediction|COG2127===ATP-dependent Clp protease adapter protein ClpS	COG2127===ATP-dependent Clp protease adapter protein ClpS	Helicobacter	Helicobacter_pylori	pylori	pylori	29834	30262	29353	30247	30537	29646	Puno135	Puno1	+	+	-	TD_011					Gastric	Gastric	Human, Rhesus Macaque
2511867839	Helicobacter pylori 35A	2511231168	2511867840	2511867838	137	>Cluster 108	GISVIGSESHQ	6_7_8_37_106_107_109_110_120_121_122	N	12	11	GA_20:133	hspEAsia	GCA_000178935.2 [https://www.ncbi.nlm.nih.gov/datasets/genome/GCA_000178935.2/]	https://www.ncbi.nlm.nih.gov/datasets/genome/GCA_000178935.2/	Japan	NCBI	pfam00582===Usp	pfam02617===ClpS		COG0000===No Protein Domain Prediction|COG2127===ATP-dependent Clp protease adapter protein ClpS	COG2127===ATP-dependent Clp protease adapter protein ClpS	Helicobacter	Helicobacter_pylori	pylori	pylori	1546467	1547013	1546172	1546880	1547333	1546447	35A	35A	-	+	-	TD_110					Gastric	Gastric	Human, Rhesus Macaque
2512018882	Helicobacter pylori Puno120	2511231216	2512018883	2512018881	137	>Cluster 109	GISVIGSESHQ	6_7_8_37_106_107_109_110_120_121_122	N	12	11	GA_15:188	hspIndigenousSAmerica	GCA_000224535.1 [https://www.ncbi.nlm.nih.gov/datasets/genome/GCA_000224535.1/]	https://www.ncbi.nlm.nih.gov/datasets/genome/GCA_000224535.1/	Peru	NCBI	pfam00582===Usp		pfam02617===ClpS	COG0000===No Protein Domain Prediction|COG2127===ATP-dependent Clp protease adapter protein ClpS	COG2127===ATP-dependent Clp protease adapter protein ClpS	Helicobacter	Helicobacter_pylori	pylori	pylori	29878	30306	29397	30291	30581	29690	Puno120	Puno1	+	+	-	TD_011					Gastric	Gastric	Human, Rhesus Macaque
2512814630	Helicobacter pylori ELS37	2512564071	2512814631	2512814629	137	>Cluster 102	GISVIGSESHQ	6_7_8_37_106_107_109_110_120_121_122	N	12	11	GA_15:109						pfam00582===Usp		pfam02617===ClpS	COG0000===No Protein Domain Prediction|COG2127===ATP-dependent Clp protease adapter protein ClpS	COG2127===ATP-dependent Clp protease adapter protein ClpS	Helicobacter	Helicobacter_pylori	pylori	pylori	32069	32497	30158	32482	32772	31960	ELS37	ELS37	+	+	-	TD_011					Gastric	Gastric	Human, Rhesus Macaque
2514075592	Helicobacter cetorum MIT 99-5656	2513237175	2514075593	2514075591	137	>Cluster 110	GISVIGSEGSHQ	6_7_8_37_106_107_109_110_119_120_121_122	N	12	12	GA_-10:97						pfam00582===Usp	pfam02617===ClpS	pfam13500===AAA_26	COG0132===Dethiobiotin synthetase|COG2127===ATP-dependent Clp protease adapter protein ClpS	COG2127===ATP-dependent Clp protease adapter protein ClpS	Helicobacter	Helicobacter_cetorum	cetorum	cetorum	25306	25816	24945	25719	26481	25316	MIT 99-5656	MIT	-	+	-	TD_110					Gastric	Gastric	Dolphin, Whale
2514124516	Helicobacter cetorum MIT 00-7128	2513237187	2514124517	2514124515	137	>Cluster 111	GISVIGSEGSHQ	6_7_8_37_106_107_109_110_119_120_121_122	N	12	12	GA_19:106						pfam00582===Usp	pfam02617===ClpS	pfam13500===AAA_26	COG0132===Dethiobiotin synthetase|COG2127===ATP-dependent Clp protease adapter protein ClpS	COG2127===ATP-dependent Clp protease adapter protein ClpS	Helicobacter	Helicobacter_cetorum	cetorum	cetorum	40378	40897	40015	40791	41574	40359	MIT 00-7128	MIT	-	+	-	TD_110					Gastric	Gastric	Dolphin, Whale
2514126282	Helicobacter pylori Shi112	2513237188	2514126283	2514126281	137	>Cluster 22	GISVIGSESHQ	6_7_8_37_106_107_109_110_120_121_122	N	12	11	GA_15:179	hspIndigenousSAmerica	GCA_000277405.1 [https://www.ncbi.nlm.nih.gov/datasets/genome/GCA_000277405.1/]	https://www.ncbi.nlm.nih.gov/datasets/genome/GCA_000277405.1/	Peru	NCBI	pfam00582===Usp		pfam02617===ClpS	COG0000===No Protein Domain Prediction|COG2127===ATP-dependent Clp protease adapter protein ClpS	COG2127===ATP-dependent Clp protease adapter protein ClpS	Helicobacter	Helicobacter_pylori	pylori	pylori	29883	30311	29384	30296	30586	29704	Shi112	Shi	+	+	-	TD_011					Gastric	Gastric	Human, Rhesus Macaque
2514136900	Helicobacter pylori Shi169	2513237192	2514136901	2514136899	137	>Cluster 112	GISVIGSESHQ	6_7_8_37_106_107_109_110_120_121_122	N	12	11	GA_8:179	hspIndigenousSAmerica	GCA_000277385.1 [https://www.ncbi.nlm.nih.gov/datasets/genome/GCA_000277385.1/]	https://www.ncbi.nlm.nih.gov/datasets/genome/GCA_000277385.1/	Peru	NCBI	pfam00582===Usp		pfam02617===ClpS	COG0000===No Protein Domain Prediction|COG2127===ATP-dependent Clp protease adapter protein ClpS	COG2127===ATP-dependent Clp protease adapter protein ClpS	Helicobacter	Helicobacter_pylori	pylori	pylori	27952	28373	27453	28365	28648	27773	Shi169	Shi	+	+	-	TD_011					Gastric	Gastric	Human, Rhesus Macaque
2514180701	Helicobacter pylori Shi417	2513237203	2514180702	2514180700	137	>Cluster 113	GISVIGSESHQ	6_7_8_37_106_107_109_110_120_121_122	N	12	11	GA_15:207	hspIndigenousSAmerica	GCA_000277365.1 [https://www.ncbi.nlm.nih.gov/datasets/genome/GCA_000277365.1/]	https://www.ncbi.nlm.nih.gov/datasets/genome/GCA_000277365.1/	Peru	NCBI	pfam00582===Usp		pfam02617===ClpS	COG0000===No Protein Domain Prediction|COG2127===ATP-dependent Clp protease adapter protein ClpS	COG2127===ATP-dependent Clp protease adapter protein ClpS	Helicobacter	Helicobacter_pylori	pylori	pylori	27933	28361	27433	28346	28636	27726	Shi417	Shi	+	+	-	TD_011					Gastric	Gastric	Human, Rhesus Macaque
2514198323	Helicobacter pylori PeCan18	2513237210	2514198324	2514198322	137	>Cluster 22	GISVIGSESHQ	6_7_8_37_106_107_109_110_120_121_122	N	12	11	GA_2:112	hspAfrica1LatinAmerica	GCA_000277425.1 [https://www.ncbi.nlm.nih.gov/datasets/genome/GCA_000277425.1/]	https://www.ncbi.nlm.nih.gov/datasets/genome/GCA_000277425.1/	Peru	NCBI	pfam00582===Usp		pfam02617===ClpS	COG0000===No Protein Domain Prediction|COG2127===ATP-dependent Clp protease adapter protein ClpS	COG2127===ATP-dependent Clp protease adapter protein ClpS	Helicobacter	Helicobacter_pylori	pylori	pylori	32087	32502	30224	32500	32777	31975	PeCan18	PeCan	+	+	-	TD_011					Gastric	Gastric	Human, Rhesus Macaque
2514220295	Helicobacter pylori HUP-B14	2513237217	2514220296	2514220294	137	>Cluster 99	GISVIGSESHQ	6_7_8_37_106_107_109_110_120_121_122	N	12	11	GA_31:110	hspSWEurope	GCA_000259235.1 [https://www.ncbi.nlm.nih.gov/datasets/genome/GCA_000259235.1/]	https://www.ncbi.nlm.nih.gov/datasets/genome/GCA_000259235.1/	Spain	NCBI	pfam00582===Usp		pfam02617===ClpS	COG0000===No Protein Domain Prediction|COG2127===ATP-dependent Clp protease adapter protein ClpS	COG2127===ATP-dependent Clp protease adapter protein ClpS	Helicobacter	Helicobacter_pylori	pylori	pylori	31734	32178	29858	32147	32453	31624	HUP-B14	HUP-B14	+	+	-	TD_011					Gastric	Gastric	Human, Rhesus Macaque
2519493670	Helicobacter pylori XZ274	2519103107	2519493671	2519493669	137	>Cluster 114	GISVIGSESHQ	6_7_8_37_106_107_109_110_120_121_122	N	12	11	GA_2:156	hspEAsia	GCA_000262655.1 [https://www.ncbi.nlm.nih.gov/datasets/genome/GCA_000262655.1/]	https://www.ncbi.nlm.nih.gov/datasets/genome/GCA_000262655.1/	China	NCBI	pfam00582===Usp	pfam02617===ClpS		COG0000===No Protein Domain Prediction|COG2127===ATP-dependent Clp protease adapter protein ClpS	COG2127===ATP-dependent Clp protease adapter protein ClpS	Helicobacter	Helicobacter_pylori	pylori	pylori	1414225	1414794	1413930	1414638	1414919	1414223	XZ274	XZ274	-	+	-	TD_110					Gastric	Gastric	Human, Rhesus Macaque
2520085362	Helicobacter pylori Rif2	2519899548	2520085363	2520085361	137	>Cluster 22	GISVIGSESHQ	6_7_8_37_106_107_109_110_120_121_122	N	12	11	GA_31:109						pfam00582===Usp		pfam02617===ClpS	COG0000===No Protein Domain Prediction|COG2127===ATP-dependent Clp protease adapter protein ClpS	COG2127===ATP-dependent Clp protease adapter protein ClpS	Helicobacter	Helicobacter_pylori	pylori	pylori	31961	32405	30071	32374	32680	31852	Rif2	Rif	+	+	-	TD_011					Gastric	Gastric	Human, Rhesus Macaque
2521031854	Helicobacter pylori R32b	2519899800	2521031855	2521031853	137	>Cluster 22	GISVIGSESHQ	6_7_8_37_106_107_109_110_120_121_122	N	12	11	GA_16:109						pfam00582===Usp		pfam02617===ClpS	COG0000===No Protein Domain Prediction|COG2127===ATP-dependent Clp protease adapter protein ClpS	COG2127===ATP-dependent Clp protease adapter protein ClpS	Helicobacter	Helicobacter_pylori	pylori	pylori	209036	209465	207215	209449	209734	208927	R32b	R	+	+	-	TD_011					Gastric	Gastric	Human, Rhesus Macaque
2521033538	Helicobacter pylori R037c	2519899801	2521033539	2521033537	137	>Cluster 107	GISVIGSESHQ	6_7_8_37_106_107_109_110_120_121_122	N	12	11	GA_23:109						pfam00582===Usp		pfam02617===ClpS	COG0000===No Protein Domain Prediction|COG2127===ATP-dependent Clp protease adapter protein ClpS	COG2127===ATP-dependent Clp protease adapter protein ClpS	Helicobacter	Helicobacter_pylori	pylori	pylori	246090	246526	244293	246503	246801	245981	R037c	R	+	+	-	TD_011					Gastric	Gastric	Human, Rhesus Macaque
2521034982	Helicobacter pylori R036d	2519899802	2521034983	2521034981	137	>Cluster 102	GISVIGSESHQ	6_7_8_37_106_107_109_110_120_121_122	N	12	11	GA_15:1351						pfam00582===Usp		pfam02617===ClpS	COG0000===No Protein Domain Prediction|COG2127===ATP-dependent Clp protease adapter protein ClpS	COG2127===ATP-dependent Clp protease adapter protein ClpS	Helicobacter	Helicobacter_pylori	pylori	pylori	24301	24729	22582	24714	25004	22950	R036d	R	+	+	-	TD_011					Gastric	Gastric	Human, Rhesus Macaque
2521038265	Helicobacter pylori R046Wa	2519899803	2521038266	2521038264	137	>Cluster 102	GISVIGSESHQ	6_7_8_37_106_107_109_110_120_121_122	N	12	11	GA_21:109						pfam00582===Usp		pfam02617===ClpS	COG0000===No Protein Domain Prediction|COG2127===ATP-dependent Clp protease adapter protein ClpS	COG2127===ATP-dependent Clp protease adapter protein ClpS	Helicobacter	Helicobacter_pylori	pylori	pylori	246637	247071	244813	247050	247340	246528	R046Wa	R	+	+	-	TD_011					Gastric	Gastric	Human, Rhesus Macaque
2521038426	Helicobacter pylori R038b	2519899804	2521038427	2521038425	137	>Cluster 102	GISVIGSESHQ	6_7_8_37_106_107_109_110_120_121_122	N	12	11	GA_21:514						pfam00582===Usp		pfam02617===ClpS	COG0000===No Protein Domain Prediction|COG2127===ATP-dependent Clp protease adapter protein ClpS	COG2127===ATP-dependent Clp protease adapter protein ClpS	Helicobacter	Helicobacter_pylori	pylori	pylori	96564	96998	95673	96977	97267	96050	R038b	R	+	+	-	TD_011					Gastric	Gastric	Human, Rhesus Macaque
2521098066	Helicobacter pylori R055a	2519899827	2521098067	2521098065	137	>Cluster 102	GISVIGSESHQ	6_7_8_37_106_107_109_110_120_121_122	N	12	11	GA_15:109						pfam00582===Usp		pfam02617===ClpS	COG0000===No Protein Domain Prediction|COG2127===ATP-dependent Clp protease adapter protein ClpS	COG2127===ATP-dependent Clp protease adapter protein ClpS	Helicobacter	Helicobacter_pylori	pylori	pylori	198373	198801	196528	198786	199076	198264	R055a	R	+	+	-	TD_011					Gastric	Gastric	Human, Rhesus Macaque
2522025299	Helicobacter pylori Rif1	2521172710	2522025300	2522025298	137	>Cluster 22	GISVIGSESHQ	6_7_8_37_106_107_109_110_120_121_122	N	12	11	GA_31:109						pfam00582===Usp		pfam02617===ClpS	COG0000===No Protein Domain Prediction|COG2127===ATP-dependent Clp protease adapter protein ClpS	COG2127===ATP-dependent Clp protease adapter protein ClpS	Helicobacter	Helicobacter_pylori	pylori	pylori	31961	32405	30071	32374	32680	31852	Rif1	Rif	+	+	-	TD_011					Gastric	Gastric	Human, Rhesus Macaque
2522041472	Helicobacter pylori Aklavik117	2521172715	2522041473	2522041471	137	>Cluster 22	GISVIGSESHQ	6_7_8_37_106_107_109_110_120_121_122	N	12	11	GA_31:86	hspIndigenousNAmerica	GCA_000315955.1 [https://www.ncbi.nlm.nih.gov/datasets/genome/GCA_000315955.1/]	https://www.ncbi.nlm.nih.gov/datasets/genome/GCA_000315955.1/	Canada	NCBI	pfam00582===Usp		pfam02617===ClpS	COG0000===No Protein Domain Prediction|COG2127===ATP-dependent Clp protease adapter protein ClpS	COG2127===ATP-dependent Clp protease adapter protein ClpS	Helicobacter	Helicobacter_pylori	pylori	pylori	29871	30315	29477	30284	30590	29785	Aklavik117	Aklavik	+	+	-	TD_011					Gastric	Gastric	Human, Rhesus Macaque
2522043045	Helicobacter pylori Aklavik86	2521172716	2522043046	2522043044	137	>Cluster 115	GISVIGSESSNQ	6_7_8_37_106_107_109_110_119_120_121_122	N	12	12	GA_31:108	hspIndigenousNAmerica	GCA_000317875.1 [https://www.ncbi.nlm.nih.gov/datasets/genome/GCA_000317875.1/]	https://www.ncbi.nlm.nih.gov/datasets/genome/GCA_000317875.1/	Canada	NCBI	pfam00582===Usp	pfam02617===ClpS		COG0000===No Protein Domain Prediction|COG2127===ATP-dependent Clp protease adapter protein ClpS	COG2127===ATP-dependent Clp protease adapter protein ClpS	Helicobacter	Helicobacter_pylori	pylori	pylori	16976	17497	16670	17389	17784	16945	Aklavik86	Aklavik	-	+	-	TD_110					Gastric	Gastric	Human, Rhesus Macaque
2523150328	Helicobacter pylori 26695	2522572170	2523150329	2523150327	137	>Cluster 22	GISVIGSESHQ	6_7_8_37_106_107_109_110_120_121_122	N	12	11	GA_31:109	hspNEurope	GCA_000008525.1 [https://www.ncbi.nlm.nih.gov/datasets/genome/GCA_000008525.1/]	https://www.ncbi.nlm.nih.gov/datasets/genome/GCA_000008525.1/	England	NCBI	pfam00582===Usp		pfam02617===ClpS	COG0000===No Protein Domain Prediction|COG2127===ATP-dependent Clp protease adapter protein ClpS	COG2127===ATP-dependent Clp protease adapter protein ClpS	Helicobacter	Helicobacter_pylori	pylori	pylori	31961	32405	30071	32374	32680	31852	26695	26695	+	+	-	TD_011					Gastric	Gastric	Human, Rhesus Macaque
2526470264	Helicobacter pylori Hp P-15b	2526164581	2526470265	2526470263	137	>Cluster 22	GISVIGSESHQ	6_7_8_37_106_107_109_110_120_121_122	N	12	11	GA_8:109						pfam00582===Usp		pfam02617===ClpS	COG0000===No Protein Domain Prediction|COG2127===ATP-dependent Clp protease adapter protein ClpS	COG2127===ATP-dependent Clp protease adapter protein ClpS	Helicobacter	Helicobacter_pylori	pylori	pylori	240125	240546	238229	240538	240815	240016	Hp P-15b	Hp	+	+	-	TD_011					Gastric	Gastric	Human, Rhesus Macaque
2526471845	Helicobacter pylori Hp P-25c	2526164582	2526471846	2526471844	137	>Cluster 22	GISVIGSESHQ	6_7_8_37_106_107_109_110_120_121_122	N	12	11	GA_8:111						pfam00582===Usp		pfam02617===ClpS	COG0000===No Protein Domain Prediction|COG2127===ATP-dependent Clp protease adapter protein ClpS	COG2127===ATP-dependent Clp protease adapter protein ClpS	Helicobacter	Helicobacter_pylori	pylori	pylori	117258	117679	115354	117671	117948	117147	Hp P-25c	Hp	+	+	-	TD_011					Gastric	Gastric	Human, Rhesus Macaque
2526473704	Helicobacter pylori Hp P-25d	2526164583	2526473705	2526473703	137	>Cluster 22	GISVIGSESHQ	6_7_8_37_106_107_109_110_120_121_122	N	12	11	GA_8:111						pfam00582===Usp		pfam02617===ClpS	COG0000===No Protein Domain Prediction|COG2127===ATP-dependent Clp protease adapter protein ClpS	COG2127===ATP-dependent Clp protease adapter protein ClpS	Helicobacter	Helicobacter_pylori	pylori	pylori	250394	250815	248490	250807	251084	250283	Hp P-25d	Hp	+	+	-	TD_011					Gastric	Gastric	Human, Rhesus Macaque
2526475184	Helicobacter pylori Hp P-28b	2526164584	2526475185	2526475183	137	>Cluster 22	GISVIGSESHQ	6_7_8_37_106_107_109_110_120_121_122	N	12	11	GA_8:111						pfam00582===Usp		pfam02617===ClpS	COG0000===No Protein Domain Prediction|COG2127===ATP-dependent Clp protease adapter protein ClpS	COG2127===ATP-dependent Clp protease adapter protein ClpS	Helicobacter	Helicobacter_pylori	pylori	pylori	6534	6955	4636	6947	7224	6423	Hp P-28b	Hp	+	+	-	TD_011					Gastric	Gastric	Human, Rhesus Macaque
2526733608	Helicobacter pylori NQ4076	2526164636	2526733609	2526733607	137	>Cluster 102	GISVIGSESHQ	6_7_8_37_106_107_109_110_120_121_122	N	12	11	GA_21:109						pfam00582===Usp	pfam02617===ClpS		COG0000===No Protein Domain Prediction|COG2127===ATP-dependent Clp protease adapter protein ClpS	COG2127===ATP-dependent Clp protease adapter protein ClpS	Helicobacter	Helicobacter_pylori	pylori	pylori	72934	73456	72644	73347	75180	72913	NQ4076	NQ	-	+	-	TD_110					Gastric	Gastric	Human, Rhesus Macaque
2526734024	Helicobacter pylori NQ4044	2526164637	2526734025	2526734023	137	>Cluster 102	GISVIGSESHQ	6_7_8_37_106_107_109_110_120_121_122	N	12	11	GA_21:110						pfam00582===Usp		pfam02617===ClpS	COG0000===No Protein Domain Prediction|COG2127===ATP-dependent Clp protease adapter protein ClpS	COG2127===ATP-dependent Clp protease adapter protein ClpS	Helicobacter	Helicobacter_pylori	pylori	pylori	109355	109789	107503	109768	110058	109245	NQ4044	NQ	+	+	-	TD_011					Gastric	Gastric	Human, Rhesus Macaque
2526735933	Helicobacter pylori NQ4110	2526164638	2526735934	2526735932	137	>Cluster 22	GISVIGSESHQ	6_7_8_37_106_107_109_110_120_121_122	N	12	11	GA_46:111						pfam00582===Usp		pfam02617===ClpS	COG0000===No Protein Domain Prediction|COG2127===ATP-dependent Clp protease adapter protein ClpS	COG2127===ATP-dependent Clp protease adapter protein ClpS	Helicobacter	Helicobacter_pylori	pylori	pylori	213795	214254	211918	214208	214499	213684	NQ4110	NQ	+	+	-	TD_011					Gastric	Gastric	Human, Rhesus Macaque
2526737476	Helicobacter pylori Hp A-5	2526164639	2526737477	2526737475	137	>Cluster 116	GISVIGSESHQ	6_7_8_37_106_107_109_110_120_121_122	N	12	11	GA_8:111						pfam00582===Usp		pfam02617===ClpS	COG0000===No Protein Domain Prediction|COG2127===ATP-dependent Clp protease adapter protein ClpS	COG2127===ATP-dependent Clp protease adapter protein ClpS	Helicobacter	Helicobacter_pylori	pylori	pylori	114686	115107	112788	115099	115376	114575	Hp A-5	Hp	+	+	-	TD_011					Gastric	Gastric	Human, Rhesus Macaque
2526739168	Helicobacter pylori Hp A-4	2526164640	2526739169	2526739167	137	>Cluster 22	GISVIGSESHQ	6_7_8_37_106_107_109_110_120_121_122	N	12	11	GA_32:111						pfam00582===Usp		pfam02617===ClpS	COG0000===No Protein Domain Prediction|COG2127===ATP-dependent Clp protease adapter protein ClpS	COG2127===ATP-dependent Clp protease adapter protein ClpS	Helicobacter	Helicobacter_pylori	pylori	pylori	116423	116868	115794	116836	117113	116312	Hp A-4	Hp	+	+	-	TD_011					Gastric	Gastric	Human, Rhesus Macaque
2526740843	Helicobacter pylori Hp A-9	2526164641	2526740844	2526740842	137	>Cluster 102	GISVIGSESHQ	6_7_8_37_106_107_109_110_120_121_122	N	12	11	GA_15:110						pfam00582===Usp		pfam02617===ClpS	COG0000===No Protein Domain Prediction|COG2127===ATP-dependent Clp protease adapter protein ClpS	COG2127===ATP-dependent Clp protease adapter protein ClpS	Helicobacter	Helicobacter_pylori	pylori	pylori	57259	57687	55347	57672	57962	57149	Hp A-9	Hp	+	+	-	TD_011					Gastric	Gastric	Human, Rhesus Macaque
2526908741	Helicobacter pylori Hp H-43	2526164675	2526908742	2526908740	137	>Cluster 117	GISVIGSESHQ	6_7_8_37_106_107_109_110_120_121_122	N	12	11	GA_23:111						pfam00582===Usp		pfam02617===ClpS	COG0000===No Protein Domain Prediction|COG2127===ATP-dependent Clp protease adapter protein ClpS	COG2127===ATP-dependent Clp protease adapter protein ClpS	Helicobacter	Helicobacter_pylori	pylori	pylori	1709	2145	336	2122	2420	1598	Hp H-43	Hp	+	+	-	TD_011					Gastric	Gastric	Human, Rhesus Macaque
2529820700	Helicobacter pylori R018c	2529292745	2529820701	2529820699	137	>Cluster 102	GISVIGSESHQ	6_7_8_37_106_107_109_110_120_121_122	N	12	11	GA_32:109						pfam00582===Usp		pfam02617===ClpS	COG0000===No Protein Domain Prediction|COG2127===ATP-dependent Clp protease adapter protein ClpS	COG2127===ATP-dependent Clp protease adapter protein ClpS	Helicobacter	Helicobacter_pylori	pylori	pylori	203792	204237	201947	204205	204512	203683	R018c	R	+	+	-	TD_011					Gastric	Gastric	Human, Rhesus Macaque
2529822330	Helicobacter pylori R030b	2529292746	2529822331	2529822329	137	>Cluster 102	GISVIGSESHQ	6_7_8_37_106_107_109_110_120_121_122	N	12	11	GA_8:109						pfam00582===Usp		pfam02617===ClpS	COG0000===No Protein Domain Prediction|COG2127===ATP-dependent Clp protease adapter protein ClpS	COG2127===ATP-dependent Clp protease adapter protein ClpS	Helicobacter	Helicobacter_pylori	pylori	pylori	114505	114926	112627	114918	115195	114396	R030b	R	+	+	-	TD_011					Gastric	Gastric	Human, Rhesus Macaque
2530659708	Helicobacter pylori GAM118Bi	2529292955	2530659709	2530659707	137	>Cluster 22	GISVIGSESHQ	6_7_8_37_106_107_109_110_120_121_122	N	12	11	GA_2:111	hspAfrica1WAfrica	GCA_000345085.2 [https://www.ncbi.nlm.nih.gov/datasets/genome/GCA_000345085.2/]	https://www.ncbi.nlm.nih.gov/datasets/genome/GCA_000345085.2/	Gambia	NCBI	pfam00582===Usp	pfam02617===ClpS		COG0000===No Protein Domain Prediction|COG2127===ATP-dependent Clp protease adapter protein ClpS	COG2127===ATP-dependent Clp protease adapter protein ClpS	Helicobacter	Helicobacter_pylori	pylori	pylori	32507	33031	32230	32920	34002	32505	GAM118Bi	GAM	-	+	-	TD_110					Gastric	Gastric	Human, Rhesus Macaque
2530661628	Helicobacter pylori GAM115Ai	2529292956	2530661629	2530661627	137	>Cluster 22	GISVIGSESHQ	6_7_8_37_106_107_109_110_120_121_122	N	12	11	GA_2:108	hspAfrica1WAfrica	GCA_000345045.2 [https://www.ncbi.nlm.nih.gov/datasets/genome/GCA_000345045.2/]	https://www.ncbi.nlm.nih.gov/datasets/genome/GCA_000345045.2/	Gambia	NCBI	pfam00582===Usp	pfam02617===ClpS		COG0000===No Protein Domain Prediction|COG2127===ATP-dependent Clp protease adapter protein ClpS	COG2127===ATP-dependent Clp protease adapter protein ClpS	Helicobacter	Helicobacter_pylori	pylori	pylori	51209	51730	50932	51622	53454	51207	GAM115Ai	GAM	-	+	-	TD_110					Gastric	Gastric	Human, Rhesus Macaque
2530663657	Helicobacter pylori GAM114Ai	2529292957	2530663658	2530663656	137	>Cluster 22	GISVIGSESHQ	6_7_8_37_106_107_109_110_120_121_122	N	12	11	GA_2:111						pfam00582===Usp	pfam02617===ClpS		COG0000===No Protein Domain Prediction|COG2127===ATP-dependent Clp protease adapter protein ClpS	COG2127===ATP-dependent Clp protease adapter protein ClpS	Helicobacter	Helicobacter_pylori	pylori	pylori	28392	28916	28115	28805	29890	28390	GAM114Ai	GAM	-	+	-	TD_110					Gastric	Gastric	Human, Rhesus Macaque
2530664222	Helicobacter pylori GAM112Ai	2529292958	2530664223	2530664221	137	>Cluster 22	GISVIGSESHQ	6_7_8_37_106_107_109_110_120_121_122	N	12	11	GA_2:108						pfam00582===Usp		pfam02617===ClpS	COG0000===No Protein Domain Prediction|COG2127===ATP-dependent Clp protease adapter protein ClpS	COG2127===ATP-dependent Clp protease adapter protein ClpS	Helicobacter	Helicobacter_pylori	pylori	pylori	26309	26724	24402	26722	26999	26201	GAM112Ai	GAM	+	+	-	TD_011					Gastric	Gastric	Human, Rhesus Macaque
2530666598	Helicobacter pylori GAM105Ai	2529292959	2530666599	2530666597	137	>Cluster 118	GISVIGSESHQ	6_7_8_37_106_107_109_110_120_121_122	N	12	11	GA_2:111	hspAfrica1WAfrica	GCA_000344985.2 [https://www.ncbi.nlm.nih.gov/datasets/genome/GCA_000344985.2/]	https://www.ncbi.nlm.nih.gov/datasets/genome/GCA_000344985.2/	Gambia	NCBI	pfam00582===Usp	pfam02617===ClpS		COG0000===No Protein Domain Prediction|COG2127===ATP-dependent Clp protease adapter protein ClpS	COG2127===ATP-dependent Clp protease adapter protein ClpS	Helicobacter	Helicobacter_pylori	pylori	pylori	65289	65813	65012	65702	67540	65287	GAM105Ai	GAM	-	+	-	TD_110					Gastric	Gastric	Human, Rhesus Macaque
2530668125	Helicobacter pylori GAM103Bi	2529292960	2530668126	2530668124	137	>Cluster 22	GISVIGSESHQ	6_7_8_37_106_107_109_110_120_121_122	N	12	11	GA_2:111	hspAfrica1WAfrica	GCA_000344965.2 [https://www.ncbi.nlm.nih.gov/datasets/genome/GCA_000344965.2/]	https://www.ncbi.nlm.nih.gov/datasets/genome/GCA_000344965.2/	Gambia	NCBI	pfam00582===Usp		pfam02617===ClpS	COG0000===No Protein Domain Prediction|COG2127===ATP-dependent Clp protease adapter protein ClpS	COG2127===ATP-dependent Clp protease adapter protein ClpS	Helicobacter	Helicobacter_pylori	pylori	pylori	24449	24864	23799	24862	25139	24338	GAM103Bi	GAM	+	+	-	TD_011					Gastric	Gastric	Human, Rhesus Macaque
2530669389	Helicobacter pylori GAM101Biv	2529292961	2530669390	2530669388	137	>Cluster 22	GISVIGSESHQ	6_7_8_37_106_107_109_110_120_121_122	N	12	11	GA_2:108	hspAfrica1WAfrica	GCA_000344945.2 [https://www.ncbi.nlm.nih.gov/datasets/genome/GCA_000344945.2/]	https://www.ncbi.nlm.nih.gov/datasets/genome/GCA_000344945.2/	Gambia	NCBI	pfam00582===Usp		pfam02617===ClpS	COG0000===No Protein Domain Prediction|COG2127===ATP-dependent Clp protease adapter protein ClpS	COG2127===ATP-dependent Clp protease adapter protein ClpS	Helicobacter	Helicobacter_pylori	pylori	pylori	27104	27519	26613	27517	27794	26996	GAM101Biv	GAM	+	+	-	TD_011					Gastric	Gastric	Human, Rhesus Macaque
2530671137	Helicobacter pylori GAM120Ai	2529292962	2530671138	2530671136	137	>Cluster 22	GISVIGSESHQ	6_7_8_37_106_107_109_110_120_121_122	N	12	11	GA_2:111	hspAfrica1WAfrica	GCA_000345125.2 [https://www.ncbi.nlm.nih.gov/datasets/genome/GCA_000345125.2/]	https://www.ncbi.nlm.nih.gov/datasets/genome/GCA_000345125.2/	Gambia	NCBI	pfam00582===Usp		pfam02617===ClpS	COG0000===No Protein Domain Prediction|COG2127===ATP-dependent Clp protease adapter protein ClpS	COG2127===ATP-dependent Clp protease adapter protein ClpS	Helicobacter	Helicobacter_pylori	pylori	pylori	85713	86128	83809	86126	86403	85602	GAM120Ai	GAM	+	+	-	TD_011					Gastric	Gastric	Human, Rhesus Macaque
2530673040	Helicobacter pylori GAM119Bi	2529292963	2530673041	2530673039	137	>Cluster 22	GISVIGSESHQ	6_7_8_37_106_107_109_110_120_121_122	N	12	11	GA_2:111	hspAfrica1WAfrica	GCA_000345105.2 [https://www.ncbi.nlm.nih.gov/datasets/genome/GCA_000345105.2/]	https://www.ncbi.nlm.nih.gov/datasets/genome/GCA_000345105.2/	Gambia	NCBI	pfam00582===Usp	pfam02617===ClpS		COG0000===No Protein Domain Prediction|COG2127===ATP-dependent Clp protease adapter protein ClpS	COG2127===ATP-dependent Clp protease adapter protein ClpS	Helicobacter	Helicobacter_pylori	pylori	pylori	28351	28875	28074	28764	30653	28349	GAM119Bi	GAM	-	+	-	TD_110					Gastric	Gastric	Human, Rhesus Macaque
2530925393	Helicobacter pylori CPY6311	2529293027	2530925394	2530925392	137	>Cluster 104	GISVIGSESHQ	6_7_8_37_106_107_109_110_120_121_122	N	12	11	GA_20:382						pfam00582===Usp	pfam02617===ClpS		COG0000===No Protein Domain Prediction|COG2127===ATP-dependent Clp protease adapter protein ClpS	COG2127===ATP-dependent Clp protease adapter protein ClpS	Helicobacter	Helicobacter_pylori	pylori	pylori	205906	206701	205614	206319	206814	205886	CPY6311	CPY	-	+	-	TD_110					Gastric	Gastric	Human, Rhesus Macaque
2530925906	Helicobacter pylori NQ4216	2529293028	2530925907	2530925905	137	>Cluster 102	GISVIGSESHQ	6_7_8_37_106_107_109_110_120_121_122	N	12	11	GA_15:110						pfam00582===Usp		pfam02617===ClpS	COG0000===No Protein Domain Prediction|COG2127===ATP-dependent Clp protease adapter protein ClpS	COG2127===ATP-dependent Clp protease adapter protein ClpS	Helicobacter	Helicobacter_pylori	pylori	pylori	212689	213117	210801	213102	213392	212579	NQ4216	NQ	+	+	-	TD_011					Gastric	Gastric	Human, Rhesus Macaque
2530928974	Helicobacter pylori NQ4200	2529293029	2530928975	2530928973	137	>Cluster 102	GISVIGSESHQ	6_7_8_37_106_107_109_110_120_121_122	N	12	11	GA_21:1460						pfam00582===Usp		pfam02617===ClpS	COG0000===No Protein Domain Prediction|COG2127===ATP-dependent Clp protease adapter protein ClpS	COG2127===ATP-dependent Clp protease adapter protein ClpS	Helicobacter	Helicobacter_pylori	pylori	pylori	259441	259875	257586	259854	260150	257981	NQ4200	NQ	+	+	-	TD_011					Gastric	Gastric	Human, Rhesus Macaque
2530929323	Helicobacter pylori NQ4228	2529293030	2530929324	2530929322	137	>Cluster 22	GISVIGSESHQ	6_7_8_37_106_107_109_110_120_121_122	N	12	11	GA_15:112						pfam00582===Usp		pfam02617===ClpS	COG0000===No Protein Domain Prediction|COG2127===ATP-dependent Clp protease adapter protein ClpS	COG2127===ATP-dependent Clp protease adapter protein ClpS	Helicobacter	Helicobacter_pylori	pylori	pylori	247159	247587	245323	247572	247862	247047	NQ4228	NQ	+	+	-	TD_011					Gastric	Gastric	Human, Rhesus Macaque
2530932048	Helicobacter pylori CPY6081	2529293031	2530932049	2530932047	104	>Cluster 180						GA_20:480						pfam00582===Usp	pfam02617===ClpS		COG0000===No Protein Domain Prediction|COG2127===ATP-dependent Clp protease adapter protein ClpS	COG2127===ATP-dependent Clp protease adapter protein ClpS	Helicobacter	Helicobacter_pylori	pylori	pylori	95196	95990	94901	95510	96103	95176	CPY6081	CPY	-	+	-	TD_110					Gastric	Gastric	Human, Rhesus Macaque
2530933806	Helicobacter pylori CPY6261	2529293032	2530933807	2530933805	137	>Cluster 106	GISVIGSESHQ	6_7_8_37_106_107_109_110_120_121_122	N	12	11	GA_20:109						pfam00582===Usp	pfam02617===ClpS		COG0000===No Protein Domain Prediction|COG2127===ATP-dependent Clp protease adapter protein ClpS	COG2127===ATP-dependent Clp protease adapter protein ClpS	Helicobacter	Helicobacter_pylori	pylori	pylori	329747	330269	329452	330160	332035	329727	CPY6261	CPY	-	+	-	TD_110					Gastric	Gastric	Human, Rhesus Macaque
2530935370	Helicobacter pylori CPY6271	2529293033	2530935371	2530935369	137	>Cluster 22	GISVIGSESHQ	6_7_8_37_106_107_109_110_120_121_122	N	12	11	GA_20:489						pfam00582===Usp	pfam02617===ClpS		COG0000===No Protein Domain Prediction|COG2127===ATP-dependent Clp protease adapter protein ClpS	COG2127===ATP-dependent Clp protease adapter protein ClpS	Helicobacter	Helicobacter_pylori	pylori	pylori	96370	97272	96075	96783	97571	96350	CPY6271	CPY	-	+	-	TD_110					Gastric	Gastric	Human, Rhesus Macaque
2530935969	Helicobacter pylori NQ4099	2529293034	2530935970	2530935968	137	>Cluster 102	GISVIGSESHQ	6_7_8_37_106_107_109_110_120_121_122	N	12	11	GA_15:109						pfam00582===Usp		pfam02617===ClpS	COG0000===No Protein Domain Prediction|COG2127===ATP-dependent Clp protease adapter protein ClpS	COG2127===ATP-dependent Clp protease adapter protein ClpS	Helicobacter	Helicobacter_pylori	pylori	pylori	122220	122648	120408	122633	122923	122111	NQ4099	NQ	+	+	-	TD_011					Gastric	Gastric	Human, Rhesus Macaque
2530937634	Helicobacter pylori NQ4053	2529293035	2530937635	2530937633	137	>Cluster 102	GISVIGSESHQ	6_7_8_37_106_107_109_110_120_121_122	N	12	11	GA_36:111						pfam00582===Usp		pfam02617===ClpS	COG0000===No Protein Domain Prediction|COG2127===ATP-dependent Clp protease adapter protein ClpS	COG2127===ATP-dependent Clp protease adapter protein ClpS	Helicobacter	Helicobacter_pylori	pylori	pylori	98427	98876	96508	98840	99151	98316	NQ4053	NQ	+	+	-	TD_011					Gastric	Gastric	Human, Rhesus Macaque
2531275886	Helicobacter pylori Hp H-41	2529293114	2531275887	2531275885	137	>Cluster 22	GISVIGSESHQ	6_7_8_37_106_107_109_110_120_121_122	N	12	11	GA_8:111						pfam00582===Usp		pfam02617===ClpS	COG0000===No Protein Domain Prediction|COG2127===ATP-dependent Clp protease adapter protein ClpS	COG2127===ATP-dependent Clp protease adapter protein ClpS	Helicobacter	Helicobacter_pylori	pylori	pylori	85910	86331	85533	86323	86600	85799	Hp H-41	Hp	+	+	-	TD_011					Gastric	Gastric	Human, Rhesus Macaque
2531279845	Helicobacter pylori Hp H-36	2529293116	2531279846	2531279844	137	>Cluster 22	GISVIGSESHQ	6_7_8_37_106_107_109_110_120_121_122	N	12	11	GA_8:111						pfam00582===Usp		pfam02617===ClpS	COG0000===No Protein Domain Prediction|COG2127===ATP-dependent Clp protease adapter protein ClpS	COG2127===ATP-dependent Clp protease adapter protein ClpS	Helicobacter	Helicobacter_pylori	pylori	pylori	148297	148718	146387	148710	148987	148186	Hp H-36	Hp	+	+	-	TD_011					Gastric	Gastric	Human, Rhesus Macaque
2531283681	Helicobacter pylori Hp H-30	2529293118	2531283682	2531283680	137	>Cluster 22	GISVIGSESHQ	6_7_8_37_106_107_109_110_120_121_122	N	12	11	GA_8:111						pfam00582===Usp		pfam02617===ClpS	COG0000===No Protein Domain Prediction|COG2127===ATP-dependent Clp protease adapter protein ClpS	COG2127===ATP-dependent Clp protease adapter protein ClpS	Helicobacter	Helicobacter_pylori	pylori	pylori	114913	115334	113042	115326	115603	114802	Hp H-30	Hp	+	+	-	TD_011					Gastric	Gastric	Human, Rhesus Macaque
2531285480	Helicobacter pylori Hp H-27	2529293119	2531285481	2531285479	137	>Cluster 102	GISVIGSESHQ	6_7_8_37_106_107_109_110_120_121_122	N	12	11	GA_21:109						pfam00582===Usp		pfam02617===ClpS	COG0000===No Protein Domain Prediction|COG2127===ATP-dependent Clp protease adapter protein ClpS	COG2127===ATP-dependent Clp protease adapter protein ClpS	Helicobacter	Helicobacter_pylori	pylori	pylori	237104	237538	235208	237517	237816	236995	Hp H-27	Hp	+	+	-	TD_011					Gastric	Gastric	Human, Rhesus Macaque
2531287010	Helicobacter pylori Hp H-28	2529293120	2531287011	2531287009	137	>Cluster 119	GISVIGSESHQ	6_7_8_37_106_107_109_110_120_121_122	N	12	11	GA_23:109						pfam00582===Usp		pfam02617===ClpS	COG0000===No Protein Domain Prediction|COG2127===ATP-dependent Clp protease adapter protein ClpS	COG2127===ATP-dependent Clp protease adapter protein ClpS	Helicobacter	Helicobacter_pylori	pylori	pylori	103055	103491	101198	103468	103766	102946	Hp H-28	Hp	+	+	-	TD_011					Gastric	Gastric	Human, Rhesus Macaque
2531291070	Helicobacter pylori Hp H-24	2529293122	2531291071	2531291069	137	>Cluster 22	GISVIGSESHQ	6_7_8_37_106_107_109_110_120_121_122	N	12	11	GA_8:111						pfam00582===Usp		pfam02617===ClpS	COG0000===No Protein Domain Prediction|COG2127===ATP-dependent Clp protease adapter protein ClpS	COG2127===ATP-dependent Clp protease adapter protein ClpS	Helicobacter	Helicobacter_pylori	pylori	pylori	217853	218274	216543	218266	218543	217742	Hp H-24	Hp	+	+	-	TD_011					Gastric	Gastric	Human, Rhesus Macaque
2531424675	Helicobacter pylori HP250ASi	2529293155	2531424676	2531424674	137	>Cluster 22	GISVIGSESHQ	6_7_8_37_106_107_109_110_120_121_122	N	12	11	GA_2:111						pfam00582===Usp	pfam02617===ClpS		COG0000===No Protein Domain Prediction|COG2127===ATP-dependent Clp protease adapter protein ClpS	COG2127===ATP-dependent Clp protease adapter protein ClpS	Helicobacter	Helicobacter_pylori	pylori	pylori	20642	21166	20365	21055	22899	20640	HP250ASi	HP250	-	+	-	TD_110					Gastric	Gastric	Human, Rhesus Macaque
2531426048	Helicobacter pylori HP250AFiV	2529293156	2531426049	2531426047	137	>Cluster 22	GISVIGSESHQ	6_7_8_37_106_107_109_110_120_121_122	N	12	11	GA_2:111						pfam00582===Usp	pfam02617===ClpS		COG0000===No Protein Domain Prediction|COG2127===ATP-dependent Clp protease adapter protein ClpS	COG2127===ATP-dependent Clp protease adapter protein ClpS	Helicobacter	Helicobacter_pylori	pylori	pylori	32404	32928	32127	32817	34661	32402	HP250AFiV	HP250	-	+	-	TD_110					Gastric	Gastric	Human, Rhesus Macaque
2531427439	Helicobacter pylori GAMchJs124i	2529293157	2531427440	2531427438	137	>Cluster 22	GISVIGSESHQ	6_7_8_37_106_107_109_110_120_121_122	N	12	11	GA_2:108						pfam00582===Usp		pfam02617===ClpS	COG0000===No Protein Domain Prediction|COG2127===ATP-dependent Clp protease adapter protein ClpS	COG2127===ATP-dependent Clp protease adapter protein ClpS	Helicobacter	Helicobacter_pylori	pylori	pylori	251	666	1	664	941	143	GAMchJs124i	GAM	+	+	-	TD_011					Gastric	Gastric	Human, Rhesus Macaque
2531429558	Helicobacter pylori GAMchJs117Ai	2529293158	2531429559	2531429557	137	>Cluster 120	GISVIGSESHQ	6_7_8_37_106_107_109_110_120_121_122	N	12	11	GA_2:108						pfam00582===Usp	pfam02617===ClpS		COG0000===No Protein Domain Prediction|COG2127===ATP-dependent Clp protease adapter protein ClpS	COG2127===ATP-dependent Clp protease adapter protein ClpS	Helicobacter	Helicobacter_pylori	pylori	pylori	65837	66358	65560	66250	66572	65835	GAMchJs117Ai	GAM	-	+	-	TD_110					Gastric	Gastric	Human, Rhesus Macaque
2531430853	Helicobacter pylori GAMchJs114i	2529293159	2531430854	2531430852	137	>Cluster 22	GISVIGSESHQ	6_7_8_37_106_107_109_110_120_121_122	N	12	11	GA_2:108						pfam00582===Usp		pfam02617===ClpS	COG0000===No Protein Domain Prediction|COG2127===ATP-dependent Clp protease adapter protein ClpS	COG2127===ATP-dependent Clp protease adapter protein ClpS	Helicobacter	Helicobacter_pylori	pylori	pylori	8650	9065	6824	9063	9340	8542	GAMchJs114i	GAM	+	+	-	TD_011					Gastric	Gastric	Human, Rhesus Macaque
2531432993	Helicobacter pylori HP250AFiii	2529293160	2531432994	2531432992	137	>Cluster 22	GISVIGSESHQ	6_7_8_37_106_107_109_110_120_121_122	N	12	11	GA_2:111						pfam00582===Usp	pfam02617===ClpS		COG0000===No Protein Domain Prediction|COG2127===ATP-dependent Clp protease adapter protein ClpS	COG2127===ATP-dependent Clp protease adapter protein ClpS	Helicobacter	Helicobacter_pylori	pylori	pylori	32406	32930	32129	32819	34663	32404	HP250AFiii	HP250	-	+	-	TD_110					Gastric	Gastric	Human, Rhesus Macaque
2531434574	Helicobacter pylori HP250AFii	2529293161	2531434575	2531434573	137	>Cluster 22	GISVIGSESHQ	6_7_8_37_106_107_109_110_120_121_122	N	12	11	GA_2:111						pfam00582===Usp	pfam02617===ClpS		COG0000===No Protein Domain Prediction|COG2127===ATP-dependent Clp protease adapter protein ClpS	COG2127===ATP-dependent Clp protease adapter protein ClpS	Helicobacter	Helicobacter_pylori	pylori	pylori	32402	32926	32125	32815	34659	32400	HP250AFii	HP250	-	+	-	TD_110					Gastric	Gastric	Human, Rhesus Macaque
2531435580	Helicobacter pylori HP116Bi	2529293162	2531435581	2531435579	137	>Cluster 22	GISVIGSESHQ	6_7_8_37_106_107_109_110_120_121_122	N	12	11	GA_2:109						pfam00582===Usp		pfam02617===ClpS	COG0000===No Protein Domain Prediction|COG2127===ATP-dependent Clp protease adapter protein ClpS	COG2127===ATP-dependent Clp protease adapter protein ClpS	Helicobacter	Helicobacter_pylori	pylori	pylori	34389	34804	32607	34802	35079	34280	HP116Bi	HP116Bi	+	+	-	TD_011					Gastric	Gastric	Human, Rhesus Macaque
2531437831	Helicobacter pylori GAMchJs136i	2529293163	2531437832	2531437830	137	>Cluster 22	GISVIGSESHQ	6_7_8_37_106_107_109_110_120_121_122	N	12	11	GA_2:111						pfam00582===Usp		pfam02617===ClpS	COG0000===No Protein Domain Prediction|COG2127===ATP-dependent Clp protease adapter protein ClpS	COG2127===ATP-dependent Clp protease adapter protein ClpS	Helicobacter	Helicobacter_pylori	pylori	pylori	24588	25003	22690	25001	25278	24477	GAMchJs136i	GAM	+	+	-	TD_011					Gastric	Gastric	Human, Rhesus Macaque
2531765375	Helicobacter pylori GAM260Bi	2529293254	2531765376	2531765374	137	>Cluster 22	GISVIGSESHQ	6_7_8_37_106_107_109_110_120_121_122	N	12	11	GA_2:111						pfam00582===Usp		pfam02617===ClpS	COG0000===No Protein Domain Prediction|COG2127===ATP-dependent Clp protease adapter protein ClpS	COG2127===ATP-dependent Clp protease adapter protein ClpS	Helicobacter	Helicobacter_pylori	pylori	pylori	6254	6669	4347	6667	6944	6143	GAM260Bi	GAM	+	+	-	TD_011					Gastric	Gastric	Human, Rhesus Macaque
2531766658	Helicobacter pylori GAM260ASi	2529293255	2531766659	2531766657	137	>Cluster 22	GISVIGSESHQ	6_7_8_37_106_107_109_110_120_121_122	N	12	11	GA_2:111						pfam00582===Usp		pfam02617===ClpS	COG0000===No Protein Domain Prediction|COG2127===ATP-dependent Clp protease adapter protein ClpS	COG2127===ATP-dependent Clp protease adapter protein ClpS	Helicobacter	Helicobacter_pylori	pylori	pylori	26270	26685	24393	26683	26960	26159	GAM260ASi	GAM	+	+	-	TD_011					Gastric	Gastric	Human, Rhesus Macaque
2531768757	Helicobacter pylori GAM263BFi	2529293256	2531768758	2531768756	137	>Cluster 22	GISVIGSESHQ	6_7_8_37_106_107_109_110_120_121_122	N	12	11	GA_2:111						pfam00582===Usp	pfam02617===ClpS		COG0000===No Protein Domain Prediction|COG2127===ATP-dependent Clp protease adapter protein ClpS	COG2127===ATP-dependent Clp protease adapter protein ClpS	Helicobacter	Helicobacter_pylori	pylori	pylori	27919	28443	27642	28332	29414	27917	GAM263BFi	GAM	-	+	-	TD_110					Gastric	Gastric	Human, Rhesus Macaque
2531770876	Helicobacter pylori GAM260BSi	2529293257	2531770877	2531770875	137	>Cluster 121	GISVIGSESHQ	6_7_8_37_106_107_109_110_120_121_122	N	12	11	GA_2:111						pfam00582===Usp		pfam02617===ClpS	COG0000===No Protein Domain Prediction|COG2127===ATP-dependent Clp protease adapter protein ClpS	COG2127===ATP-dependent Clp protease adapter protein ClpS	Helicobacter	Helicobacter_pylori	pylori	pylori	1624	2039	164	2037	2314	1513	GAM260BSi	GAM	+	+	-	TD_011					Gastric	Gastric	Human, Rhesus Macaque
2531772644	Helicobacter pylori GAM252Bi	2529293258	2531772645	2531772643	137	>Cluster 22	GISVIGSESHQ	6_7_8_37_106_107_109_110_120_121_122	N	12	11	GA_2:111						pfam00582===Usp	pfam02617===ClpS		COG0000===No Protein Domain Prediction|COG2127===ATP-dependent Clp protease adapter protein ClpS	COG2127===ATP-dependent Clp protease adapter protein ClpS	Helicobacter	Helicobacter_pylori	pylori	pylori	30201	30725	29924	30614	32458	30199	GAM252Bi	GAM	-	+	-	TD_110					Gastric	Gastric	Human, Rhesus Macaque
2531774057	Helicobacter pylori GAM250T	2529293259	2531774058	2531774056	137	>Cluster 22	GISVIGSESHQ	6_7_8_37_106_107_109_110_120_121_122	N	12	11	GA_2:111						pfam00582===Usp		pfam02617===ClpS	COG0000===No Protein Domain Prediction|COG2127===ATP-dependent Clp protease adapter protein ClpS	COG2127===ATP-dependent Clp protease adapter protein ClpS	Helicobacter	Helicobacter_pylori	pylori	pylori	6569	6984	4725	6982	7259	6458	GAM250T	GAM	+	+	-	TD_011					Gastric	Gastric	Human, Rhesus Macaque
2531775594	Helicobacter pylori GAM254Ai	2529293260	2531775595	2531775593	137	>Cluster 22	GISVIGSESHQ	6_7_8_37_106_107_109_110_120_121_122	N	12	11	GA_2:111						pfam00582===Usp	pfam02617===ClpS		COG0000===No Protein Domain Prediction|COG2127===ATP-dependent Clp protease adapter protein ClpS	COG2127===ATP-dependent Clp protease adapter protein ClpS	Helicobacter	Helicobacter_pylori	pylori	pylori	65447	65971	65170	65860	66339	65445	GAM254Ai	GAM	-	+	-	TD_110					Gastric	Gastric	Human, Rhesus Macaque
2531777037	Helicobacter pylori GAM252T	2529293261	2531777038	2531777036	137	>Cluster 22	GISVIGSESHQ	6_7_8_37_106_107_109_110_120_121_122	N	12	11	GA_2:111						pfam00582===Usp	pfam02617===ClpS		COG0000===No Protein Domain Prediction|COG2127===ATP-dependent Clp protease adapter protein ClpS	COG2127===ATP-dependent Clp protease adapter protein ClpS	Helicobacter	Helicobacter_pylori	pylori	pylori	32836	33360	32559	33249	35093	32834	GAM252T	GAM	-	+	-	TD_110					Gastric	Gastric	Human, Rhesus Macaque
2531778864	Helicobacter pylori GAM265BSii	2529293262	2531778865	2531778863	137	>Cluster 22	GISVIGSESHQ	6_7_8_37_106_107_109_110_120_121_122	N	12	11	GA_2:111						pfam00582===Usp	pfam02617===ClpS		COG0000===No Protein Domain Prediction|COG2127===ATP-dependent Clp protease adapter protein ClpS	COG2127===ATP-dependent Clp protease adapter protein ClpS	Helicobacter	Helicobacter_pylori	pylori	pylori	50191	50715	49914	50604	52475	50189	GAM265BSii	GAM	-	+	-	TD_110					Gastric	Gastric	Human, Rhesus Macaque
2531780626	Helicobacter pylori GAM264Ai	2529293263	2531780627	2531780625	137	>Cluster 22	GISVIGSESHQ	6_7_8_37_106_107_109_110_120_121_122	N	12	11	GA_2:111						pfam00582===Usp		pfam02617===ClpS	COG0000===No Protein Domain Prediction|COG2127===ATP-dependent Clp protease adapter protein ClpS	COG2127===ATP-dependent Clp protease adapter protein ClpS	Helicobacter	Helicobacter_pylori	pylori	pylori	6389	6804	5895	6802	7079	6278	GAM264Ai	GAM	+	+	-	TD_011					Gastric	Gastric	Human, Rhesus Macaque
2533066991	Helicobacter pylori Hp H-19	2531839321	2533066992	2533066990	137	>Cluster 22	GISVIGSESHQ	6_7_8_37_106_107_109_110_120_121_122	N	12	11	GA_8:111						pfam00582===Usp		pfam02617===ClpS	COG0000===No Protein Domain Prediction|COG2127===ATP-dependent Clp protease adapter protein ClpS	COG2127===ATP-dependent Clp protease adapter protein ClpS	Helicobacter	Helicobacter_pylori	pylori	pylori	248983	249404	247079	249396	249673	248872	Hp H-19	Hp	+	+	-	TD_011					Gastric	Gastric	Human, Rhesus Macaque
2533068493	Helicobacter pylori Hp H-21	2531839322	2533068494	2533068492	137	>Cluster 117	GISVIGSESHQ	6_7_8_37_106_107_109_110_120_121_122	N	12	11	GA_8:111						pfam00582===Usp		pfam02617===ClpS	COG0000===No Protein Domain Prediction|COG2127===ATP-dependent Clp protease adapter protein ClpS	COG2127===ATP-dependent Clp protease adapter protein ClpS	Helicobacter	Helicobacter_pylori	pylori	pylori	63534	63955	62659	63947	64224	63423	Hp H-21	Hp	+	+	-	TD_011					Gastric	Gastric	Human, Rhesus Macaque
2534155099	Helicobacter pylori Hp P-1	2531839603	2534155100	2534155098	137	>Cluster 22	GISVIGSESHQ	6_7_8_37_106_107_109_110_120_121_122	N	12	11	GA_8:111						pfam00582===Usp		pfam02617===ClpS	COG0000===No Protein Domain Prediction|COG2127===ATP-dependent Clp protease adapter protein ClpS	COG2127===ATP-dependent Clp protease adapter protein ClpS	Helicobacter	Helicobacter_pylori	pylori	pylori	230300	230721	228438	230713	230990	230189	Hp P-1	Hp	+	+	-	TD_011					Gastric	Gastric	Human, Rhesus Macaque
2534161132	Helicobacter pylori Hp P-3	2531839605	2534161133	2534161131	137	>Cluster 22	GISVIGSESHQ	6_7_8_37_106_107_109_110_120_121_122	N	12	11	GA_32:111						pfam00582===Usp		pfam02617===ClpS	COG0000===No Protein Domain Prediction|COG2127===ATP-dependent Clp protease adapter protein ClpS	COG2127===ATP-dependent Clp protease adapter protein ClpS	Helicobacter	Helicobacter_pylori	pylori	pylori	116957	117402	115887	117370	117635	116846	Hp P-3	Hp	+	+	-	TD_011					Gastric	Gastric	Human, Rhesus Macaque
2534162928	Helicobacter pylori Hp P-4	2531839606	2534162929	2534162927	137	>Cluster 22	GISVIGSESHQ	6_7_8_37_106_107_109_110_120_121_122	N	12	11	GA_8:111						pfam00582===Usp		pfam02617===ClpS	COG0000===No Protein Domain Prediction|COG2127===ATP-dependent Clp protease adapter protein ClpS	COG2127===ATP-dependent Clp protease adapter protein ClpS	Helicobacter	Helicobacter_pylori	pylori	pylori	219679	220100	217775	220092	220369	219568	Hp P-4	Hp	+	+	-	TD_011					Gastric	Gastric	Human, Rhesus Macaque
2534164662	Helicobacter pylori Hp H-23	2531839607	2534164663	2534164661	137	>Cluster 22	GISVIGSESHQ	6_7_8_37_106_107_109_110_120_121_122	N	12	11	GA_8:111						pfam00582===Usp		pfam02617===ClpS	COG0000===No Protein Domain Prediction|COG2127===ATP-dependent Clp protease adapter protein ClpS	COG2127===ATP-dependent Clp protease adapter protein ClpS	Helicobacter	Helicobacter_pylori	pylori	pylori	216870	217291	216550	217283	217560	216759	Hp H-23	Hp	+	+	-	TD_011					Gastric	Gastric	Human, Rhesus Macaque
2534166483	Helicobacter pylori Hp H-34	2531839608	2534166484	2534166482	137	>Cluster 22	GISVIGSESHQ	6_7_8_37_106_107_109_110_120_121_122	N	12	11	GA_2:111						pfam00582===Usp		pfam02617===ClpS	COG0000===No Protein Domain Prediction|COG2127===ATP-dependent Clp protease adapter protein ClpS	COG2127===ATP-dependent Clp protease adapter protein ClpS	Helicobacter	Helicobacter_pylori	pylori	pylori	325111	325526	324617	325524	325801	325000	Hp H-34	Hp	+	+	-	TD_011					Gastric	Gastric	Human, Rhesus Macaque
2534167946	Helicobacter pylori Hp P-8	2531839609	2534167947	2534167945	137	>Cluster 22	GISVIGSESHQ	6_7_8_37_106_107_109_110_120_121_122	N	12	11	GA_8:111						pfam00582===Usp		pfam02617===ClpS	COG0000===No Protein Domain Prediction|COG2127===ATP-dependent Clp protease adapter protein ClpS	COG2127===ATP-dependent Clp protease adapter protein ClpS	Helicobacter	Helicobacter_pylori	pylori	pylori	110493	110914	108583	110906	111183	110382	Hp P-8	Hp	+	+	-	TD_011					Gastric	Gastric	Human, Rhesus Macaque
2534444595	Helicobacter pylori HP2RS	2531839678	2534444596	2534444594	137	>Cluster 22	GISVIGSESHQ	6_7_8_37_106_107_109_110_120_121_122	N	12	11	GA_31:109						pfam00582===Usp	pfam02617===ClpS		COG0000===No Protein Domain Prediction|COG2127===ATP-dependent Clp protease adapter protein ClpS	COG2127===ATP-dependent Clp protease adapter protein ClpS	Helicobacter	Helicobacter_pylori	pylori	pylori	29611	30133	29305	30024	31914	29580	HP2RS	HP2RS	-	+	-	TD_110					Gastric	Gastric	Human, Rhesus Macaque
2534472277	Helicobacter pylori Hp H-11	2531839684	2534472278	2534472276	137	>Cluster 122	GISVIGSESHQ	6_7_8_37_106_107_109_110_120_121_122	N	12	11	GA_15:109						pfam00582===Usp		pfam02617===ClpS	COG0000===No Protein Domain Prediction|COG2127===ATP-dependent Clp protease adapter protein ClpS	COG2127===ATP-dependent Clp protease adapter protein ClpS	Helicobacter	Helicobacter_pylori	pylori	pylori	241163	241591	239324	241576	241866	241054	Hp H-11	Hp	+	+	-	TD_011					Gastric	Gastric	Human, Rhesus Macaque
2534553301	Helicobacter pylori Hp H-24b	2531839711	2534553302	2534553300	137	>Cluster 22	GISVIGSESHQ	6_7_8_37_106_107_109_110_120_121_122	N	12	11	GA_8:111						pfam00582===Usp		pfam02617===ClpS	COG0000===No Protein Domain Prediction|COG2127===ATP-dependent Clp protease adapter protein ClpS	COG2127===ATP-dependent Clp protease adapter protein ClpS	Helicobacter	Helicobacter_pylori	pylori	pylori	115457	115878	114147	115870	116147	115346	Hp H-24b	Hp	+	+	-	TD_011					Gastric	Gastric	Human, Rhesus Macaque
2534555023	Helicobacter pylori Hp H-24c	2531839712	2534555024	2534555022	137	>Cluster 22	GISVIGSESHQ	6_7_8_37_106_107_109_110_120_121_122	N	12	11	GA_32:111						pfam00582===Usp		pfam02617===ClpS	COG0000===No Protein Domain Prediction|COG2127===ATP-dependent Clp protease adapter protein ClpS	COG2127===ATP-dependent Clp protease adapter protein ClpS	Helicobacter	Helicobacter_pylori	pylori	pylori	112860	113305	111550	113273	113550	112749	Hp H-24c	Hp	+	+	-	TD_011					Gastric	Gastric	Human, Rhesus Macaque
2534556737	Helicobacter pylori Hp H-5b	2531839713	2534556738	2534556736	137	>Cluster 22	GISVIGSESHQ	6_7_8_37_106_107_109_110_120_121_122	N	12	11	GA_8:111						pfam00582===Usp		pfam02617===ClpS	COG0000===No Protein Domain Prediction|COG2127===ATP-dependent Clp protease adapter protein ClpS	COG2127===ATP-dependent Clp protease adapter protein ClpS	Helicobacter	Helicobacter_pylori	pylori	pylori	111583	112004	109721	111996	112273	111472	Hp H-5b	Hp	+	+	-	TD_011					Gastric	Gastric	Human, Rhesus Macaque
2534558619	Helicobacter pylori Hp P-74	2531839714	2534558620	2534558618	137	>Cluster 102	GISVIGSESHQ	6_7_8_37_106_107_109_110_120_121_122	N	12	11	GA_21:109						pfam00582===Usp		pfam02617===ClpS	COG0000===No Protein Domain Prediction|COG2127===ATP-dependent Clp protease adapter protein ClpS	COG2127===ATP-dependent Clp protease adapter protein ClpS	Helicobacter	Helicobacter_pylori	pylori	pylori	238572	239006	236676	238985	239284	238463	Hp P-74	Hp	+	+	-	TD_011					Gastric	Gastric	Human, Rhesus Macaque
2534560155	Helicobacter pylori Hp P-41	2531839715	2534560156	2534560154	137	>Cluster 22	GISVIGSESHQ	6_7_8_37_106_107_109_110_120_121_122	N	12	11	GA_8:111						pfam00582===Usp		pfam02617===ClpS	COG0000===No Protein Domain Prediction|COG2127===ATP-dependent Clp protease adapter protein ClpS	COG2127===ATP-dependent Clp protease adapter protein ClpS	Helicobacter	Helicobacter_pylori	pylori	pylori	117294	117715	115420	117707	117984	117183	Hp P-41	Hp	+	+	-	TD_011					Gastric	Gastric	Human, Rhesus Macaque
2534561835	Helicobacter pylori Hp P-62	2531839716	2534561836	2534561834	137	>Cluster 123	GISVIGSESHQ	6_7_8_37_106_107_109_110_120_121_122	N	12	11	GA_15:111						pfam00582===Usp		pfam02617===ClpS	COG0000===No Protein Domain Prediction|COG2127===ATP-dependent Clp protease adapter protein ClpS	COG2127===ATP-dependent Clp protease adapter protein ClpS	Helicobacter	Helicobacter_pylori	pylori	pylori	35385	35813	34117	35798	36088	35274	Hp P-62	Hp	+	+	-	TD_011					Gastric	Gastric	Human, Rhesus Macaque
2535178749	Helicobacter pylori Hp M1	2534681716	2535178750	2535178748	137	>Cluster 22	GISVIGSESHQ	6_7_8_37_106_107_109_110_120_121_122	N	12	11	GA_8:111						pfam00582===Usp		pfam02617===ClpS	COG0000===No Protein Domain Prediction|COG2127===ATP-dependent Clp protease adapter protein ClpS	COG2127===ATP-dependent Clp protease adapter protein ClpS	Helicobacter	Helicobacter_pylori	pylori	pylori	217798	218219	216488	218211	218488	217687	Hp M1	Hp	+	+	-	TD_011					Gastric	Gastric	Human, Rhesus Macaque
2535511023	Helicobacter pylori A45	2534681794	2535511024	2535511022	89	>Cluster 22						GA_-3:109						pfam00582===Usp			COG0000===No Protein Domain Prediction|COG0000===No Protein Domain Prediction	COG0000===No Protein Domain Prediction	Helicobacter	Helicobacter_pylori	pylori	pylori	191110	191488	190967	191379	193218	191113	A45	A45	-	+	-	TD_110					Gastric	Gastric	Human, Rhesus Macaque
2535654356	Helicobacter pylori CPY1124	2534681839	2535654357	2535654355	137	>Cluster 104	GISVIGSESHQ	6_7_8_37_106_107_109_110_120_121_122	N	12	11	GA_7:134	hspEAsia	GCA_000275225.2 [https://www.ncbi.nlm.nih.gov/datasets/genome/GCA_000275225.2/]	https://www.ncbi.nlm.nih.gov/datasets/genome/GCA_000275225.2/	Japan	NCBI	pfam00582===Usp		pfam02617===ClpS	COG0000===No Protein Domain Prediction|COG2127===ATP-dependent Clp protease adapter protein ClpS	COG2127===ATP-dependent Clp protease adapter protein ClpS	Helicobacter	Helicobacter_pylori	pylori	pylori	15927	16347	14012	16340	16622	15793	CPY1124	CPY	+	+	-	TD_011					Gastric	Gastric	Human, Rhesus Macaque
2535978942	Helicobacter pylori CPY1662	2534681923	2535978943	2535978941	137	>Cluster 22	GISVIGSESHQ	6_7_8_37_106_107_109_110_120_121_122	N	12	11	GA_50:109						pfam00582===Usp		pfam02617===ClpS	COG0000===No Protein Domain Prediction|COG2127===ATP-dependent Clp protease adapter protein ClpS	COG2127===ATP-dependent Clp protease adapter protein ClpS	Helicobacter	Helicobacter_pylori	pylori	pylori	21727	22190	19903	22140	22435	21618	CPY1662	CPY	+	+	-	TD_011					Gastric	Gastric	Human, Rhesus Macaque
2535982025	Helicobacter pylori CPY1313	2534681924	2535982026	2535982024	137	>Cluster 22	GISVIGSESHQ	6_7_8_37_106_107_109_110_120_121_122	N	12	11	GA_20:65						pfam00582===Usp	pfam02617===ClpS		COG0000===No Protein Domain Prediction|COG2127===ATP-dependent Clp protease adapter protein ClpS	COG0000===No Protein Domain Prediction|COG2127===ATP-dependent Clp protease adapter protein ClpS	Helicobacter	Helicobacter_pylori	pylori	pylori	321090	321568	320795	321503	321756	321070	CPY1313	CPY	-	-	-	TD_111					Gastric	Gastric	Human, Rhesus Macaque
2536002162	Helicobacter pylori CPY3281	2534681931	2536002163	2536002161	137	>Cluster 124	GISVIGSESHQ	6_7_8_37_106_107_109_110_120_121_122	N	12	11	GA_20:134						pfam00582===Usp		pfam02617===ClpS	COG0000===No Protein Domain Prediction|COG2127===ATP-dependent Clp protease adapter protein ClpS	COG2127===ATP-dependent Clp protease adapter protein ClpS	Helicobacter	Helicobacter_pylori	pylori	pylori	22584	23017	20669	22997	23292	22450	CPY3281	CPY	+	+	-	TD_011					Gastric	Gastric	Human, Rhesus Macaque
2536005510	Helicobacter pylori CPY1962	2534681932	2536005511	2536005509	137	>Cluster 106	GISVIGSESHQ	6_7_8_37_106_107_109_110_120_121_122	N	12	11	GA_20:300						pfam00582===Usp	pfam02617===ClpS		COG0000===No Protein Domain Prediction|COG2127===ATP-dependent Clp protease adapter protein ClpS	COG2127===ATP-dependent Clp protease adapter protein ClpS	Helicobacter	Helicobacter_pylori	pylori	pylori	227253	227966	226958	227666	228265	227233	CPY1962	CPY	-	+	-	TD_110					Gastric	Gastric	Human, Rhesus Macaque
2536123396	Helicobacter pylori Hp P-2	2534681957	2536123397	2536123395	137	>Cluster 22	GISVIGSESHQ	6_7_8_37_106_107_109_110_120_121_122	N	12	11	GA_8:111						pfam00582===Usp		pfam02617===ClpS	COG0000===No Protein Domain Prediction|COG2127===ATP-dependent Clp protease adapter protein ClpS	COG2127===ATP-dependent Clp protease adapter protein ClpS	Helicobacter	Helicobacter_pylori	pylori	pylori	111315	111736	109456	111728	112005	111204	Hp P-2	Hp	+	+	-	TD_011					Gastric	Gastric	Human, Rhesus Macaque
2536163724	Helicobacter pylori GAM239Bi	2534681968	2536163725	2536163723	137	>Cluster 22	GISVIGSESHQ	6_7_8_37_106_107_109_110_120_121_122	N	12	11	GA_2:111	hspAfrica1WAfrica	GCA_000345205.2 [https://www.ncbi.nlm.nih.gov/datasets/genome/GCA_000345205.2/]	https://www.ncbi.nlm.nih.gov/datasets/genome/GCA_000345205.2/	Gambia	NCBI	pfam00582===Usp	pfam02617===ClpS		COG0000===No Protein Domain Prediction|COG2127===ATP-dependent Clp protease adapter protein ClpS	COG2127===ATP-dependent Clp protease adapter protein ClpS	Helicobacter	Helicobacter_pylori	pylori	pylori	38163	38687	37886	38576	40399	38161	GAM239Bi	GAM	-	+	-	TD_110					Gastric	Gastric	Human, Rhesus Macaque
2536164940	Helicobacter pylori GAM244Ai	2534681969	2536164941	2536164939	137	>Cluster 22	GISVIGSESHQ	6_7_8_37_106_107_109_110_120_121_122	N	12	11	GA_2:108						pfam00582===Usp		pfam02617===ClpS	COG0000===No Protein Domain Prediction|COG2127===ATP-dependent Clp protease adapter protein ClpS	COG2127===ATP-dependent Clp protease adapter protein ClpS	Helicobacter	Helicobacter_pylori	pylori	pylori	6241	6656	4385	6654	6931	6133	GAM244Ai	GAM	+	+	-	TD_011					Gastric	Gastric	Human, Rhesus Macaque
2536165951	Helicobacter pylori GAM245Ai	2534681970	2536165952	2536165950	137	>Cluster 22	GISVIGSESHQ	6_7_8_37_106_107_109_110_120_121_122	N	12	11	GA_2:111	hspAfrica1WAfrica	GCA_000345245.2 [https://www.ncbi.nlm.nih.gov/datasets/genome/GCA_000345245.2/]	https://www.ncbi.nlm.nih.gov/datasets/genome/GCA_000345245.2/	Gambia	NCBI	pfam00582===Usp		pfam02617===ClpS	COG0000===No Protein Domain Prediction|COG2127===ATP-dependent Clp protease adapter protein ClpS	COG2127===ATP-dependent Clp protease adapter protein ClpS	Helicobacter	Helicobacter_pylori	pylori	pylori	6596	7011	4701	7009	7286	6485	GAM245Ai	GAM	+	+	-	TD_011					Gastric	Gastric	Human, Rhesus Macaque
2536168670	Helicobacter pylori GAM246Ai	2534681971	2536168671	2536168669	137	>Cluster 22	GISVIGSESHQ	6_7_8_37_106_107_109_110_120_121_122	N	12	11	GA_2:111						pfam00582===Usp		pfam02617===ClpS	COG0000===No Protein Domain Prediction|COG2127===ATP-dependent Clp protease adapter protein ClpS	COG2127===ATP-dependent Clp protease adapter protein ClpS	Helicobacter	Helicobacter_pylori	pylori	pylori	5955	6370	4102	6368	6645	5844	GAM246Ai	GAM	+	+	-	TD_011					Gastric	Gastric	Human, Rhesus Macaque
2536170229	Helicobacter pylori GAM121Aii	2534681972	2536170230	2536170228	137	>Cluster 22	GISVIGSESHQ	6_7_8_37_106_107_109_110_120_121_122	N	12	11	GA_2:111	hspAfrica1WAfrica	GCA_000345145.2 [https://www.ncbi.nlm.nih.gov/datasets/genome/GCA_000345145.2/]	https://www.ncbi.nlm.nih.gov/datasets/genome/GCA_000345145.2/	Gambia	NCBI	pfam00582===Usp	pfam02617===ClpS		COG0000===No Protein Domain Prediction|COG2127===ATP-dependent Clp protease adapter protein ClpS	COG2127===ATP-dependent Clp protease adapter protein ClpS	Helicobacter	Helicobacter_pylori	pylori	pylori	28242	28766	27965	28655	30550	28240	GAM121Aii	GAM	-	+	-	TD_110					Gastric	Gastric	Human, Rhesus Macaque
2536172020	Helicobacter pylori GAM201Ai	2534681973	2536172021	2536172019	137	>Cluster 22	GISVIGSESHQ	6_7_8_37_106_107_109_110_120_121_122	N	12	11	GA_2:111	hspAfrica1WAfrica	GCA_000345065.2 [https://www.ncbi.nlm.nih.gov/datasets/genome/GCA_000345065.2/]	https://www.ncbi.nlm.nih.gov/datasets/genome/GCA_000345065.2/	Gambia	NCBI	pfam00582===Usp		pfam02617===ClpS	COG0000===No Protein Domain Prediction|COG2127===ATP-dependent Clp protease adapter protein ClpS	COG2127===ATP-dependent Clp protease adapter protein ClpS	Helicobacter	Helicobacter_pylori	pylori	pylori	6366	6781	4471	6779	7056	6255	GAM201Ai	GAM	+	+	-	TD_011					Gastric	Gastric	Human, Rhesus Macaque
2536173965	Helicobacter pylori GAM210Bi	2534681974	2536173966	2536173964	137	>Cluster 22	GISVIGSESHQ	6_7_8_37_106_107_109_110_120_121_122	N	12	11	GA_2:111						pfam00582===Usp		pfam02617===ClpS	COG0000===No Protein Domain Prediction|COG2127===ATP-dependent Clp protease adapter protein ClpS	COG2127===ATP-dependent Clp protease adapter protein ClpS	Helicobacter	Helicobacter_pylori	pylori	pylori	6262	6677	4424	6675	6952	6151	GAM210Bi	GAM	+	+	-	TD_011					Gastric	Gastric	Human, Rhesus Macaque
2536175251	Helicobacter pylori GAM231Ai	2534681975	2536175252	2536175250	137	>Cluster 22	GISVIGSESHQ	6_7_8_37_106_107_109_110_120_121_122	N	12	11	GA_-21107:2						pfam00582===Usp	pfam02617===ClpS		COG0000===No Protein Domain Prediction|COG2127===ATP-dependent Clp protease adapter protein ClpS	COG2127===ATP-dependent Clp protease adapter protein ClpS	Helicobacter	Helicobacter_pylori	pylori	pylori	20695	1	20418	21108	218	20693	GAM231Ai	GAM	-	+	-	TD_110					Gastric	Gastric	Human, Rhesus Macaque
2536176389	Helicobacter pylori GAM249T	2534681976	2536176390	2536176388	137	>Cluster 22	GISVIGSESHQ	6_7_8_37_106_107_109_110_120_121_122	N	12	11	GA_2:108						pfam00582===Usp	pfam02617===ClpS		COG0000===No Protein Domain Prediction|COG2127===ATP-dependent Clp protease adapter protein ClpS	COG2127===ATP-dependent Clp protease adapter protein ClpS	Helicobacter	Helicobacter_pylori	pylori	pylori	30599	31120	30322	31012	32088	30597	GAM249T	GAM	-	+	-	TD_110					Gastric	Gastric	Human, Rhesus Macaque
2536178576	Helicobacter pylori GAM250AFi	2534681977	2536178577	2536178575	137	>Cluster 22	GISVIGSESHQ	6_7_8_37_106_107_109_110_120_121_122	N	12	11	GA_2:111						pfam00582===Usp	pfam02617===ClpS		COG0000===No Protein Domain Prediction|COG2127===ATP-dependent Clp protease adapter protein ClpS	COG2127===ATP-dependent Clp protease adapter protein ClpS	Helicobacter	Helicobacter_pylori	pylori	pylori	63821	64345	63544	64234	66078	63819	GAM250AFi	GAM	-	+	-	TD_110					Gastric	Gastric	Human, Rhesus Macaque
2536249699	Helicobacter pylori HP260Bi	2534681995	2536249700	2536249698	137	>Cluster 22	GISVIGSESHQ	6_7_8_37_106_107_109_110_120_121_122	N	12	11	GA_2:111						pfam00582===Usp		pfam02617===ClpS	COG0000===No Protein Domain Prediction|COG2127===ATP-dependent Clp protease adapter protein ClpS	COG2127===ATP-dependent Clp protease adapter protein ClpS	Helicobacter	Helicobacter_pylori	pylori	pylori	6364	6779	4457	6777	7054	6253	HP260Bi	HP260	+	+	-	TD_011					Gastric	Gastric	Human, Rhesus Macaque
2536413817	Helicobacter pylori NQ4161	2534682043	2536413818	2536413816	137	>Cluster 22	GISVIGSESHQ	6_7_8_37_106_107_109_110_120_121_122	N	12	11	GA_15:110						pfam00582===Usp		pfam02617===ClpS	COG0000===No Protein Domain Prediction|COG2127===ATP-dependent Clp protease adapter protein ClpS	COG2127===ATP-dependent Clp protease adapter protein ClpS	Helicobacter	Helicobacter_pylori	pylori	pylori	161365	161793	159501	161778	162068	161255	NQ4161	NQ	+	+	-	TD_011					Gastric	Gastric	Human, Rhesus Macaque
2536419121	Helicobacter pylori Hp A-11	2534682046	2536419122	2536419120	137	>Cluster 22	GISVIGSESHQ	6_7_8_37_106_107_109_110_120_121_122	N	12	11	GA_15:110						pfam00582===Usp		pfam02617===ClpS	COG0000===No Protein Domain Prediction|COG2127===ATP-dependent Clp protease adapter protein ClpS	COG2127===ATP-dependent Clp protease adapter protein ClpS	Helicobacter	Helicobacter_pylori	pylori	pylori	270157	270585	268275	270570	270860	270047	Hp A-11	Hp	+	+	-	TD_011					Gastric	Gastric	Human, Rhesus Macaque
2536423053	Helicobacter pylori Hp A-20	2534682048	2536423054	2536423052	137	>Cluster 120	GISVIGSESHQ	6_7_8_37_106_107_109_110_120_121_122	N	12	11	GA_8:111						pfam00582===Usp		pfam02617===ClpS	COG0000===No Protein Domain Prediction|COG2127===ATP-dependent Clp protease adapter protein ClpS	COG2127===ATP-dependent Clp protease adapter protein ClpS	Helicobacter	Helicobacter_pylori	pylori	pylori	102741	103162	100852	103154	103431	102630	Hp A-20	Hp	+	+	-	TD_011					Gastric	Gastric	Human, Rhesus Macaque
2536424807	Helicobacter pylori Hp A-17	2534682049	2536424808	2536424806	137	>Cluster 22	GISVIGSESHQ	6_7_8_37_106_107_109_110_120_121_122	N	12	11	GA_32:111						pfam00582===Usp		pfam02617===ClpS	COG0000===No Protein Domain Prediction|COG2127===ATP-dependent Clp protease adapter protein ClpS	COG2127===ATP-dependent Clp protease adapter protein ClpS	Helicobacter	Helicobacter_pylori	pylori	pylori	112810	113255	110912	113223	113500	112699	Hp A-17	Hp	+	+	-	TD_011					Gastric	Gastric	Human, Rhesus Macaque
2536604317	Helicobacter pylori GAM100Ai	2534682105	2536604318	2536604316	137	>Cluster 22	GISVIGSESHQ	6_7_8_37_106_107_109_110_120_121_122	N	12	11	GA_2:111	hspAfrica1WAfrica	GCA_000310005.2 [https://www.ncbi.nlm.nih.gov/datasets/genome/GCA_000310005.2/]	https://www.ncbi.nlm.nih.gov/datasets/genome/GCA_000310005.2/	Gambia	NCBI	pfam00582===Usp		pfam02617===ClpS	COG0000===No Protein Domain Prediction|COG2127===ATP-dependent Clp protease adapter protein ClpS	COG2127===ATP-dependent Clp protease adapter protein ClpS	Helicobacter	Helicobacter_pylori	pylori	pylori	24575	24990	22710	24988	25265	24464	GAM100Ai	GAM	+	+	-	TD_011					Gastric	Gastric	Human, Rhesus Macaque
2536870982	Helicobacter pylori HP260ASii	2534682177	2536870983	2536870981	137	>Cluster 22	GISVIGSESHQ	6_7_8_37_106_107_109_110_120_121_122	N	12	11	GA_2:111						pfam00582===Usp	pfam02617===ClpS		COG0000===No Protein Domain Prediction|COG2127===ATP-dependent Clp protease adapter protein ClpS	COG2127===ATP-dependent Clp protease adapter protein ClpS	Helicobacter	Helicobacter_pylori	pylori	pylori	65735	66259	65458	66148	68025	65733	HP260ASii	HP260	-	+	-	TD_110					Gastric	Gastric	Human, Rhesus Macaque
2536872068	Helicobacter pylori HP260BFii	2534682178	2536872069	2536872067	137	>Cluster 121	GISVIGSESHQ	6_7_8_37_106_107_109_110_120_121_122	N	12	11	GA_2:111						pfam00582===Usp		pfam02617===ClpS	COG0000===No Protein Domain Prediction|COG2127===ATP-dependent Clp protease adapter protein ClpS	COG2127===ATP-dependent Clp protease adapter protein ClpS	Helicobacter	Helicobacter_pylori	pylori	pylori	937	1352	1	1350	1627	826	HP260BFii	HP260	+	+	-	TD_011					Gastric	Gastric	Human, Rhesus Macaque
2536874538	Helicobacter pylori HP250ASii	2534682179	2536874539	2536874537	137	>Cluster 22	GISVIGSESHQ	6_7_8_37_106_107_109_110_120_121_122	N	12	11	GA_2:111						pfam00582===Usp		pfam02617===ClpS	COG0000===No Protein Domain Prediction|COG2127===ATP-dependent Clp protease adapter protein ClpS	COG2127===ATP-dependent Clp protease adapter protein ClpS	Helicobacter	Helicobacter_pylori	pylori	pylori	24495	24910	22651	24908	25185	24384	HP250ASii	HP250	+	+	-	TD_011					Gastric	Gastric	Human, Rhesus Macaque
2536875347	Helicobacter pylori HP250BFi	2534682180	2536875348	2536875346	137	>Cluster 22	GISVIGSESHQ	6_7_8_37_106_107_109_110_120_121_122	N	12	11	GA_2:111						pfam00582===Usp	pfam02617===ClpS		COG0000===No Protein Domain Prediction|COG2127===ATP-dependent Clp protease adapter protein ClpS	COG2127===ATP-dependent Clp protease adapter protein ClpS	Helicobacter	Helicobacter_pylori	pylori	pylori	13642	14166	13365	14055	15899	13640	HP250BFi	HP250	-	+	-	TD_110					Gastric	Gastric	Human, Rhesus Macaque
2536876761	Helicobacter pylori HP250BFii	2534682181	2536876762	2536876760	137	>Cluster 22	GISVIGSESHQ	6_7_8_37_106_107_109_110_120_121_122	N	12	11	GA_2:111						pfam00582===Usp		pfam02617===ClpS	COG0000===No Protein Domain Prediction|COG2127===ATP-dependent Clp protease adapter protein ClpS	COG2127===ATP-dependent Clp protease adapter protein ClpS	Helicobacter	Helicobacter_pylori	pylori	pylori	24495	24910	22651	24908	25185	24384	HP250BFii	HP250	+	+	-	TD_011					Gastric	Gastric	Human, Rhesus Macaque
2536879663	Helicobacter pylori HP250BFiii	2534682182	2536879664	2536879662	137	>Cluster 22	GISVIGSESHQ	6_7_8_37_106_107_109_110_120_121_122	N	12	11	GA_2:111						pfam00582===Usp		pfam02617===ClpS	COG0000===No Protein Domain Prediction|COG2127===ATP-dependent Clp protease adapter protein ClpS	COG2127===ATP-dependent Clp protease adapter protein ClpS	Helicobacter	Helicobacter_pylori	pylori	pylori	24494	24909	22650	24907	25184	24383	HP250BFiii	HP250	+	+	-	TD_011					Gastric	Gastric	Human, Rhesus Macaque
2536879900	Helicobacter pylori HP250BFiV	2534682183	2536879901	2536879899	137	>Cluster 22	GISVIGSESHQ	6_7_8_37_106_107_109_110_120_121_122	N	12	11	GA_2:111						pfam00582===Usp		pfam02617===ClpS	COG0000===No Protein Domain Prediction|COG2127===ATP-dependent Clp protease adapter protein ClpS	COG2127===ATP-dependent Clp protease adapter protein ClpS	Helicobacter	Helicobacter_pylori	pylori	pylori	24684	25099	22840	25097	25374	24573	HP250BFiV	HP250	+	+	-	TD_011					Gastric	Gastric	Human, Rhesus Macaque
2536882767	Helicobacter pylori HP250BSi	2534682184	2536882768	2536882766	137	>Cluster 22	GISVIGSESHQ	6_7_8_37_106_107_109_110_120_121_122	N	12	11	GA_2:111						pfam00582===Usp	pfam02617===ClpS		COG0000===No Protein Domain Prediction|COG2127===ATP-dependent Clp protease adapter protein ClpS	COG2127===ATP-dependent Clp protease adapter protein ClpS	Helicobacter	Helicobacter_pylori	pylori	pylori	32407	32931	32130	32820	34664	32405	HP250BSi	HP250	-	+	-	TD_110					Gastric	Gastric	Human, Rhesus Macaque
2536884108	Helicobacter pylori HP260AFi	2534682185	2536884109	2536884107	137	>Cluster 22	GISVIGSESHQ	6_7_8_37_106_107_109_110_120_121_122	N	12	11	GA_2:111						pfam00582===Usp	pfam02617===ClpS		COG0000===No Protein Domain Prediction|COG2127===ATP-dependent Clp protease adapter protein ClpS	COG2127===ATP-dependent Clp protease adapter protein ClpS	Helicobacter	Helicobacter_pylori	pylori	pylori	65725	66249	65448	66138	68015	65723	HP260AFi	HP260	-	+	-	TD_110					Gastric	Gastric	Human, Rhesus Macaque
2536885936	Helicobacter pylori HP260AFii	2534682186	2536885937	2536885935	137	>Cluster 22	GISVIGSESHQ	6_7_8_37_106_107_109_110_120_121_122	N	12	11	GA_2:111						pfam00582===Usp	pfam02617===ClpS		COG0000===No Protein Domain Prediction|COG2127===ATP-dependent Clp protease adapter protein ClpS	COG2127===ATP-dependent Clp protease adapter protein ClpS	Helicobacter	Helicobacter_pylori	pylori	pylori	65690	66214	65413	66103	67980	65688	HP260AFii	HP260	-	+	-	TD_110					Gastric	Gastric	Human, Rhesus Macaque
2536927202	Helicobacter pylori CCHI 33	2534682198	2536927203	2536927201	137	>Cluster 22	GISVIGSESHQ	6_7_8_37_106_107_109_110_120_121_122	N	12	11	GA_8:111						pfam00582===Usp		pfam02617===ClpS	COG0000===No Protein Domain Prediction|COG2127===ATP-dependent Clp protease adapter protein ClpS	COG2127===ATP-dependent Clp protease adapter protein ClpS	Helicobacter	Helicobacter_pylori	pylori	pylori	114606	115027	112693	115019	115296	114495	CCHI 33	CCHI 33	+	+	-	TD_011					Gastric	Gastric	Human, Rhesus Macaque
2536929037	Helicobacter pylori MALT	2534682199	2536929038	2536929036	137	>Cluster 102	GISVIGSESHQ	6_7_8_37_106_107_109_110_120_121_122	N	12	11	GA_15:110						pfam00582===Usp		pfam02617===ClpS	COG0000===No Protein Domain Prediction|COG2127===ATP-dependent Clp protease adapter protein ClpS	COG2127===ATP-dependent Clp protease adapter protein ClpS	Helicobacter	Helicobacter_pylori	pylori	pylori	250205	250633	248680	250618	250908	250095	MALT	MALT	+	+	-	TD_011					Gastric	Gastric	Human, Rhesus Macaque
2537164244	Helicobacter pylori Hp P-2b	2534682257	2537164245	2537164243	137	>Cluster 22	GISVIGSESHQ	6_7_8_37_106_107_109_110_120_121_122	N	12	11	GA_8:111						pfam00582===Usp		pfam02617===ClpS	COG0000===No Protein Domain Prediction|COG2127===ATP-dependent Clp protease adapter protein ClpS	COG2127===ATP-dependent Clp protease adapter protein ClpS	Helicobacter	Helicobacter_pylori	pylori	pylori	115174	115595	113315	115587	115864	115063	Hp P-2b	Hp	+	+	-	TD_011					Gastric	Gastric	Human, Rhesus Macaque
2537211452	Helicobacter pylori GAM42Ai	2534682269	2537211453	2537211451	137	>Cluster 22	GISVIGSESHQ	6_7_8_37_106_107_109_110_120_121_122	N	12	11	GA_2:108						pfam00582===Usp		pfam02617===ClpS	COG0000===No Protein Domain Prediction|COG2127===ATP-dependent Clp protease adapter protein ClpS	COG2127===ATP-dependent Clp protease adapter protein ClpS	Helicobacter	Helicobacter_pylori	pylori	pylori	6305	6720	4398	6718	6995	6197	GAM42Ai	GAM	+	+	-	TD_011					Gastric	Gastric	Human, Rhesus Macaque
2537213110	Helicobacter pylori GAM71Ai	2534682270	2537213111	2537213109	137	>Cluster 22	GISVIGSESHQ	6_7_8_37_106_107_109_110_120_121_122	N	12	11	GA_2:111						pfam00582===Usp	pfam02617===ClpS		COG0000===No Protein Domain Prediction|COG2127===ATP-dependent Clp protease adapter protein ClpS	COG2127===ATP-dependent Clp protease adapter protein ClpS	Helicobacter	Helicobacter_pylori	pylori	pylori	42553	43077	42276	42966	44807	42551	GAM71Ai	GAM	-	+	-	TD_110					Gastric	Gastric	Human, Rhesus Macaque
2537214957	Helicobacter pylori GAM268Bii	2534682271	2537214958	2537214956	137	>Cluster 22	GISVIGSESHQ	6_7_8_37_106_107_109_110_120_121_122	N	12	11	GA_2:111						pfam00582===Usp		pfam02617===ClpS	COG0000===No Protein Domain Prediction|COG2127===ATP-dependent Clp protease adapter protein ClpS	COG2127===ATP-dependent Clp protease adapter protein ClpS	Helicobacter	Helicobacter_pylori	pylori	pylori	6381	6796	4504	6794	7071	6270	GAM268Bii	GAM	+	+	-	TD_011					Gastric	Gastric	Human, Rhesus Macaque
2537216365	Helicobacter pylori GAM270ASi	2534682272	2537216366	2537216364	137	>Cluster 22	GISVIGSESHQ	6_7_8_37_106_107_109_110_120_121_122	N	12	11	GA_2:111						pfam00582===Usp		pfam02617===ClpS	COG0000===No Protein Domain Prediction|COG2127===ATP-dependent Clp protease adapter protein ClpS	COG2127===ATP-dependent Clp protease adapter protein ClpS	Helicobacter	Helicobacter_pylori	pylori	pylori	24823	25238	22946	25236	25513	24712	GAM270ASi	GAM	+	+	-	TD_011					Gastric	Gastric	Human, Rhesus Macaque
2537218845	Helicobacter pylori GAM83T	2534682273	2537218846	2537218844	137	>Cluster 22	GISVIGSESHQ	6_7_8_37_106_107_109_110_120_121_122	N	12	11	GA_2:108						pfam00582===Usp		pfam02617===ClpS	COG0000===No Protein Domain Prediction|COG2127===ATP-dependent Clp protease adapter protein ClpS	COG2127===ATP-dependent Clp protease adapter protein ClpS	Helicobacter	Helicobacter_pylori	pylori	pylori	24715	25130	22889	25128	25405	24607	GAM83T	GAM	+	+	-	TD_011					Gastric	Gastric	Human, Rhesus Macaque
2537219994	Helicobacter pylori GAM93Bi	2534682274	2537219995	2537219993	137	>Cluster 22	GISVIGSESHQ	6_7_8_37_106_107_109_110_120_121_122	N	12	11	GA_2:111						pfam00582===Usp	pfam02617===ClpS		COG0000===No Protein Domain Prediction|COG2127===ATP-dependent Clp protease adapter protein ClpS	COG2127===ATP-dependent Clp protease adapter protein ClpS	Helicobacter	Helicobacter_pylori	pylori	pylori	19582	20106	19305	19995	21836	19580	GAM93Bi	GAM	-	+	-	TD_110					Gastric	Gastric	Human, Rhesus Macaque
2537222220	Helicobacter pylori GAM80Ai	2534682275	2537222221	2537222219	137	>Cluster 22	GISVIGSESHQ	6_7_8_37_106_107_109_110_120_121_122	N	12	11	GA_2:108						pfam00582===Usp	pfam02617===ClpS		COG0000===No Protein Domain Prediction|COG2127===ATP-dependent Clp protease adapter protein ClpS	COG2127===ATP-dependent Clp protease adapter protein ClpS	Helicobacter	Helicobacter_pylori	pylori	pylori	33193	33714	32916	33606	34688	33191	GAM80Ai	GAM	-	+	-	TD_110					Gastric	Gastric	Human, Rhesus Macaque
2537223551	Helicobacter pylori GAM83Bi	2534682276	2537223552	2537223550	137	>Cluster 22	GISVIGSESHQ	6_7_8_37_106_107_109_110_120_121_122	N	12	11	GA_2:108						pfam00582===Usp		pfam02617===ClpS	COG0000===No Protein Domain Prediction|COG2127===ATP-dependent Clp protease adapter protein ClpS	COG2127===ATP-dependent Clp protease adapter protein ClpS	Helicobacter	Helicobacter_pylori	pylori	pylori	6409	6824	4583	6822	7099	6301	GAM83Bi	GAM	+	+	-	TD_011					Gastric	Gastric	Human, Rhesus Macaque
2537224544	Helicobacter pylori GAM96Ai	2534682277	2537224545	2537224543	147	>Cluster 22	GISVIGSESHQ	16_17_18_47_116_117_119_120_130_131_132	N	12	11	GA_-27448:2						pfam00582===Usp	pfam02617===ClpS		COG0000===No Protein Domain Prediction|COG2127===ATP-dependent Clp protease adapter protein ClpS	COG0000===No Protein Domain Prediction|COG2127===ATP-dependent Clp protease adapter protein ClpS	Helicobacter	Helicobacter_pylori	pylori	pylori	27064	59	26787	27507	280	27062	GAM96Ai	GAM	-	-	-	TD_111					Gastric	Gastric	Human, Rhesus Macaque
2537227231	Helicobacter pylori GAMchJs106B	2534682278	2537227232	2537227230	137	>Cluster 22	GISVIGSESHQ	6_7_8_37_106_107_109_110_120_121_122	N	12	11	GA_2:248						pfam00582===Usp		pfam02617===ClpS	COG0000===No Protein Domain Prediction|COG2127===ATP-dependent Clp protease adapter protein ClpS	COG2127===ATP-dependent Clp protease adapter protein ClpS	Helicobacter	Helicobacter_pylori	pylori	pylori	6274	6689	4440	6687	6979	6026	GAMchJs106B	GAM	+	+	-	TD_011					Gastric	Gastric	Human, Rhesus Macaque
2537470826	Helicobacter bizzozeronii CCUG 35545	2534682345	2537470827	2537470825	138	>Cluster 41	GISVIGSEGSHQ	7_8_9_38_107_108_110_111_120_121_122_123	N	12	12	GA_9:107						pfam00582===Usp	pfam02861===Clp_N	pfam13500===AAA_26	COG0000===No Protein Domain Prediction|COG0132===Dethiobiotin synthetase	COG0000===No Protein Domain Prediction	Helicobacter	Helicobacter_bizzozeronii	bizzozeronii	bizzozeronii	18205	18728	17732	18621	19387	18196	CCUG 35545	CCUG	-	+	-	TD_110					Gastric	Gastric	Dog
2538221785	Helicobacter pylori Hp A-27	2537561679	2538221786	2538221784	137	>Cluster 125	GISVIGSESHQ	6_7_8_37_106_107_109_110_120_121_122	N	12	11	GA_15:111						pfam00582===Usp		pfam02617===ClpS	COG0000===No Protein Domain Prediction|COG2127===ATP-dependent Clp protease adapter protein ClpS	COG2127===ATP-dependent Clp protease adapter protein ClpS	Helicobacter	Helicobacter_pylori	pylori	pylori	238646	239074	236814	239059	239349	238535	Hp A-27	Hp	+	+	-	TD_011					Gastric	Gastric	Human, Rhesus Macaque
2538221906	Helicobacter pylori Hp A-26	2537561680	2538221907	2538221905	137	>Cluster 102	GISVIGSESHQ	6_7_8_37_106_107_109_110_120_121_122	N	12	11	GA_21:110						pfam00582===Usp		pfam02617===ClpS	COG0000===No Protein Domain Prediction|COG2127===ATP-dependent Clp protease adapter protein ClpS	COG2127===ATP-dependent Clp protease adapter protein ClpS	Helicobacter	Helicobacter_pylori	pylori	pylori	60666	61100	58787	61079	61369	60556	Hp A-26	Hp	+	+	-	TD_011					Gastric	Gastric	Human, Rhesus Macaque
2538567863	Helicobacter pylori Hp H-45	2537561770	2538567864	2538567862	137	>Cluster 102	GISVIGSESHQ	6_7_8_37_106_107_109_110_120_121_122	N	12	11	GA_23:108						pfam00582===Usp		pfam02617===ClpS	COG0000===No Protein Domain Prediction|COG2127===ATP-dependent Clp protease adapter protein ClpS	COG2127===ATP-dependent Clp protease adapter protein ClpS	Helicobacter	Helicobacter_pylori	pylori	pylori	242858	243294	241059	243271	243569	242750	Hp H-45	Hp	+	+	-	TD_011					Gastric	Gastric	Human, Rhesus Macaque
2538568067	Helicobacter pylori Hp H-44	2537561771	2538568068	2538568066	137	>Cluster 22	GISVIGSESHQ	6_7_8_37_106_107_109_110_120_121_122	N	12	11	GA_8:1480						pfam00582===Usp		pfam02617===ClpS	COG0000===No Protein Domain Prediction|COG2127===ATP-dependent Clp protease adapter protein ClpS	COG2127===ATP-dependent Clp protease adapter protein ClpS	Helicobacter	Helicobacter_pylori	pylori	pylori	110648	111069	108779	111061	111338	109168	Hp H-44	Hp	+	+	-	TD_011					Gastric	Gastric	Human, Rhesus Macaque
2538579523	Helicobacter pylori Hp A-16	2537561775	2538579524	2538579522	137	>Cluster 22	GISVIGSESHQ	6_7_8_37_106_107_109_110_120_121_122	N	12	11	GA_8:111						pfam00582===Usp		pfam02617===ClpS	COG0000===No Protein Domain Prediction|COG2127===ATP-dependent Clp protease adapter protein ClpS	COG2127===ATP-dependent Clp protease adapter protein ClpS	Helicobacter	Helicobacter_pylori	pylori	pylori	112196	112617	111696	112609	112886	112085	Hp A-16	Hp	+	+	-	TD_011					Gastric	Gastric	Human, Rhesus Macaque
2538600169	Helicobacter pylori Hp A-8	2537561780	2538600170	2538600168	137	>Cluster 22	GISVIGSESHQ	6_7_8_37_106_107_109_110_120_121_122	N	12	11	GA_8:111						pfam00582===Usp	pfam02617===ClpS		COG0000===No Protein Domain Prediction|COG2127===ATP-dependent Clp protease adapter protein ClpS	COG2127===ATP-dependent Clp protease adapter protein ClpS	Helicobacter	Helicobacter_pylori	pylori	pylori	432637	433161	432360	433050	434147	432629	Hp A-8	Hp	-	+	-	TD_110					Gastric	Gastric	Human, Rhesus Macaque
2538600527	Helicobacter pylori Hp A-6	2537561781	2538600528	2538600526	137	>Cluster 22	GISVIGSESHQ	6_7_8_37_106_107_109_110_120_121_122	N	12	11	GA_8:108						pfam00582===Usp		pfam02617===ClpS	COG0000===No Protein Domain Prediction|COG2127===ATP-dependent Clp protease adapter protein ClpS	COG2127===ATP-dependent Clp protease adapter protein ClpS	Helicobacter	Helicobacter_pylori	pylori	pylori	86238	86659	84580	86651	86928	86130	Hp A-6	Hp	+	+	-	TD_011					Gastric	Gastric	Human, Rhesus Macaque
2539274072	Helicobacter pylori Hp H-42	2537561953	2539274073	2539274071	137	>Cluster 22	GISVIGSESHQ	6_7_8_37_106_107_109_110_120_121_122	N	12	11	GA_2:111						pfam00582===Usp		pfam02617===ClpS	COG0000===No Protein Domain Prediction|COG2127===ATP-dependent Clp protease adapter protein ClpS	COG2127===ATP-dependent Clp protease adapter protein ClpS	Helicobacter	Helicobacter_pylori	pylori	pylori	54328	54743	52439	54741	55018	54217	Hp H-42	Hp	+	+	-	TD_011					Gastric	Gastric	Human, Rhesus Macaque
2539278077	Helicobacter pylori Hp H-29	2537561955	2539278078	2539278076	137	>Cluster 22	GISVIGSESHQ	6_7_8_37_106_107_109_110_120_121_122	N	12	11	GA_2:111						pfam00582===Usp		pfam02617===ClpS	COG0000===No Protein Domain Prediction|COG2127===ATP-dependent Clp protease adapter protein ClpS	COG2127===ATP-dependent Clp protease adapter protein ClpS	Helicobacter	Helicobacter_pylori	pylori	pylori	114885	115300	112999	115298	115575	114774	Hp H-29	Hp	+	+	-	TD_011					Gastric	Gastric	Human, Rhesus Macaque
2539284576	Helicobacter pylori Hp H-16	2537561958	2539284577	2539284575	137	>Cluster 22	GISVIGSESHQ	6_7_8_37_106_107_109_110_120_121_122	N	12	11	GA_32:111						pfam00582===Usp		pfam02617===ClpS	COG0000===No Protein Domain Prediction|COG2127===ATP-dependent Clp protease adapter protein ClpS	COG2127===ATP-dependent Clp protease adapter protein ClpS	Helicobacter	Helicobacter_pylori	pylori	pylori	317782	318227	315881	318195	318472	317671	Hp H-16	Hp	+	+	-	TD_011					Gastric	Gastric	Human, Rhesus Macaque
2539594242	Helicobacter pylori Hp P-26	2537562037	2539594243	2539594241	137	>Cluster 22	GISVIGSESHQ	6_7_8_37_106_107_109_110_120_121_122	N	12	11	GA_8:111						pfam00582===Usp		pfam02617===ClpS	COG0000===No Protein Domain Prediction|COG2127===ATP-dependent Clp protease adapter protein ClpS	COG2127===ATP-dependent Clp protease adapter protein ClpS	Helicobacter	Helicobacter_pylori	pylori	pylori	112147	112568	110273	112560	112837	112036	Hp P-26	Hp	+	+	-	TD_011					Gastric	Gastric	Human, Rhesus Macaque
2539596149	Helicobacter pylori Hp P-25	2537562038	2539596150	2539596148	137	>Cluster 22	GISVIGSESHQ	6_7_8_37_106_107_109_110_120_121_122	N	12	11	GA_8:111						pfam00582===Usp		pfam02617===ClpS	COG0000===No Protein Domain Prediction|COG2127===ATP-dependent Clp protease adapter protein ClpS	COG2127===ATP-dependent Clp protease adapter protein ClpS	Helicobacter	Helicobacter_pylori	pylori	pylori	250308	250729	248404	250721	250998	250197	Hp P-25	Hp	+	+	-	TD_011					Gastric	Gastric	Human, Rhesus Macaque
2539597929	Helicobacter pylori Hp P-23	2537562039	2539597930	2539597928	137	>Cluster 102	GISVIGSESHQ	6_7_8_37_106_107_109_110_120_121_122	N	12	11	GA_21:109						pfam00582===Usp		pfam02617===ClpS	COG0000===No Protein Domain Prediction|COG2127===ATP-dependent Clp protease adapter protein ClpS	COG2127===ATP-dependent Clp protease adapter protein ClpS	Helicobacter	Helicobacter_pylori	pylori	pylori	163112	163546	161216	163525	163824	163003	Hp P-23	Hp	+	+	-	TD_011					Gastric	Gastric	Human, Rhesus Macaque
2539601047	Helicobacter pylori Hp P-16	2537562040	2539601048	2539601046	137	>Cluster 102	GISVIGSESHQ	6_7_8_37_106_107_109_110_120_121_122	N	12	11	GA_15:109						pfam00582===Usp		pfam02617===ClpS	COG0000===No Protein Domain Prediction|COG2127===ATP-dependent Clp protease adapter protein ClpS	COG2127===ATP-dependent Clp protease adapter protein ClpS	Helicobacter	Helicobacter_pylori	pylori	pylori	211606	212034	209755	212019	212309	211497	Hp P-16	Hp	+	+	-	TD_011					Gastric	Gastric	Human, Rhesus Macaque
2539601333	Helicobacter pylori Hp P-15	2537562041	2539601334	2539601332	137	>Cluster 22	GISVIGSESHQ	6_7_8_37_106_107_109_110_120_121_122	N	12	11	GA_8:109						pfam00582===Usp		pfam02617===ClpS	COG0000===No Protein Domain Prediction|COG2127===ATP-dependent Clp protease adapter protein ClpS	COG2127===ATP-dependent Clp protease adapter protein ClpS	Helicobacter	Helicobacter_pylori	pylori	pylori	239329	239750	237433	239742	240019	239220	Hp P-15	Hp	+	+	-	TD_011					Gastric	Gastric	Human, Rhesus Macaque
2539602915	Helicobacter pylori Hp P-13	2537562042	2539602916	2539602914	137	>Cluster 22	GISVIGSESHQ	6_7_8_37_106_107_109_110_120_121_122	N	12	11	GA_2:111						pfam00582===Usp		pfam02617===ClpS	COG0000===No Protein Domain Prediction|COG2127===ATP-dependent Clp protease adapter protein ClpS	COG2127===ATP-dependent Clp protease adapter protein ClpS	Helicobacter	Helicobacter_pylori	pylori	pylori	118274	118689	116406	118687	118964	118163	Hp P-13	Hp	+	+	-	TD_011					Gastric	Gastric	Human, Rhesus Macaque
2539604680	Helicobacter pylori Hp P-11	2537562043	2539604681	2539604679	137	>Cluster 22	GISVIGSESHQ	6_7_8_37_106_107_109_110_120_121_122	N	12	11	GA_8:111						pfam00582===Usp		pfam02617===ClpS	COG0000===No Protein Domain Prediction|COG2127===ATP-dependent Clp protease adapter protein ClpS	COG2127===ATP-dependent Clp protease adapter protein ClpS	Helicobacter	Helicobacter_pylori	pylori	pylori	54171	54592	52282	54584	54861	54060	Hp P-11	Hp	+	+	-	TD_011					Gastric	Gastric	Human, Rhesus Macaque
2539606680	Helicobacter pylori Hp P-30	2537562044	2539606681	2539606679	137	>Cluster 126	GISVIGSESHQ	6_7_8_37_106_107_109_110_120_121_122	N	12	11	GA_30:51						pfam00582===Usp		pfam02617===ClpS	COG0000===No Protein Domain Prediction|COG2127===ATP-dependent Clp protease adapter protein ClpS	COG0000===No Protein Domain Prediction|COG2127===ATP-dependent Clp protease adapter protein ClpS	Helicobacter	Helicobacter_pylori	pylori	pylori	277196	277660	277026	277609	277905	277166	Hp P-30	Hp	+	+	+	TD_111					Gastric	Gastric	Human, Rhesus Macaque
2539780960	Helicobacter pylori Hp H-1	2537562094	2539780961	2539780959	137	>Cluster 22	GISVIGSESHQ	6_7_8_37_106_107_109_110_120_121_122	N	12	11	GA_8:111						pfam00582===Usp		pfam02617===ClpS	COG0000===No Protein Domain Prediction|COG2127===ATP-dependent Clp protease adapter protein ClpS	COG2127===ATP-dependent Clp protease adapter protein ClpS	Helicobacter	Helicobacter_pylori	pylori	pylori	26908	27329	25010	27321	27598	26797	Hp H-1	Hp	+	+	-	TD_011					Gastric	Gastric	Human, Rhesus Macaque
2539782754	Helicobacter pylori Hp H-3	2537562095	2539782755	2539782753	137	>Cluster 22	GISVIGSESHQ	6_7_8_37_106_107_109_110_120_121_122	N	12	11	GA_8:111						pfam00582===Usp		pfam02617===ClpS	COG0000===No Protein Domain Prediction|COG2127===ATP-dependent Clp protease adapter protein ClpS	COG2127===ATP-dependent Clp protease adapter protein ClpS	Helicobacter	Helicobacter_pylori	pylori	pylori	113532	113953	112117	113945	114222	113421	Hp H-3	Hp	+	+	-	TD_011					Gastric	Gastric	Human, Rhesus Macaque
2539784477	Helicobacter pylori Hp H-4	2537562096	2539784478	2539784476	137	>Cluster 22	GISVIGSESHQ	6_7_8_37_106_107_109_110_120_121_122	N	12	11	GA_8:111						pfam00582===Usp		pfam02617===ClpS	COG0000===No Protein Domain Prediction|COG2127===ATP-dependent Clp protease adapter protein ClpS	COG2127===ATP-dependent Clp protease adapter protein ClpS	Helicobacter	Helicobacter_pylori	pylori	pylori	106507	106928	106133	106920	107197	106396	Hp H-4	Hp	+	+	-	TD_011					Gastric	Gastric	Human, Rhesus Macaque
2539790811	Helicobacter pylori Hp H-6	2537562098	2539790812	2539790810	137	>Cluster 22	GISVIGSESHQ	6_7_8_37_106_107_109_110_120_121_122	N	12	11	GA_2:108						pfam00582===Usp		pfam02617===ClpS	COG0000===No Protein Domain Prediction|COG2127===ATP-dependent Clp protease adapter protein ClpS	COG2127===ATP-dependent Clp protease adapter protein ClpS	Helicobacter	Helicobacter_pylori	pylori	pylori	113900	114315	112008	114313	114590	113792	Hp H-6	Hp	+	+	-	TD_011					Gastric	Gastric	Human, Rhesus Macaque
2539792468	Helicobacter pylori Hp H-9	2537562099	2539792469	2539792467	137	>Cluster 114	GISVIGSESHQ	6_7_8_37_106_107_109_110_120_121_122	N	12	11	GA_15:109						pfam00582===Usp		pfam02617===ClpS	COG0000===No Protein Domain Prediction|COG2127===ATP-dependent Clp protease adapter protein ClpS	COG2127===ATP-dependent Clp protease adapter protein ClpS	Helicobacter	Helicobacter_pylori	pylori	pylori	22321	22749	20473	22734	23024	22212	Hp H-9	Hp	+	+	-	TD_011					Gastric	Gastric	Human, Rhesus Macaque
2539794235	Helicobacter pylori Hp H-10	2537562100	2539794236	2539794234	137	>Cluster 22	GISVIGSESHQ	6_7_8_37_106_107_109_110_120_121_122	N	12	11	GA_8:111						pfam00582===Usp		pfam02617===ClpS	COG0000===No Protein Domain Prediction|COG2127===ATP-dependent Clp protease adapter protein ClpS	COG2127===ATP-dependent Clp protease adapter protein ClpS	Helicobacter	Helicobacter_pylori	pylori	pylori	102176	102597	100317	102589	102866	102065	Hp H-10	Hp	+	+	-	TD_011					Gastric	Gastric	Human, Rhesus Macaque
2539807379	Helicobacter pylori Hp H-18	2537562103	2539807380	2539807378	137	>Cluster 22	GISVIGSESHQ	6_7_8_37_106_107_109_110_120_121_122	N	12	11	GA_8:111						pfam00582===Usp		pfam02617===ClpS	COG0000===No Protein Domain Prediction|COG2127===ATP-dependent Clp protease adapter protein ClpS	COG2127===ATP-dependent Clp protease adapter protein ClpS	Helicobacter	Helicobacter_pylori	pylori	pylori	114717	115138	112879	115130	115407	114606	Hp H-18	Hp	+	+	-	TD_011					Gastric	Gastric	Human, Rhesus Macaque
2539849626	Helicobacter pylori CCUG 17874	2537562118	2539849627	2539849625	137	>Cluster 102	GISVIGSESHQ	6_7_8_37_106_107_109_110_120_121_122	N	12	11	GA_31:109						pfam00582===Usp		pfam02617===ClpS	COG0000===No Protein Domain Prediction|COG2127===ATP-dependent Clp protease adapter protein ClpS	COG2127===ATP-dependent Clp protease adapter protein ClpS	Helicobacter	Helicobacter_pylori	pylori	pylori	6361	6805	4465	6774	7080	6252	CCUG 17874	CCUG	+	+	-	TD_011					Gastric	Gastric	Human, Rhesus Macaque
2539899433	Helicobacter pylori Hp P-1b	2537562136	2539899434	2539899432	137	>Cluster 22	GISVIGSESHQ	6_7_8_37_106_107_109_110_120_121_122	N	12	11	GA_2:111						pfam00582===Usp		pfam02617===ClpS	COG0000===No Protein Domain Prediction|COG2127===ATP-dependent Clp protease adapter protein ClpS	COG2127===ATP-dependent Clp protease adapter protein ClpS	Helicobacter	Helicobacter_pylori	pylori	pylori	247676	248091	245814	248089	248366	247565	Hp P-1b	Hp	+	+	-	TD_011					Gastric	Gastric	Human, Rhesus Macaque
2539900902	Helicobacter pylori Hp P-3b	2537562137	2539900903	2539900901	137	>Cluster 22	GISVIGSESHQ	6_7_8_37_106_107_109_110_120_121_122	N	12	11	GA_8:111						pfam00582===Usp		pfam02617===ClpS	COG0000===No Protein Domain Prediction|COG2127===ATP-dependent Clp protease adapter protein ClpS	COG2127===ATP-dependent Clp protease adapter protein ClpS	Helicobacter	Helicobacter_pylori	pylori	pylori	19667	20088	18597	20080	20345	19556	Hp P-3b	Hp	+	+	-	TD_011					Gastric	Gastric	Human, Rhesus Macaque
2539902848	Helicobacter pylori Hp P-4d	2537562138	2539902849	2539902847	137	>Cluster 22	GISVIGSESHQ	6_7_8_37_106_107_109_110_120_121_122	N	12	11	GA_8:111						pfam00582===Usp		pfam02617===ClpS	COG0000===No Protein Domain Prediction|COG2127===ATP-dependent Clp protease adapter protein ClpS	COG2127===ATP-dependent Clp protease adapter protein ClpS	Helicobacter	Helicobacter_pylori	pylori	pylori	256297	256718	254393	256710	256987	256186	Hp P-4d	Hp	+	+	-	TD_011					Gastric	Gastric	Human, Rhesus Macaque
2539904585	Helicobacter pylori Hp P-4c	2537562139	2539904586	2539904584	137	>Cluster 22	GISVIGSESHQ	6_7_8_37_106_107_109_110_120_121_122	N	12	11	GA_8:111						pfam00582===Usp		pfam02617===ClpS	COG0000===No Protein Domain Prediction|COG2127===ATP-dependent Clp protease adapter protein ClpS	COG2127===ATP-dependent Clp protease adapter protein ClpS	Helicobacter	Helicobacter_pylori	pylori	pylori	253987	254408	252083	254400	254677	253876	Hp P-4c	Hp	+	+	-	TD_011					Gastric	Gastric	Human, Rhesus Macaque
2539906177	Helicobacter pylori Hp P-8b	2537562140	2539906178	2539906176	137	>Cluster 22	GISVIGSESHQ	6_7_8_37_106_107_109_110_120_121_122	N	12	11	GA_8:111						pfam00582===Usp		pfam02617===ClpS	COG0000===No Protein Domain Prediction|COG2127===ATP-dependent Clp protease adapter protein ClpS	COG2127===ATP-dependent Clp protease adapter protein ClpS	Helicobacter	Helicobacter_pylori	pylori	pylori	112505	112926	110595	112918	113195	112394	Hp P-8b	Hp	+	+	-	TD_011					Gastric	Gastric	Human, Rhesus Macaque
2539907836	Helicobacter pylori Hp P-13b	2537562141	2539907837	2539907835	137	>Cluster 22	GISVIGSESHQ	6_7_8_37_106_107_109_110_120_121_122	N	12	11	GA_8:111						pfam00582===Usp		pfam02617===ClpS	COG0000===No Protein Domain Prediction|COG2127===ATP-dependent Clp protease adapter protein ClpS	COG2127===ATP-dependent Clp protease adapter protein ClpS	Helicobacter	Helicobacter_pylori	pylori	pylori	8845	9266	6977	9258	9535	8734	Hp P-13b	Hp	+	+	-	TD_011					Gastric	Gastric	Human, Rhesus Macaque
2539909581	Helicobacter pylori Hp P-11b	2537562142	2539909582	2539909580	137	>Cluster 22	GISVIGSESHQ	6_7_8_37_106_107_109_110_120_121_122	N	12	11	GA_2:111						pfam00582===Usp		pfam02617===ClpS	COG0000===No Protein Domain Prediction|COG2127===ATP-dependent Clp protease adapter protein ClpS	COG2127===ATP-dependent Clp protease adapter protein ClpS	Helicobacter	Helicobacter_pylori	pylori	pylori	116972	117387	115083	117385	117662	116861	Hp P-11b	Hp	+	+	-	TD_011					Gastric	Gastric	Human, Rhesus Macaque
2540189172	Helicobacter pylori R056a	2537562212	2540189173	2540189171	137	>Cluster 102	GISVIGSESHQ	6_7_8_37_106_107_109_110_120_121_122	N	12	11	GA_32:109						pfam00582===Usp		pfam02617===ClpS	COG0000===No Protein Domain Prediction|COG2127===ATP-dependent Clp protease adapter protein ClpS	COG2127===ATP-dependent Clp protease adapter protein ClpS	Helicobacter	Helicobacter_pylori	pylori	pylori	289797	290242	287952	290210	290517	289688	R056a	R	+	+	-	TD_011					Gastric	Gastric	Human, Rhesus Macaque
2540283832	Helicobacter pylori Hp A-14	2537562235	2540283833	2540283831	137	>Cluster 102	GISVIGSESHQ	6_7_8_37_106_107_109_110_120_121_122	N	12	11	GA_15:108						pfam00582===Usp		pfam02617===ClpS	COG0000===No Protein Domain Prediction|COG2127===ATP-dependent Clp protease adapter protein ClpS	COG2127===ATP-dependent Clp protease adapter protein ClpS	Helicobacter	Helicobacter_pylori	pylori	pylori	212611	213039	210806	213024	213314	212503	Hp A-14	Hp	+	+	-	TD_011					Gastric	Gastric	Human, Rhesus Macaque
2540370495	Helicobacter pylori Hp M5	2540341010	2540370496	2540370494	137	>Cluster 22	GISVIGSESHQ	6_7_8_37_106_107_109_110_120_121_122	N	12	11	GA_2:111						pfam00582===Usp		pfam02617===ClpS	COG0000===No Protein Domain Prediction|COG2127===ATP-dependent Clp protease adapter protein ClpS	COG2127===ATP-dependent Clp protease adapter protein ClpS	Helicobacter	Helicobacter_pylori	pylori	pylori	247772	248187	246462	248185	248462	247661	Hp M5	Hp	+	+	-	TD_011					Gastric	Gastric	Human, Rhesus Macaque
2540372179	Helicobacter pylori Hp M4	2540341011	2540372180	2540372178	137	>Cluster 22	GISVIGSESHQ	6_7_8_37_106_107_109_110_120_121_122	N	12	11	GA_8:111						pfam00582===Usp		pfam02617===ClpS	COG0000===No Protein Domain Prediction|COG2127===ATP-dependent Clp protease adapter protein ClpS	COG2127===ATP-dependent Clp protease adapter protein ClpS	Helicobacter	Helicobacter_pylori	pylori	pylori	219345	219766	218035	219758	220035	219234	Hp M4	Hp	+	+	-	TD_011					Gastric	Gastric	Human, Rhesus Macaque
2540373911	Helicobacter pylori Hp M3	2540341012	2540373912	2540373910	137	>Cluster 22	GISVIGSESHQ	6_7_8_37_106_107_109_110_120_121_122	N	12	11	GA_8:111						pfam00582===Usp		pfam02617===ClpS	COG0000===No Protein Domain Prediction|COG2127===ATP-dependent Clp protease adapter protein ClpS	COG2127===ATP-dependent Clp protease adapter protein ClpS	Helicobacter	Helicobacter_pylori	pylori	pylori	220150	220571	218840	220563	220840	220039	Hp M3	Hp	+	+	-	TD_011					Gastric	Gastric	Human, Rhesus Macaque
2540375521	Helicobacter pylori Hp M2	2540341013	2540375522	2540375520	137	>Cluster 22	GISVIGSESHQ	6_7_8_37_106_107_109_110_120_121_122	N	12	11	GA_8:111						pfam00582===Usp		pfam02617===ClpS	COG0000===No Protein Domain Prediction|COG2127===ATP-dependent Clp protease adapter protein ClpS	COG2127===ATP-dependent Clp protease adapter protein ClpS	Helicobacter	Helicobacter_pylori	pylori	pylori	86662	87083	85352	87075	87352	86551	Hp M2	Hp	+	+	-	TD_011					Gastric	Gastric	Human, Rhesus Macaque
2540377154	Helicobacter pylori Hp M9	2540341014	2540377155	2540377153	137	>Cluster 22	GISVIGSESHQ	6_7_8_37_106_107_109_110_120_121_122	N	12	11	GA_8:111						pfam00582===Usp		pfam02617===ClpS	COG0000===No Protein Domain Prediction|COG2127===ATP-dependent Clp protease adapter protein ClpS	COG2127===ATP-dependent Clp protease adapter protein ClpS	Helicobacter	Helicobacter_pylori	pylori	pylori	24640	25061	23330	25053	25330	24529	Hp M9	Hp	+	+	-	TD_011					Gastric	Gastric	Human, Rhesus Macaque
2540379183	Helicobacter pylori Hp M6	2540341015	2540379184	2540379182	137	>Cluster 22	GISVIGSESHQ	6_7_8_37_106_107_109_110_120_121_122	N	12	11	GA_2:111						pfam00582===Usp		pfam02617===ClpS	COG0000===No Protein Domain Prediction|COG2127===ATP-dependent Clp protease adapter protein ClpS	COG2127===ATP-dependent Clp protease adapter protein ClpS	Helicobacter	Helicobacter_pylori	pylori	pylori	248703	249118	247393	249116	249393	248592	Hp M6	Hp	+	+	-	TD_011					Gastric	Gastric	Human, Rhesus Macaque
2542041744	Helicobacter pylori GAM117Ai	2541047162	2542041745	2542041743	137	>Cluster 22	GISVIGSESHQ	6_7_8_37_106_107_109_110_120_121_122	N	12	11	GA_2:111						pfam00582===Usp		pfam02617===ClpS	COG0000===No Protein Domain Prediction|COG2127===ATP-dependent Clp protease adapter protein ClpS	COG2127===ATP-dependent Clp protease adapter protein ClpS	Helicobacter	Helicobacter_pylori	pylori	pylori	8525	8940	6633	8938	9215	8414	GAM117Ai	GAM	+	+	-	TD_011					Gastric	Gastric	Human, Rhesus Macaque
2546220375	Helicobacter pylori UM066	2545824635	2546220376	2546220374	137	>Cluster 127	GISVIGSESHQ	6_7_8_37_106_107_109_110_120_121_122	N	12	11	GA_23:273						pfam00582===Usp		pfam02617===ClpS	COG0000===No Protein Domain Prediction|COG2127===ATP-dependent Clp protease adapter protein ClpS	COG2127===ATP-dependent Clp protease adapter protein ClpS	Helicobacter	Helicobacter_pylori	pylori	pylori	161832	162268	161266	162245	162543	161559	UM066	UM	+	+	-	TD_011					Gastric	Gastric	Human, Rhesus Macaque
2546221861	Helicobacter pylori UM037	2545824636	2546221862	2546221860	137	>Cluster 128	GISVIGSESHQ	6_7_8_37_106_107_109_110_120_121_122	N	12	11	GA_23:111						pfam00582===Usp	pfam02617===ClpS		COG0000===No Protein Domain Prediction|COG2127===ATP-dependent Clp protease adapter protein ClpS	COG2127===ATP-dependent Clp protease adapter protein ClpS	Helicobacter	Helicobacter_pylori	pylori	pylori	4253	4777	3952	4666	6579	4230	UM037	UM	-	+	-	TD_110					Gastric	Gastric	Human, Rhesus Macaque
2546223530	Helicobacter pylori UM037	2545824636	2546223531	2546223529	137	>Cluster 128	GISVIGSESHQ	6_7_8_37_106_107_109_110_120_121_122	N	12	11	GA_23:111						pfam00582===Usp	pfam02617===ClpS		COG0000===No Protein Domain Prediction|COG2127===ATP-dependent Clp protease adapter protein ClpS	COG2127===ATP-dependent Clp protease adapter protein ClpS	Helicobacter	Helicobacter_pylori	pylori	pylori	1690156	1690680	1689855	1690569	1692482	1690133	UM037	UM	-	+	-	TD_110					Gastric	Gastric	Human, Rhesus Macaque
2548621244	Helicobacter pylori 8A3	2547132404	2548621245	2548621243	137	>Cluster 22	GISVIGSESHQ	6_7_8_37_106_107_109_110_120_121_122	N	12	11	GA_2:109						pfam00582===Usp		pfam02617===ClpS	COG0000===No Protein Domain Prediction|COG2127===ATP-dependent Clp protease adapter protein ClpS	COG2127===ATP-dependent Clp protease adapter protein ClpS	Helicobacter	Helicobacter_pylori	pylori	pylori	13133	13548	11240	13546	13841	13024	8A3	8A3	+	+	-	TD_011					Gastric	Gastric	Human, Rhesus Macaque
2548623535	Helicobacter pylori BCS100H1	2547132405	2548623536	2548623534	137	>Cluster 22	GISVIGSESHQ	6_7_8_37_106_107_109_110_120_121_122	N	12	11	GA_2:109						pfam00582===Usp		pfam02617===ClpS	COG0000===No Protein Domain Prediction|COG2127===ATP-dependent Clp protease adapter protein ClpS	COG2127===ATP-dependent Clp protease adapter protein ClpS	Helicobacter	Helicobacter_pylori	pylori	pylori	13726	14141	11833	14139	14434	13617	BCS100H1	BCS	+	+	-	TD_011					Gastric	Gastric	Human, Rhesus Macaque
2548625591	Helicobacter pylori NQ1671	2547132406	2548625592	2548625590	137	>Cluster 22	GISVIGSESHQ	6_7_8_37_106_107_109_110_120_121_122	N	12	11	GA_15:111						pfam00582===Usp		pfam02617===ClpS	COG0000===No Protein Domain Prediction|COG2127===ATP-dependent Clp protease adapter protein ClpS	COG2127===ATP-dependent Clp protease adapter protein ClpS	Helicobacter	Helicobacter_pylori	pylori	pylori	35414	35842	35037	35827	36117	35303	NQ1671	NQ	+	+	-	TD_011					Gastric	Gastric	Human, Rhesus Macaque
2548627673	Helicobacter pylori NQ1701	2547132407	2548627674	2548627672	137	>Cluster 22	GISVIGSESHQ	6_7_8_37_106_107_109_110_120_121_122	N	12	11	GA_15:111						pfam00582===Usp	pfam02617===ClpS		COG0000===No Protein Domain Prediction|COG2127===ATP-dependent Clp protease adapter protein ClpS	COG2127===ATP-dependent Clp protease adapter protein ClpS	Helicobacter	Helicobacter_pylori	pylori	pylori	36079	36603	35789	36492	37268	36064	NQ1701	NQ	-	+	-	TD_110					Gastric	Gastric	Human, Rhesus Macaque
2548628955	Helicobacter pylori NQ1707	2547132408	2548628956	2548628954	137	>Cluster 114	GISVIGSESHQ	6_7_8_37_106_107_109_110_120_121_122	N	12	11	GA_15:111						pfam00582===Usp	pfam02617===ClpS		COG0000===No Protein Domain Prediction|COG2127===ATP-dependent Clp protease adapter protein ClpS	COG2127===ATP-dependent Clp protease adapter protein ClpS	Helicobacter	Helicobacter_pylori	pylori	pylori	37536	38060	37246	37949	39826	37521	NQ1707	NQ	-	+	-	TD_110					Gastric	Gastric	Human, Rhesus Macaque
2548629852	Helicobacter pylori NQ1712	2547132409	2548629853	2548629851	137	>Cluster 129	GISVIGSESHQ	6_7_8_37_106_107_109_110_120_121_122	N	12	11	GA_15:111						pfam00582===Usp	pfam02617===ClpS		COG0000===No Protein Domain Prediction|COG2127===ATP-dependent Clp protease adapter protein ClpS	COG2127===ATP-dependent Clp protease adapter protein ClpS	Helicobacter	Helicobacter_pylori	pylori	pylori	49310	49834	49020	49723	51549	49295	NQ1712	NQ	-	+	-	TD_110					Gastric	Gastric	Human, Rhesus Macaque
2548631538	Helicobacter pylori NQ315	2547132410	2548631539	2548631537	137	>Cluster 102	GISVIGSESHQ	6_7_8_37_106_107_109_110_120_121_122	N	12	11	GA_15:111						pfam00582===Usp	pfam02617===ClpS		COG0000===No Protein Domain Prediction|COG2127===ATP-dependent Clp protease adapter protein ClpS	COG2127===ATP-dependent Clp protease adapter protein ClpS	Helicobacter	Helicobacter_pylori	pylori	pylori	90416	90940	90126	90829	92655	90401	NQ315	NQ	-	+	-	TD_110					Gastric	Gastric	Human, Rhesus Macaque
2548633116	Helicobacter pylori NQ352	2547132411	2548633117	2548633115	137	>Cluster 22	GISVIGSESHQ	6_7_8_37_106_107_109_110_120_121_122	N	12	11	GA_15:112						pfam00582===Usp	pfam02617===ClpS		COG0000===No Protein Domain Prediction|COG0000===No Protein Domain Prediction	COG0000===No Protein Domain Prediction	Helicobacter	Helicobacter_pylori	pylori	pylori	37000	37525	36764	37413	39249	36985	NQ352	NQ	-	+	-	TD_110					Gastric	Gastric	Human, Rhesus Macaque
2548877289	Helicobacter pylori NQ367	2548876500	2548877290	2548877288	137	>Cluster 22	GISVIGSESHQ	6_7_8_37_106_107_109_110_120_121_122	N	12	11	GA_15:111						pfam00582===Usp	pfam02617===ClpS		COG0000===No Protein Domain Prediction|COG2127===ATP-dependent Clp protease adapter protein ClpS	COG2127===ATP-dependent Clp protease adapter protein ClpS	Helicobacter	Helicobacter_pylori	pylori	pylori	5219	5743	4929	5632	6009	5204	NQ367	NQ	-	+	-	TD_110					Gastric	Gastric	Human, Rhesus Macaque
2548878479	Helicobacter pylori NQ392	2548876501	2548878480	2548878478	137	>Cluster 114	GISVIGSESHQ	6_7_8_37_106_107_109_110_120_121_122	N	12	11	GA_15:111						pfam00582===Usp	pfam02617===ClpS		COG0000===No Protein Domain Prediction|COG2127===ATP-dependent Clp protease adapter protein ClpS	COG2127===ATP-dependent Clp protease adapter protein ClpS	Helicobacter	Helicobacter_pylori	pylori	pylori	93320	93844	93030	93733	95610	93305	NQ392	NQ	-	+	-	TD_110					Gastric	Gastric	Human, Rhesus Macaque
2548881115	Helicobacter pylori NQ4060	2548876502	2548881116	2548881114	137	>Cluster 114	GISVIGSESHQ	6_7_8_37_106_107_109_110_120_121_122	N	12	11	GA_15:111						pfam00582===Usp	pfam02617===ClpS		COG0000===No Protein Domain Prediction|COG2127===ATP-dependent Clp protease adapter protein ClpS	COG2127===ATP-dependent Clp protease adapter protein ClpS	Helicobacter	Helicobacter_pylori	pylori	pylori	93314	93838	93024	93727	95604	93299	NQ4060	NQ	-	+	-	TD_110					Gastric	Gastric	Human, Rhesus Macaque
2548882891	Helicobacter pylori NQ4191	2548876503	2548882892	2548882890	137	>Cluster 22	GISVIGSESHQ	6_7_8_37_106_107_109_110_120_121_122	N	12	11	GA_15:111						pfam00582===Usp	pfam02617===ClpS		COG0000===No Protein Domain Prediction|COG2127===ATP-dependent Clp protease adapter protein ClpS	COG2127===ATP-dependent Clp protease adapter protein ClpS	Helicobacter	Helicobacter_pylori	pylori	pylori	93275	93799	92985	93688	94065	93260	NQ4191	NQ	-	+	-	TD_110					Gastric	Gastric	Human, Rhesus Macaque
2550209663	Helicobacter pylori NAB47	2548876870	2550209664	2550209662	137	>Cluster 22	GISVIGSESHQ	6_7_8_37_106_107_109_110_120_121_122	N	12	11	GA_2:109						pfam00582===Usp		pfam02617===ClpS	COG0000===No Protein Domain Prediction|COG2127===ATP-dependent Clp protease adapter protein ClpS	COG2127===ATP-dependent Clp protease adapter protein ClpS	Helicobacter	Helicobacter_pylori	pylori	pylori	6254	6669	4364	6667	6965	6145	NAB47	NAB47	+	+	-	TD_011					Gastric	Gastric	Human, Rhesus Macaque
2550210702	Helicobacter pylori NAD1	2548876871	2550210703	2550210701	137	>Cluster 102	GISVIGSESHQ	6_7_8_37_106_107_109_110_120_121_122	N	12	11	GA_15:111						pfam00582===Usp	pfam02617===ClpS		COG0000===No Protein Domain Prediction|COG2127===ATP-dependent Clp protease adapter protein ClpS	COG2127===ATP-dependent Clp protease adapter protein ClpS	Helicobacter	Helicobacter_pylori	pylori	pylori	72054	72578	71764	72467	74269	72039	NAD1	NAD1	-	+	-	TD_110					Gastric	Gastric	Human, Rhesus Macaque
2550213174	Helicobacter pylori N6	2548876872	2550213175	2550213173	137	>Cluster 102	GISVIGSESHQ	6_7_8_37_106_107_109_110_120_121_122	N	12	11	GA_15:109						pfam00582===Usp	pfam02617===ClpS		COG0000===No Protein Domain Prediction|COG2127===ATP-dependent Clp protease adapter protein ClpS	COG2127===ATP-dependent Clp protease adapter protein ClpS	Helicobacter	Helicobacter_pylori	pylori	pylori	93097	93619	92807	93510	95385	93082	N6	N6	-	+	-	TD_110					Gastric	Gastric	Human, Rhesus Macaque
2551942886	Helicobacter pylori HLJHP193	2551306138	2551942887	2551942885	137	>Cluster 22	GISVIGSESHQ	6_7_8_37_106_107_109_110_120_121_122	N	12	11	GA_2:149	hspEAsia	GCA_000287835.1 [https://www.ncbi.nlm.nih.gov/datasets/genome/GCA_000287835.1/]	https://www.ncbi.nlm.nih.gov/datasets/genome/GCA_000287835.1/	China	NCBI	pfam00582===Usp		pfam02617===ClpS	COG0000===No Protein Domain Prediction|COG2127===ATP-dependent Clp protease adapter protein ClpS	COG2127===ATP-dependent Clp protease adapter protein ClpS	Helicobacter	Helicobacter_pylori	pylori	pylori	12411	12826	11996	12824	13119	12262	HLJHP193	HLJ	+	+	-	TD_011					Gastric	Gastric	Human, Rhesus Macaque
2552273256	Helicobacter pylori HLJHP271	2551306197	2552273257	2552273255	137	>Cluster 22	GISVIGSESHQ	6_7_8_37_106_107_109_110_120_121_122	N	12	11	GA_2:145	hspEAsia	GCA_000287755.1 [https://www.ncbi.nlm.nih.gov/datasets/genome/GCA_000287755.1/]	https://www.ncbi.nlm.nih.gov/datasets/genome/GCA_000287755.1/	China	NCBI	pfam00582===Usp	pfam02617===ClpS		COG0000===No Protein Domain Prediction|COG2127===ATP-dependent Clp protease adapter protein ClpS	COG2127===ATP-dependent Clp protease adapter protein ClpS	Helicobacter	Helicobacter_pylori	pylori	pylori	93554	94112	93259	93967	94276	93552	HLJHP271	HLJ	-	+	-	TD_110					Gastric	Gastric	Human, Rhesus Macaque
2552274823	Helicobacter pylori HLJHP253	2551306198	2552274824	2552274822	137	>Cluster 22	GISVIGSESHQ	6_7_8_37_106_107_109_110_120_121_122	N	12	11	GA_2:108	hspEAsia	GCA_000287775.1 [https://www.ncbi.nlm.nih.gov/datasets/genome/GCA_000287775.1/]	https://www.ncbi.nlm.nih.gov/datasets/genome/GCA_000287775.1/	China	NCBI	pfam00582===Usp	pfam02617===ClpS		COG0000===No Protein Domain Prediction|COG2127===ATP-dependent Clp protease adapter protein ClpS	COG2127===ATP-dependent Clp protease adapter protein ClpS	Helicobacter	Helicobacter_pylori	pylori	pylori	96175	96696	95880	96588	98420	96173	HLJHP253	HLJ	-	+	-	TD_110					Gastric	Gastric	Human, Rhesus Macaque
2552275757	Helicobacter pylori HLJHP256	2551306199	2552275758	2552275756	137	>Cluster 22	GISVIGSESHQ	6_7_8_37_106_107_109_110_120_121_122	N	12	11	GA_2:147	hspEAsia	GCA_000287735.1 [https://www.ncbi.nlm.nih.gov/datasets/genome/GCA_000287735.1/]	https://www.ncbi.nlm.nih.gov/datasets/genome/GCA_000287735.1/	China	NCBI	pfam00582===Usp		pfam02617===ClpS	COG0000===No Protein Domain Prediction|COG2127===ATP-dependent Clp protease adapter protein ClpS	COG2127===ATP-dependent Clp protease adapter protein ClpS	Helicobacter	Helicobacter_pylori	pylori	pylori	12524	12939	12108	12937	13232	12377	HLJHP256	HLJ	+	+	-	TD_011					Gastric	Gastric	Human, Rhesus Macaque
2553438984	Helicobacter pylori NAK7	2551306528	2553438985	2553438983	137	>Cluster 102	GISVIGSESHQ	6_7_8_37_106_107_109_110_120_121_122	N	12	11	GA_2:107	hpAsia2	GCA_000401295.1 [https://www.ncbi.nlm.nih.gov/datasets/genome/GCA_000401295.1/]	https://www.ncbi.nlm.nih.gov/datasets/genome/GCA_000401295.1/	India	NCBI	pfam00582===Usp		pfam02617===ClpS	COG0000===No Protein Domain Prediction|COG2127===ATP-dependent Clp protease adapter protein ClpS	COG2127===ATP-dependent Clp protease adapter protein ClpS	Helicobacter	Helicobacter_pylori	pylori	pylori	6296	6711	4411	6709	7007	6189	NAK7	NAK7	+	+	-	TD_011					Gastric	Gastric	Human, Rhesus Macaque
2553596221	Helicobacter pylori UM018	2551306574	2553596222	2553596220	137	>Cluster 102	GISVIGSESHQ	6_7_8_37_106_107_109_110_120_121_122	N	12	11	GA_2:108						pfam00582===Usp		pfam02617===ClpS	COG0000===No Protein Domain Prediction|COG2127===ATP-dependent Clp protease adapter protein ClpS	COG2127===ATP-dependent Clp protease adapter protein ClpS	Helicobacter	Helicobacter_pylori	pylori	pylori	24148	24563	23405	24561	24859	24040	UM018	UM	+	+	-	TD_011					Gastric	Gastric	Human, Rhesus Macaque
2553597882	Helicobacter pylori UM054	2551306575	2553597883	2553597881	137	>Cluster 102	GISVIGSESHQ	6_7_8_37_106_107_109_110_120_121_122	N	12	11	GA_2:109						pfam00582===Usp	pfam02617===ClpS		COG0000===No Protein Domain Prediction|COG2127===ATP-dependent Clp protease adapter protein ClpS	COG2127===ATP-dependent Clp protease adapter protein ClpS	Helicobacter	Helicobacter_pylori	pylori	pylori	25878	26400	25580	26291	28121	25876	UM054	UM	-	+	-	TD_110					Gastric	Gastric	Human, Rhesus Macaque
2553618496	Helicobacter pylori UM045	2551306581	2553618497	2553618495	137	>Cluster 130	GISVIGSESHQ	6_7_8_37_106_107_109_110_120_121_122	N	12	11	GA_15:110						pfam00582===Usp		pfam02617===ClpS	COG0000===No Protein Domain Prediction|COG2127===ATP-dependent Clp protease adapter protein ClpS	COG2127===ATP-dependent Clp protease adapter protein ClpS	Helicobacter	Helicobacter_pylori	pylori	pylori	100731	101159	98894	101144	101434	100621	UM045	UM	+	+	-	TD_011					Gastric	Gastric	Human, Rhesus Macaque
2553624369	Helicobacter pylori UM007	2551306583	2553624370	2553624368	137	>Cluster 22	GISVIGSESHQ	6_7_8_37_106_107_109_110_120_121_122	N	12	11	GA_2:147						pfam00582===Usp	pfam02617===ClpS		COG0000===No Protein Domain Prediction|COG2127===ATP-dependent Clp protease adapter protein ClpS	COG2127===ATP-dependent Clp protease adapter protein ClpS	Helicobacter	Helicobacter_pylori	pylori	pylori	94539	95099	94244	94952	95191	94537	UM007	UM	-	+	-	TD_110					Gastric	Gastric	Human, Rhesus Macaque
2553626457	Helicobacter pylori UM034	2551306584	2553626458	2553626456	137	>Cluster 131	GISVIGSESHQ	6_7_8_37_106_107_109_110_120_121_122	N	12	11	GA_2:109						pfam00582===Usp		pfam02617===ClpS	COG0000===No Protein Domain Prediction|COG2127===ATP-dependent Clp protease adapter protein ClpS	COG2127===ATP-dependent Clp protease adapter protein ClpS	Helicobacter	Helicobacter_pylori	pylori	pylori	9019	9434	8575	9432	9727	8910	UM034	UM	+	+	-	TD_011					Gastric	Gastric	Human, Rhesus Macaque
2555223182	Helicobacter pylori wls-5-3	2554235225	2555223183	2555223181	137	>Cluster 22	GISVIGSESHQ	6_7_8_37_106_107_109_110_120_121_122	N	12	11	GA_21:107						pfam00582===Usp	pfam02617===ClpS		COG0000===No Protein Domain Prediction|COG2127===ATP-dependent Clp protease adapter protein ClpS	COG2127===ATP-dependent Clp protease adapter protein ClpS	Helicobacter	Helicobacter_pylori	pylori	pylori	95474	95994	95178	95887	97769	95453	wls-5-3	wis-5	-	+	-	TD_110					Gastric	Gastric	Human, Rhesus Macaque
2555472337	Helicobacter pylori wls-5-12	2554235284	2555472338	2555472336	137	>Cluster 22	GISVIGSESHQ	6_7_8_37_106_107_109_110_120_121_122	N	12	11	GA_21:278						pfam00582===Usp	pfam02617===ClpS		COG0000===No Protein Domain Prediction|COG2127===ATP-dependent Clp protease adapter protein ClpS	COG2127===ATP-dependent Clp protease adapter protein ClpS	Helicobacter	Helicobacter_pylori	pylori	pylori	95474	96165	95178	95887	96533	95453	wls-5-12	wis-5	-	+	-	TD_110					Gastric	Gastric	Human, Rhesus Macaque
2555742516	Helicobacter cinaedi ATCC BAA-847	2554235363	2555742517	2555742515	138	>Cluster 37	GVSVIGSENSHQ	7_8_9_38_107_108_110_111_120_121_122_123	N	12	12	GA_32:38						pfam00582===Usp	pfam00994===MoCF_biosynth<<>>pfam03453===MoeA_N	pfam13729===TraF_2	COG0000===No Protein Domain Prediction|COG0303===Molybdopterin biosynthesis enzyme	COG0000===No Protein Domain Prediction|COG0303===Molybdopterin biosynthesis enzyme	Helicobacter	Helicobacter_cinaedi	cinaedi	cinaedi	1779320	1779774	1778053	1779736	1781429	1779288	ATCC BAA-847	ATCC	+	+	+	TD_111	1				Enterohepatic	EHS 5	Human
2555907399	Helicobacter pylori UM299	2554235411	2555907400	2555907398	137	>Cluster 22	GISVIGSESHQ	6_7_8_37_106_107_109_110_120_121_122	N	12	11	GA_20:315						pfam00582===Usp		pfam02617===ClpS	COG0000===No Protein Domain Prediction|COG2127===ATP-dependent Clp protease adapter protein ClpS	COG2127===ATP-dependent Clp protease adapter protein ClpS	Helicobacter	Helicobacter_pylori	pylori	pylori	1387626	1388059	1386943	1388039	1388334	1387311	UM299	UM	+	+	-	TD_011					Gastric	Gastric	Human, Rhesus Macaque
2555908698	Helicobacter pylori UM298	2554235412	2555908699	2555908697	137	>Cluster 22	GISVIGSESHQ	6_7_8_37_106_107_109_110_120_121_122	N	12	11	GA_20:125						pfam00582===Usp		pfam02617===ClpS	COG0000===No Protein Domain Prediction|COG2127===ATP-dependent Clp protease adapter protein ClpS	COG2127===ATP-dependent Clp protease adapter protein ClpS	Helicobacter	Helicobacter_pylori	pylori	pylori	1067138	1067571	1066897	1067551	1067846	1067013	UM298	UM	+	+	-	TD_011					Gastric	Gastric	Human, Rhesus Macaque
2555910071	Helicobacter pylori UM032	2554235413	2555910072	2555910070	137	>Cluster 22	GISVIGSESHQ	6_7_8_37_106_107_109_110_120_121_122	N	12	11	GA_20:315						pfam00582===Usp		pfam02617===ClpS	COG0000===No Protein Domain Prediction|COG2127===ATP-dependent Clp protease adapter protein ClpS	COG2127===ATP-dependent Clp protease adapter protein ClpS	Helicobacter	Helicobacter_pylori	pylori	pylori	807132	807565	806449	807545	807840	806817	UM032	UM	+	+	-	TD_011					Gastric	Gastric	Human, Rhesus Macaque
2556053692	Helicobacter pylori SouthAfrica20	2554235464	2556053693	2556053691	137	>Cluster 132	GISVIGSESHQ	6_7_8_37_106_107_109_110_120_121_122	N	12	11	GA_2:126	hpAfrica2	GCA_000590775.1 [https://www.ncbi.nlm.nih.gov/datasets/genome/GCA_000590775.1/]	https://www.ncbi.nlm.nih.gov/datasets/genome/GCA_000590775.1/	South Africa	NCBI	pfam00582===Usp		pfam02617===ClpS	COG0000===No Protein Domain Prediction|COG2127===ATP-dependent Clp protease adapter protein ClpS	COG2127===ATP-dependent Clp protease adapter protein ClpS	Helicobacter	Helicobacter_pylori	pylori	pylori	31832	32247	29976	32245	32522	31706	SouthAfrica20	SouthAfrica	+	+	-	TD_011					Gastric	Gastric	Human, Rhesus Macaque
2558586796	Helicobacter pylori BM012A	2558309076	2558586797	2558586795	137	>Cluster 102	GISVIGSESHQ	6_7_8_37_106_107_109_110_120_121_122	N	12	11	GA_8:109						pfam00582===Usp		pfam02617===ClpS	COG0000===No Protein Domain Prediction|COG2127===ATP-dependent Clp protease adapter protein ClpS	COG2127===ATP-dependent Clp protease adapter protein ClpS	Helicobacter	Helicobacter_pylori	pylori	pylori	31759	32180	29806	32172	32449	31650	BM012A	BM	+	+	-	TD_011					Gastric	Gastric	Human, Rhesus Macaque
2558636965	Helicobacter pylori BM012S	2558309088	2558636966	2558636964	137	>Cluster 102	GISVIGSESHQ	6_7_8_37_106_107_109_110_120_121_122	N	12	11	GA_8:109						pfam00582===Usp		pfam02617===ClpS	COG0000===No Protein Domain Prediction|COG2127===ATP-dependent Clp protease adapter protein ClpS	COG2127===ATP-dependent Clp protease adapter protein ClpS	Helicobacter	Helicobacter_pylori	pylori	pylori	31770	32191	29817	32183	32460	31661	BM012S	BM	+	+	-	TD_011					Gastric	Gastric	Human, Rhesus Macaque
2558696962	Helicobacter rodentium ATCC 700285	2558309108	2558696963	2558696961	138	>Cluster 42	AVDVIGSETNQ	7_8_9_38_107_108_110_111_121_122_123	N	12	11	GA_125:260						pfam00582===Usp	pfam03841===SelA		COG0000===No Protein Domain Prediction|COG1921===Seryl-tRNA(Sec) selenium transferase	COG0000===No Protein Prediction	Helicobacter	Helicobacter_rodentium	rodentium	rodentium	101459	102135	99943	101875	102923	101334	ATCC 700285	ATCC	+	-	-	TD_010					Enterohepatic	EHS 1	Mouse
2558698002	Helicobacter rodentium ATCC 700285	2558309108	2558698003	2558698001	273	>Cluster 17	ATDVVGTGGSVT	8_9_10_38_100_101_103_104_115_116_117_118	Y	12	12	GA_104:108						pfam00582===Usp	pfam03772===Competence	pfam03547===Mem_trans	COG0000===No Protein Domain Prediction|COG0679===Predicted permease	COG0000===No Protein Domain Prediction|COG0679===Predicted permease	Helicobacter	Helicobacter_rodentium	rodentium	rodentium	9840	10769	8453	10661	11677	9736	ATCC 700285	ATCC	-	-	-	TD_111			9	9	Enterohepatic	EHS 1	Mouse
2559319580	Helicobacter macacae MIT 99-5501	2558860248	2559319581	2559319579	138	>Cluster 43	GVSVIGSENSHQ	7_8_9_38_107_108_110_111_120_121_122_123	N	12	12	GA_107:127						pfam00582===Usp	pfam13729===TraF_2	pfam05437===AzlD	COG0000===No Protein Domain Prediction|COG1687===Branched-chain amino acid transport protein AzlD	COG0000===No Protein Domain Prediction|COG1687===Branched-chain amino acid transport protein AzlD	Helicobacter	Helicobacter_macacae	macacae	macacae	12642	13165	11178	13058	13614	12515	MIT 99-5501	MIT	-	-	-	TD_111			4	1	Enterohepatic	EHS 7	Rhesus Macaque
2559322441	Helicobacter canis NCTC 12740	2558860249	2559322442	2559322440	138	>Cluster 44	GVSVIGSESSHQ	7_8_9_38_107_108_110_111_120_121_122_123	N	12	12	GA_7:70						pfam00582===Usp		pfam13729===TraF_2	COG0000===No Protein Domain Prediction|COG0000===No Protein Domain Prediction	COG0000===No Protein Domain Prediction|COG0000===No Protein Domain Prediction	Helicobacter	Helicobacter_canis	canis	canis	100972	101395	100489	101388	103020	100902	NCTC 12740	NCTC	+	+	+	TD_111					Enterohepatic	EHS 7	Cat, Dog
2562355411	Helicobacter cinaedi PAGU611	2561511176	2562355412	2562355410	138	>Cluster 37	GVSVIGSENSHQ	7_8_9_38_107_108_110_111_120_121_122_123	N	12	12	GA_32:108						pfam00582===Usp	pfam03453===MoeA_N<<>>pfam00994===MoCF_biosynth	pfam13729===TraF_2	COG0000===No Protein Domain Prediction|COG0303===Molybdopterin biosynthesis enzyme	COG0000===No Protein Domain Prediction|COG0303===Molybdopterin biosynthesis enzyme	Helicobacter	Helicobacter_cinaedi	cinaedi	cinaedi	1641031	1641555	1639764	1641447	1643126	1640999	PAGU611	PAGU	+	+	+	TD_111					Enterohepatic	EHS 5	Human
2563231197	Helicobacter bilis ATCC 43879	2562617155	2563231198	2563231196	141	>Cluster 24	GVSVIGSENSHQ	10_11_12_41_110_111_113_114_123_124_125_126	N	12	12	GA_156:172						pfam00582===Usp		pfam04055===Radical_SAM<<>>pfam00919===UPF0004	COG0000===No Protein Domain Prediction|COG0621===tRNA A37 methylthiotransferase MiaB	COG0621===tRNA A37 methylthiotransferase MiaB	Helicobacter	Helicobacter_bilis	bilis	bilis	70405	70986	69535	70830	72284	70233	ATCC 43879	ATCC	+	+	-	TD_011		1			Enterohepatic	EHS 2	Mouse
2563552214	Helicobacter bilis ATCC 51630	2563366541	2563552215	2563552213	141	>Cluster 24	GVSVIGSENSHQ	10_11_12_41_110_111_113_114_123_124_125_126	N	12	12	GA_156:173						pfam00582===Usp	pfam00919===UPF0004<<>>pfam04055===Radical_SAM		COG0000===No Protein Domain Prediction|COG0621===tRNA A37 methylthiotransferase MiaB	COG0621===tRNA A37 methylthiotransferase MiaB	Helicobacter	Helicobacter_bilis	bilis	bilis	7918	8516	6464	8343	9214	7762	ATCC 51630	ATCC	-	+	-	TD_110	1				Enterohepatic	EHS 2	Mouse
2565654619	Helicobacter pylori Sahul64	2563367159	2565654620	2565654618	137	>Cluster 22	GISVIGSESHQ	6_7_8_37_106_107_109_110_120_121_122	N	12	11	GA_15:111						pfam00582===Usp		pfam02617===ClpS	COG0000===No Protein Domain Prediction|COG2127===ATP-dependent Clp protease adapter protein ClpS	COG2127===ATP-dependent Clp protease adapter protein ClpS	Helicobacter	Helicobacter_pylori	pylori	pylori	83297	83725	81471	83710	84000	83186	Sahul64	Sahul64	+	+	-	TD_011					Gastric	Gastric	Human, Rhesus Macaque
2565702187	Helicobacter bilis WiWa	2563367170	2565702188	2565702186	141	>Cluster 24	GVSVIGSENSHQ	10_11_12_41_110_111_113_114_123_124_125_126	N	12	12	GA_156:173						pfam00582===Usp		pfam00919===UPF0004<<>>pfam04055===Radical_SAM	COG0000===No Protein Domain Prediction|COG0621===tRNA A37 methylthiotransferase MiaB	COG0621===tRNA A37 methylthiotransferase MiaB	Helicobacter	Helicobacter_bilis	bilis	bilis	222153	222734	221282	222578	224032	221980	WiWa	WiWa	+	+	-	TD_011		1			Enterohepatic	EHS 2	Mouse
2568915672	Helicobacter pylori UM038	2568526106	2568915673	2568915671	137	>Cluster 22	GISVIGSESHQ	6_7_8_37_106_107_109_110_120_121_122	N	12	11	GA_20:156						pfam00582===Usp		pfam02617===ClpS	COG0000===No Protein Domain Prediction|COG2127===ATP-dependent Clp protease adapter protein ClpS	COG2127===ATP-dependent Clp protease adapter protein ClpS	Helicobacter	Helicobacter_pylori	pylori	pylori	16208	16641	15927	16621	16916	16052	UM038	UM	+	+	-	TD_011					Gastric	Gastric	Human, Rhesus Macaque
2568984176	Helicobacter pylori UM066	2568526127	2568984177	2568984175	137	>Cluster 127	GISVIGSESHQ	6_7_8_37_106_107_109_110_120_121_122	N	12	11	GA_23:86						pfam00582===Usp	pfam02617===ClpS		COG0000===No Protein Domain Prediction|COG2127===ATP-dependent Clp protease adapter protein ClpS	COG2127===ATP-dependent Clp protease adapter protein ClpS	Helicobacter	Helicobacter_pylori	pylori	pylori	92944	93443	92646	93357	93559	92921	UM066	UM	-	+	-	TD_110					Gastric	Gastric	Human, Rhesus Macaque
2568988127	Helicobacter pylori UM037	2568526129	2568988128	2568988126	137	>Cluster 128	GISVIGSESHQ	6_7_8_37_106_107_109_110_120_121_122	N	12	11	GA_23:111						pfam00582===Usp	pfam02617===ClpS		COG0000===No Protein Domain Prediction|COG2127===ATP-dependent Clp protease adapter protein ClpS	COG2127===ATP-dependent Clp protease adapter protein ClpS	Helicobacter	Helicobacter_pylori	pylori	pylori	37360	37884	37059	37773	39686	37337	UM037	UM	-	+	-	TD_110					Gastric	Gastric	Human, Rhesus Macaque
2569079608	Helicobacter pylori PZ5080	2568526158	2569079609	2569079607	137	>Cluster 119	GISVIGSESHQ	6_7_8_37_106_107_109_110_120_121_122	N	12	11	GA_15:114						pfam00582===Usp		pfam02617===ClpS	COG0000===No Protein Domain Prediction|COG2127===ATP-dependent Clp protease adapter protein ClpS	COG2127===ATP-dependent Clp protease adapter protein ClpS	Helicobacter	Helicobacter_pylori	pylori	pylori	3325	3753	1442	3738	4028	3211	PZ5080	PZ	+	+	-	TD_011					Gastric	Gastric	Human, Rhesus Macaque
2569844424	Helicobacter pylori UM114	2568526393	2569844425	2569844423	137	>Cluster 99	GISVIGSESHQ	6_7_8_37_106_107_109_110_120_121_122	N	12	11	GA_23:232						pfam00582===Usp		pfam02617===ClpS	COG0000===No Protein Domain Prediction|COG2127===ATP-dependent Clp protease adapter protein ClpS	COG2127===ATP-dependent Clp protease adapter protein ClpS	Helicobacter	Helicobacter_pylori	pylori	pylori	115546	115982	115207	115959	116257	115314	UM114	UM	+	+	-	TD_011					Gastric	Gastric	Human, Rhesus Macaque
2570080150	Helicobacter pylori UM077	2568526463	2570080151	2570080149	137	>Cluster 22	GISVIGSESHQ	6_7_8_37_106_107_109_110_120_121_122	N	12	11	GA_20:146						pfam00582===Usp	pfam02617===ClpS		COG0000===No Protein Domain Prediction|COG2127===ATP-dependent Clp protease adapter protein ClpS	COG2127===ATP-dependent Clp protease adapter protein ClpS	Helicobacter	Helicobacter_pylori	pylori	pylori	37865	38424	37570	38278	38765	37845	UM077	UM	-	+	-	TD_110					Gastric	Gastric	Human, Rhesus Macaque
2570207015	Helicobacter pylori wls-5-14	2568526503	2570207016	2570207014	137	>Cluster 22	GISVIGSESHQ	6_7_8_37_106_107_109_110_120_121_122	N	12	11	GA_21:278						pfam00582===Usp	pfam02617===ClpS		COG0000===No Protein Domain Prediction|COG2127===ATP-dependent Clp protease adapter protein ClpS	COG2127===ATP-dependent Clp protease adapter protein ClpS	Helicobacter	Helicobacter_pylori	pylori	pylori	34075	34766	33779	34488	35134	34054	wls-5-14	wis-5	-	+	-	TD_110					Gastric	Gastric	Human, Rhesus Macaque
2570346234	Helicobacter pylori wls-5-8	2568526546	2570346235	2570346233	137	>Cluster 22	GISVIGSESHQ	6_7_8_37_106_107_109_110_120_121_122	N	12	11	GA_21:107						pfam00582===Usp	pfam02617===ClpS		COG0000===No Protein Domain Prediction|COG2127===ATP-dependent Clp protease adapter protein ClpS	COG2127===ATP-dependent Clp protease adapter protein ClpS	Helicobacter	Helicobacter_pylori	pylori	pylori	16222	16742	15926	16635	18517	16201	wls-5-8	wis-5	-	+	-	TD_110					Gastric	Gastric	Human, Rhesus Macaque
2570416877	Helicobacter pylori UM084	2568526569	2570416878	2570416876	137	>Cluster 102	GISVIGSESHQ	6_7_8_37_106_107_109_110_120_121_122	N	12	11	GA_23:109						pfam00582===Usp		pfam02617===ClpS	COG0000===No Protein Domain Prediction|COG2127===ATP-dependent Clp protease adapter protein ClpS	COG2127===ATP-dependent Clp protease adapter protein ClpS	Helicobacter	Helicobacter_pylori	pylori	pylori	93882	94318	91998	94295	94593	93773	UM084	UM	+	+	-	TD_011					Gastric	Gastric	Human, Rhesus Macaque
2570537876	Helicobacter pylori wls-5-2	2568526604	2570537877	2570537875	137	>Cluster 22	GISVIGSESHQ	6_7_8_37_106_107_109_110_120_121_122	N	12	11	GA_21:107						pfam00582===Usp	pfam02617===ClpS		COG0000===No Protein Domain Prediction|COG2127===ATP-dependent Clp protease adapter protein ClpS	COG2127===ATP-dependent Clp protease adapter protein ClpS	Helicobacter	Helicobacter_pylori	pylori	pylori	93603	94123	93307	94016	95898	93582	wls-5-2	wis-5	-	+	-	TD_110					Gastric	Gastric	Human, Rhesus Macaque
2570609984	Helicobacter pylori wls-5-15	2568526627	2570609985	2570609983	137	>Cluster 22	GISVIGSESHQ	6_7_8_37_106_107_109_110_120_121_122	N	12	11	GA_21:107						pfam00582===Usp	pfam02617===ClpS		COG0000===No Protein Domain Prediction|COG2127===ATP-dependent Clp protease adapter protein ClpS	COG2127===ATP-dependent Clp protease adapter protein ClpS	Helicobacter	Helicobacter_pylori	pylori	pylori	93606	94126	93310	94019	95901	93585	wls-5-15	wis-5	-	+	-	TD_110					Gastric	Gastric	Human, Rhesus Macaque
2570989375	Helicobacter pylori wls-5-1	2568526738	2570989376	2570989374	137	>Cluster 22	GISVIGSESHQ	6_7_8_37_106_107_109_110_120_121_122	N	12	11	GA_21:107						pfam00582===Usp	pfam02617===ClpS		COG0000===No Protein Domain Prediction|COG2127===ATP-dependent Clp protease adapter protein ClpS	COG2127===ATP-dependent Clp protease adapter protein ClpS	Helicobacter	Helicobacter_pylori	pylori	pylori	93609	94129	93313	94022	95904	93588	wls-5-1	wis-5	-	+	-	TD_110					Gastric	Gastric	Human, Rhesus Macaque
2570993901	Helicobacter pylori E48	2568526740	2570993902	2570993900	137	>Cluster 133	GISVIGSESHQ	6_7_8_37_106_107_109_110_120_121_122	N	12	11	GA_58:108						pfam00582===Usp	pfam02617===ClpS		COG0000===No Protein Domain Prediction|COG2127===ATP-dependent Clp protease adapter protein ClpS	COG2127===ATP-dependent Clp protease adapter protein ClpS	Helicobacter	Helicobacter_pylori	pylori	pylori	17448	17969	17145	17861	19687	17390	E48	E48	-	+	-	TD_110					Gastric	Gastric	Human, Rhesus Macaque
2571369395	Helicobacter pylori UM067	2571042091	2571369396	2571369394	137	>Cluster 22	GISVIGSESHQ	6_7_8_37_106_107_109_110_120_121_122	N	12	11	GA_23:107						pfam00582===Usp		pfam02617===ClpS	COG0000===No Protein Domain Prediction|COG2127===ATP-dependent Clp protease adapter protein ClpS	COG2127===ATP-dependent Clp protease adapter protein ClpS	Helicobacter	Helicobacter_pylori	pylori	pylori	91617	92053	89804	92030	92328	91510	UM067	UM	+	+	-	TD_011					Gastric	Gastric	Human, Rhesus Macaque
2571521076	Helicobacter pylori wls-5-5	2571042140	2571521077	2571521075	137	>Cluster 22	GISVIGSESHQ	6_7_8_37_106_107_109_110_120_121_122	N	12	11	GA_21:278						pfam00582===Usp	pfam02617===ClpS		COG0000===No Protein Domain Prediction|COG2127===ATP-dependent Clp protease adapter protein ClpS	COG2127===ATP-dependent Clp protease adapter protein ClpS	Helicobacter	Helicobacter_pylori	pylori	pylori	34051	34742	33755	34464	35110	34030	wls-5-5	wis-5	-	+	-	TD_110					Gastric	Gastric	Human, Rhesus Macaque
2571739437	Helicobacter pylori UM023	2571042203	2571739438	2571739436	137	>Cluster 102	GISVIGSESHQ	6_7_8_37_106_107_109_110_120_121_122	N	12	11	GA_20:289						pfam00582===Usp		pfam02617===ClpS	COG0000===No Protein Domain Prediction|COG2127===ATP-dependent Clp protease adapter protein ClpS	COG2127===ATP-dependent Clp protease adapter protein ClpS	Helicobacter	Helicobacter_pylori	pylori	pylori	16508	16941	15818	16921	17216	16219	UM023	UM	+	+	-	TD_011					Gastric	Gastric	Human, Rhesus Macaque
2572340408	Helicobacter pylori PZ5056	2571042377	2572340409	2572340407	137	>Cluster 22	GISVIGSESHQ	6_7_8_37_106_107_109_110_120_121_122	N	12	11	GA_2:111						pfam00582===Usp		pfam02617===ClpS	COG0000===No Protein Domain Prediction|COG2127===ATP-dependent Clp protease adapter protein ClpS	COG2127===ATP-dependent Clp protease adapter protein ClpS	Helicobacter	Helicobacter_pylori	pylori	pylori	3359	3774	1464	3772	4049	3248	PZ5056	PZ	+	+	-	TD_011					Gastric	Gastric	Human, Rhesus Macaque
2572658710	Helicobacter pylori Oki128	2571042475	2572658711	2572658709	137	>Cluster 134	GISVIGSESHQ	6_7_8_37_106_107_109_110_120_121_122	N	12	11	GA_20:134						pfam00582===Usp		pfam02617===ClpS	COG0000===No Protein Domain Prediction|COG2127===ATP-dependent Clp protease adapter protein ClpS	COG2127===ATP-dependent Clp protease adapter protein ClpS	Helicobacter	Helicobacter_pylori	pylori	pylori	1239338	1239771	1237483	1239751	1240046	1239204	Oki128	Oki	+	+	-	TD_011					Gastric	Gastric	Human, Rhesus Macaque
2573016723	Helicobacter pylori Oki112	2571042581	2573016724	2573016722	137	>Cluster 102	GISVIGSESHQ	6_7_8_37_106_107_109_110_120_121_122	N	12	11	GA_23:110						pfam00582===Usp		pfam02617===ClpS	COG0000===No Protein Domain Prediction|COG2127===ATP-dependent Clp protease adapter protein ClpS	COG2127===ATP-dependent Clp protease adapter protein ClpS	Helicobacter	Helicobacter_pylori	pylori	pylori	31530	31966	29708	31943	32241	31420	Oki112	Oki	+	+	-	TD_011					Gastric	Gastric	Human, Rhesus Macaque
2573407605	Helicobacter pylori HLJ039	2571042697	2573407606	2573407604	137	>Cluster 102	GISVIGSESHQ	6_7_8_37_106_107_109_110_120_121_122	N	12	11	GA_2:110						pfam00582===Usp	pfam02617===ClpS		COG0000===No Protein Domain Prediction|COG2127===ATP-dependent Clp protease adapter protein ClpS	COG2127===ATP-dependent Clp protease adapter protein ClpS	Helicobacter	Helicobacter_pylori	pylori	pylori	173533	174056	173238	173946	174346	173531	HLJ039	HLJ	-	+	-	TD_110					Gastric	Gastric	Human, Rhesus Macaque
2573521911	Helicobacter pylori Oki673	2571042731	2573521912	2573521910	137	>Cluster 102	GISVIGSESHQ	6_7_8_37_106_107_109_110_120_121_122	N	12	11	GA_8:110						pfam00582===Usp	pfam02617===ClpS		COG0000===No Protein Domain Prediction|COG2127===ATP-dependent Clp protease adapter protein ClpS	COG2127===ATP-dependent Clp protease adapter protein ClpS	Helicobacter	Helicobacter_pylori	pylori	pylori	1563752	1564275	1563469	1564165	1565996	1563744	Oki673	Oki	-	+	-	TD_110					Gastric	Gastric	Human, Rhesus Macaque
2573548107	Helicobacter pylori PZ5004	2571042739	2573548108	2573548106	137	>Cluster 102	GISVIGSESHQ	6_7_8_37_106_107_109_110_120_121_122	N	12	11	GA_2:111						pfam00582===Usp		pfam02617===ClpS	COG0000===No Protein Domain Prediction|COG2127===ATP-dependent Clp protease adapter protein ClpS	COG2127===ATP-dependent Clp protease adapter protein ClpS	Helicobacter	Helicobacter_pylori	pylori	pylori	3337	3752	1457	3750	4027	3226	PZ5004	PZ	+	+	-	TD_011					Gastric	Gastric	Human, Rhesus Macaque
2573608367	Helicobacter pylori UM085	2571042756	2573608368	2573608366	137	>Cluster 22	GISVIGSESHQ	6_7_8_37_106_107_109_110_120_121_122	N	12	11	GA_21:108						pfam00582===Usp		pfam02617===ClpS	COG0000===No Protein Domain Prediction|COG2127===ATP-dependent Clp protease adapter protein ClpS	COG2127===ATP-dependent Clp protease adapter protein ClpS	Helicobacter	Helicobacter_pylori	pylori	pylori	17758	18192	15929	18171	18467	17650	UM085	UM	+	+	-	TD_011					Gastric	Gastric	Human, Rhesus Macaque
2574817036	Helicobacter pylori Oki154	2574179868	2574817037	2574817035	137	>Cluster 116	GISVIGSESHQ	6_7_8_37_106_107_109_110_120_121_122	N	12	11	GA_8:134						pfam00582===Usp	pfam02617===ClpS		COG0000===No Protein Domain Prediction|COG2127===ATP-dependent Clp protease adapter protein ClpS	COG2127===ATP-dependent Clp protease adapter protein ClpS	Helicobacter	Helicobacter_pylori	pylori	pylori	1568494	1569041	1568211	1568907	1570792	1568486	Oki154	Oki	-	+	-	TD_110					Gastric	Gastric	Human, Rhesus Macaque
2574852001	Helicobacter pylori wls-5-17	2574179879	2574852002	2574852000	137	>Cluster 22	GISVIGSESHQ	6_7_8_37_106_107_109_110_120_121_122	N	12	11	GA_21:278						pfam00582===Usp	pfam02617===ClpS		COG0000===No Protein Domain Prediction|COG2127===ATP-dependent Clp protease adapter protein ClpS	COG2127===ATP-dependent Clp protease adapter protein ClpS	Helicobacter	Helicobacter_pylori	pylori	pylori	33782	34473	33486	34195	34841	33761	wls-5-17	wis-5	-	+	-	TD_110					Gastric	Gastric	Human, Rhesus Macaque
2575395275	Helicobacter pylori wls-5-4	2574180035	2575395276	2575395274	137	>Cluster 22	GISVIGSESHQ	6_7_8_37_106_107_109_110_120_121_122	N	12	11	GA_2:107						pfam00582===Usp	pfam02617===ClpS		COG0000===No Protein Domain Prediction|COG2127===ATP-dependent Clp protease adapter protein ClpS	COG2127===ATP-dependent Clp protease adapter protein ClpS	Helicobacter	Helicobacter_pylori	pylori	pylori	33700	34220	33405	34113	35995	33698	wls-5-4	wis-5	-	+	-	TD_110					Gastric	Gastric	Human, Rhesus Macaque
2575459687	Helicobacter pylori BM013A	2574180055	2575459688	2575459686	137	>Cluster 22	GISVIGSESHQ	6_7_8_37_106_107_109_110_120_121_122	N	12	11	GA_36:110						pfam00582===Usp		pfam02617===ClpS	COG0000===No Protein Domain Prediction|COG2127===ATP-dependent Clp protease adapter protein ClpS	COG2127===ATP-dependent Clp protease adapter protein ClpS	Helicobacter	Helicobacter_pylori	pylori	pylori	31794	32243	29960	32207	32518	31684	BM013A	BM	+	+	-	TD_011					Gastric	Gastric	Human, Rhesus Macaque
2577367708	Helicobacter pylori X47-2AL	2576861138	2577367709	2577367707	137	>Cluster 22	GISVIGSESHQ	6_7_8_37_106_107_109_110_120_121_122	N	12	11	GA_15:108						pfam00582===Usp	pfam02617===ClpS		COG0000===No Protein Domain Prediction|COG2127===ATP-dependent Clp protease adapter protein ClpS	COG2127===ATP-dependent Clp protease adapter protein ClpS	Helicobacter	Helicobacter_pylori	pylori	pylori	48920	49441	48630	49333	51132	48905	X47-2AL	X47-2AL	-	+	-	TD_110					Gastric	Gastric	Human, Rhesus Macaque
2578438399	Helicobacter pylori Oki102	2576861464	2578438400	2578438398	137	>Cluster 102	GISVIGSESHQ	6_7_8_37_106_107_109_110_120_121_122	N	12	11	GA_23:110						pfam00582===Usp		pfam02617===ClpS	COG0000===No Protein Domain Prediction|COG2127===ATP-dependent Clp protease adapter protein ClpS	COG2127===ATP-dependent Clp protease adapter protein ClpS	Helicobacter	Helicobacter_pylori	pylori	pylori	31434	31870	29612	31847	32145	31324	Oki102	Oki	+	+	-	TD_011					Gastric	Gastric	Human, Rhesus Macaque
2578440013	Helicobacter pylori Oki898	2576861465	2578440014	2578440012	137	>Cluster 102	GISVIGSESHQ	6_7_8_37_106_107_109_110_120_121_122	N	12	11	GA_23:110						pfam00582===Usp		pfam02617===ClpS	COG0000===No Protein Domain Prediction|COG2127===ATP-dependent Clp protease adapter protein ClpS	COG2127===ATP-dependent Clp protease adapter protein ClpS	Helicobacter	Helicobacter_pylori	pylori	pylori	31494	31930	29671	31907	32205	31384	Oki898	Oki	+	+	-	TD_011					Gastric	Gastric	Human, Rhesus Macaque
2578441627	Helicobacter pylori Oki422	2576861466	2578441628	2578441626	137	>Cluster 102	GISVIGSESHQ	6_7_8_37_106_107_109_110_120_121_122	N	12	11	GA_23:110						pfam00582===Usp		pfam02617===ClpS	COG0000===No Protein Domain Prediction|COG2127===ATP-dependent Clp protease adapter protein ClpS	COG2127===ATP-dependent Clp protease adapter protein ClpS	Helicobacter	Helicobacter_pylori	pylori	pylori	31490	31926	29668	31903	32201	31380	Oki422	Oki	+	+	-	TD_011					Gastric	Gastric	Human, Rhesus Macaque
2578444765	Helicobacter pylori Oki828	2576861467	2578444766	2578444764	137	>Cluster 116	GISVIGSESHQ	6_7_8_37_106_107_109_110_120_121_122	N	12	11	GA_2:134						pfam00582===Usp	pfam02617===ClpS		COG0000===No Protein Domain Prediction|COG2127===ATP-dependent Clp protease adapter protein ClpS	COG2127===ATP-dependent Clp protease adapter protein ClpS	Helicobacter	Helicobacter_pylori	pylori	pylori	1568998	1569545	1568721	1569411	1571296	1568996	Oki828	Oki	-	+	-	TD_110					Gastric	Gastric	Human, Rhesus Macaque
2578464446	Helicobacter pylori J166	2576861474	2578464447	2578464445	137	>Cluster 22	GISVIGSESHQ	6_7_8_37_106_107_109_110_120_121_122	N	12	11	GA_10:111						pfam00582===Usp		pfam02617===ClpS	COG0000===No Protein Domain Prediction|COG2127===ATP-dependent Clp protease adapter protein ClpS	COG2127===ATP-dependent Clp protease adapter protein ClpS	Helicobacter	Helicobacter_pylori	pylori	pylori	32120	32543	30240	32533	32818	32009	J166	J166	+	+	-	TD_011					Gastric	Gastric	Human, Rhesus Macaque
2578466003	Helicobacter pylori BM013B	2576861475	2578466004	2578466002	137	>Cluster 22	GISVIGSESHQ	6_7_8_37_106_107_109_110_120_121_122	N	12	11	GA_36:110						pfam00582===Usp		pfam02617===ClpS	COG0000===No Protein Domain Prediction|COG2127===ATP-dependent Clp protease adapter protein ClpS	COG2127===ATP-dependent Clp protease adapter protein ClpS	Helicobacter	Helicobacter_pylori	pylori	pylori	31791	32240	29957	32204	32515	31681	BM013B	BM	+	+	-	TD_011					Gastric	Gastric	Human, Rhesus Macaque
2578467526	Helicobacter pylori BM012B	2576861476	2578467527	2578467525	137	>Cluster 102	GISVIGSESHQ	6_7_8_37_106_107_109_110_120_121_122	N	12	11	GA_2:109						pfam00582===Usp		pfam02617===ClpS	COG0000===No Protein Domain Prediction|COG2127===ATP-dependent Clp protease adapter protein ClpS	COG2127===ATP-dependent Clp protease adapter protein ClpS	Helicobacter	Helicobacter_pylori	pylori	pylori	31711	32126	29752	32124	32401	31602	BM012B	BM	+	+	-	TD_011					Gastric	Gastric	Human, Rhesus Macaque
2578811616	Helicobacter pylori CG-IMSS-2012	2576861556	2578811617	2578811615	137	>Cluster 22	GISVIGSESHQ	6_7_8_37_106_107_109_110_120_121_122	N	12	11	GA_15:109						pfam00582===Usp		pfam02617===ClpS	COG0000===No Protein Domain Prediction|COG2127===ATP-dependent Clp protease adapter protein ClpS	COG2127===ATP-dependent Clp protease adapter protein ClpS	Helicobacter	Helicobacter_pylori	pylori	pylori	24706	25134	22792	25119	25409	24597	CG-IMSS-2012	CG-IMSS-2012	+	+	-	TD_011					Gastric	Gastric	Human, Rhesus Macaque
2578833292	Helicobacter pylori UM065	2576861567	2578833293	2578833291	137	>Cluster 135	GISVIGSESHQ	6_7_8_37_106_107_109_110_120_121_122	N	12	11	GA_20:146						pfam00582===Usp		pfam02617===ClpS	COG0000===No Protein Domain Prediction|COG2127===ATP-dependent Clp protease adapter protein ClpS	COG2127===ATP-dependent Clp protease adapter protein ClpS	Helicobacter	Helicobacter_pylori	pylori	pylori	16605	17038	16298	17018	17313	16459	UM065	UM	+	+	-	TD_011					Gastric	Gastric	Human, Rhesus Macaque
2578836107	Helicobacter pylori UM111	2576861568	2578836108	2578836106	137	>Cluster 22	GISVIGSESHQ	6_7_8_37_106_107_109_110_120_121_122	N	12	11	GA_20:109						pfam00582===Usp	pfam02617===ClpS		COG0000===No Protein Domain Prediction|COG2127===ATP-dependent Clp protease adapter protein ClpS	COG2127===ATP-dependent Clp protease adapter protein ClpS	Helicobacter	Helicobacter_pylori	pylori	pylori	95480	96002	95185	95893	96199	95460	UM111	UM	-	+	-	TD_110					Gastric	Gastric	Human, Rhesus Macaque
2578849499	Helicobacter pylori PZ5024	2576861573	2578849500	2578849498	137	>Cluster 102	GISVIGSESHQ	6_7_8_37_106_107_109_110_120_121_122	N	12	11	GA_2:111						pfam00582===Usp		pfam02617===ClpS	COG0000===No Protein Domain Prediction|COG2127===ATP-dependent Clp protease adapter protein ClpS	COG2127===ATP-dependent Clp protease adapter protein ClpS	Helicobacter	Helicobacter_pylori	pylori	pylori	3333	3748	1453	3746	4023	3222	PZ5024	PZ	+	+	-	TD_011					Gastric	Gastric	Human, Rhesus Macaque
2578989678	Helicobacter pylori PZ5026	2576861618	2578989679	2578989677	137	>Cluster 136	GVSVIGSESHQ	6_7_8_37_106_107_109_110_120_121_122	N	12	11	GA_2:112						pfam00582===Usp	pfam02617===ClpS		COG0000===No Protein Domain Prediction|COG2127===ATP-dependent Clp protease adapter protein ClpS	COG2127===ATP-dependent Clp protease adapter protein ClpS	Helicobacter	Helicobacter_pylori	pylori	pylori	23972	24497	23695	24385	26227	23970	PZ5026	PZ	-	+	-	TD_110					Gastric	Gastric	Human, Rhesus Macaque
2579015068	Helicobacter pylori PZ5086	2576861626	2579015069	2579015067	137	>Cluster 137	GISVIGSESHQ	6_7_8_37_106_107_109_110_120_121_122	N	12	11	GA_21:111						pfam00582===Usp		pfam02617===ClpS	COG0000===No Protein Domain Prediction|COG2127===ATP-dependent Clp protease adapter protein ClpS	COG2127===ATP-dependent Clp protease adapter protein ClpS	Helicobacter	Helicobacter_pylori	pylori	pylori	5786	6220	3897	6199	6495	5675	PZ5086	PZ	+	+	-	TD_011					Gastric	Gastric	Human, Rhesus Macaque
2579072092	Helicobacter pylori SouthAfrica50	2576861641	2579072093	2579072091	137	>Cluster 138	GISVIGSESHQ	6_7_8_37_106_107_109_110_120_121_122	N	12	11	GA_2:124	hpAfrica2	GCA_000448525.1 [https://www.ncbi.nlm.nih.gov/datasets/genome/GCA_000448525.1/]	https://www.ncbi.nlm.nih.gov/datasets/genome/GCA_000448525.1/	South Africa	NCBI	pfam00582===Usp	pfam02617===ClpS		COG0000===No Protein Domain Prediction|COG2127===ATP-dependent Clp protease adapter protein ClpS	COG2127===ATP-dependent Clp protease adapter protein ClpS	Helicobacter	Helicobacter_pylori	pylori	pylori	1107759	1108296	1107482	1108172	1108835	1107757	SouthAfrica50	SouthAfrica	-	+	-	TD_110					Gastric	Gastric	Human, Rhesus Macaque
2579244322	Helicobacter fennelliae MRY12-0050	2576861694	2579244323	2579244321	138	>Cluster 45	GVSVIGSENSHQ	7_8_9_38_107_108_110_111_120_121_122_123	N	12	12	GA_0:125						pfam00582===Usp	pfam13729===TraF_2	pfam01311===Bac_export_1	COG0000===No Protein Domain Prediction|COG1684===Flagellar biosynthesis protein FliR	COG0000===No Protein Domain Prediction|COG1684===Flagellar biosynthesis protein FliR	Helicobacter	Gene ID USP	fennelliae	fennelliae	102693	103234	101074	103109	103998	102693	MRY12-0050	MRY	-	-	-	TD_111			6		Enterohepatic	EHS 7	Human
2579905875	Helicobacter pylori wls-5-6	2579778533	2579905876	2579905874	137	>Cluster 22	GISVIGSESHQ	6_7_8_37_106_107_109_110_120_121_122	N	12	11	GA_21:278						pfam00582===Usp	pfam02617===ClpS		COG0000===No Protein Domain Prediction|COG2127===ATP-dependent Clp protease adapter protein ClpS	COG2127===ATP-dependent Clp protease adapter protein ClpS	Helicobacter	Helicobacter_pylori	pylori	pylori	14167	14858	13871	14580	15226	14146	wls-5-6	wis-5	-	+	-	TD_110					Gastric	Gastric	Human, Rhesus Macaque
2579943237	Helicobacter pylori wls-5-9	2579778542	2579943238	2579943236	137	>Cluster 22	GISVIGSESHQ	6_7_8_37_106_107_109_110_120_121_122	N	12	11	GA_21:107						pfam00582===Usp	pfam02617===ClpS		COG0000===No Protein Domain Prediction|COG2127===ATP-dependent Clp protease adapter protein ClpS	COG2127===ATP-dependent Clp protease adapter protein ClpS	Helicobacter	Helicobacter_pylori	pylori	pylori	33758	34278	33462	34171	36053	33737	wls-5-9	wis-5	-	+	-	TD_110					Gastric	Gastric	Human, Rhesus Macaque
2580089513	Helicobacter pylori wls-5-13	2579778575	2580089514	2580089512	137	>Cluster 22	GISVIGSESHQ	6_7_8_37_106_107_109_110_120_121_122	N	12	11	GA_21:278						pfam00582===Usp	pfam02617===ClpS		COG0000===No Protein Domain Prediction|COG2127===ATP-dependent Clp protease adapter protein ClpS	COG2127===ATP-dependent Clp protease adapter protein ClpS	Helicobacter	Helicobacter_pylori	pylori	pylori	93656	94347	93360	94069	94715	93635	wls-5-13	wis-5	-	+	-	TD_110					Gastric	Gastric	Human, Rhesus Macaque
2580308607	Helicobacter pylori H13-1	2579778625	2580308608	2580308606	137	>Cluster 22	GISVIGSESHQ	6_7_8_37_106_107_109_110_120_121_122	N	12	11	GA_23:108						pfam00582===Usp		pfam02617===ClpS	COG0000===No Protein Domain Prediction|COG2127===ATP-dependent Clp protease adapter protein ClpS	COG2127===ATP-dependent Clp protease adapter protein ClpS	Helicobacter	Helicobacter_pylori	pylori	pylori	31484	31920	29595	31897	32195	31376	H13-1	H	+	+	-	TD_011					Gastric	Gastric	Human, Rhesus Macaque
2580370594	Helicobacter pylori J166output_1moB	2579778641	2580370595	2580370593	137	>Cluster 22	GISVIGSESHQ	6_7_8_37_106_107_109_110_120_121_122	N	12	11	GA_10:111						pfam00582===Usp	pfam02617===ClpS		COG0000===No Protein Domain Prediction|COG2127===ATP-dependent Clp protease adapter protein ClpS	COG2127===ATP-dependent Clp protease adapter protein ClpS	Helicobacter	Helicobacter_pylori	pylori	pylori	15869	16393	15584	16282	18162	15859	J166output_1moB	J166	-	+	-	TD_110					Gastric	Gastric	Human, Rhesus Macaque
2580876524	Helicobacter pylori wls-5-7	2579778759	2580876525	2580876523	137	>Cluster 22	GISVIGSESHQ	6_7_8_37_106_107_109_110_120_121_122	N	12	11	GA_21:107						pfam00582===Usp	pfam02617===ClpS		COG0000===No Protein Domain Prediction|COG2127===ATP-dependent Clp protease adapter protein ClpS	COG2127===ATP-dependent Clp protease adapter protein ClpS	Helicobacter	Helicobacter_pylori	pylori	pylori	18737	19257	18441	19150	21032	18716	wls-5-7	wis-5	-	+	-	TD_110					Gastric	Gastric	Human, Rhesus Macaque
2580982658	Helicobacter pylori J166output_2moA	2579778787	2580982659	2580982657	137	>Cluster 22	GISVIGSESHQ	6_7_8_37_106_107_109_110_120_121_122	N	12	11	GA_10:111						pfam00582===Usp		pfam02617===ClpS	COG0000===No Protein Domain Prediction|COG2127===ATP-dependent Clp protease adapter protein ClpS	COG2127===ATP-dependent Clp protease adapter protein ClpS	Helicobacter	Helicobacter_pylori	pylori	pylori	213049	213472	211169	213462	213747	212938	J166output_2moA	J166	+	+	-	TD_011					Gastric	Gastric	Human, Rhesus Macaque
2581055001	Helicobacter pylori wls-5-18	2579778805	2581055002	2581055000	137	>Cluster 22	GISVIGSESHQ	6_7_8_37_106_107_109_110_120_121_122	N	12	11	GA_21:107						pfam00582===Usp	pfam02617===ClpS		COG0000===No Protein Domain Prediction|COG2127===ATP-dependent Clp protease adapter protein ClpS	COG2127===ATP-dependent Clp protease adapter protein ClpS	Helicobacter	Helicobacter_pylori	pylori	pylori	33756	34276	33460	34169	36051	33735	wls-5-18	wis-5	-	+	-	TD_110					Gastric	Gastric	Human, Rhesus Macaque
2581113187	Helicobacter pylori wls-5-11	2579778819	2581113188	2581113186	137	>Cluster 22	GISVIGSESHQ	6_7_8_37_106_107_109_110_120_121_122	N	12	11	GA_21:278						pfam00582===Usp	pfam02617===ClpS		COG0000===No Protein Domain Prediction|COG2127===ATP-dependent Clp protease adapter protein ClpS	COG2127===ATP-dependent Clp protease adapter protein ClpS	Helicobacter	Helicobacter_pylori	pylori	pylori	34069	34760	33773	34482	35128	34048	wls-5-11	wis-5	-	+	-	TD_110					Gastric	Gastric	Human, Rhesus Macaque
2581153280	Helicobacter pylori J166output_6moC	2579778829	2581153281	2581153279	137	>Cluster 22	GISVIGSESHQ	6_7_8_37_106_107_109_110_120_121_122	N	12	11	GA_10:111						pfam00582===Usp	pfam02617===ClpS		COG0000===No Protein Domain Prediction|COG2127===ATP-dependent Clp protease adapter protein ClpS	COG2127===ATP-dependent Clp protease adapter protein ClpS	Helicobacter	Helicobacter_pylori	pylori	pylori	15869	16393	15584	16282	18162	15859	J166output_6moC	J166	-	+	-	TD_110					Gastric	Gastric	Human, Rhesus Macaque
2581158546	Helicobacter pylori J166output_1wkA	2579778831	2581158547	2581158545	137	>Cluster 22	GISVIGSESHQ	6_7_8_37_106_107_109_110_120_121_122	N	12	11	GA_10:111						pfam00582===Usp		pfam02617===ClpS	COG0000===No Protein Domain Prediction|COG2127===ATP-dependent Clp protease adapter protein ClpS	COG2127===ATP-dependent Clp protease adapter protein ClpS	Helicobacter	Helicobacter_pylori	pylori	pylori	77260	77683	75380	77673	77958	77149	J166output_1wkA	J166	+	+	-	TD_011					Gastric	Gastric	Human, Rhesus Macaque
2581229886	Helicobacter pylori J166output_1moC	2579778845	2581229887	2581229885	137	>Cluster 22	GISVIGSESHQ	6_7_8_37_106_107_109_110_120_121_122	N	12	11	GA_10:111						pfam00582===Usp	pfam02617===ClpS		COG0000===No Protein Domain Prediction|COG2127===ATP-dependent Clp protease adapter protein ClpS	COG2127===ATP-dependent Clp protease adapter protein ClpS	Helicobacter	Helicobacter_pylori	pylori	pylori	15869	16393	15584	16282	18162	15859	J166output_1moC	J166	-	+	-	TD_110					Gastric	Gastric	Human, Rhesus Macaque
2581385893	Helicobacter pylori wls-5-10	2579778883	2581385894	2581385892	137	>Cluster 22	GISVIGSESHQ	6_7_8_37_106_107_109_110_120_121_122	N	12	11	GA_21:107						pfam00582===Usp	pfam02617===ClpS		COG0000===No Protein Domain Prediction|COG2127===ATP-dependent Clp protease adapter protein ClpS	COG2127===ATP-dependent Clp protease adapter protein ClpS	Helicobacter	Helicobacter_pylori	pylori	pylori	153393	153913	153097	153806	155688	153372	wls-5-10	wis-5	-	+	-	TD_110					Gastric	Gastric	Human, Rhesus Macaque
2581886356	Helicobacter pylori wls-5-16	2579779001	2581886357	2581886355	137	>Cluster 22	GISVIGSESHQ	6_7_8_37_106_107_109_110_120_121_122	N	12	11	GA_2:107						pfam00582===Usp	pfam02617===ClpS		COG0000===No Protein Domain Prediction|COG2127===ATP-dependent Clp protease adapter protein ClpS	COG2127===ATP-dependent Clp protease adapter protein ClpS	Helicobacter	Helicobacter_pylori	pylori	pylori	33482	34002	33187	33895	35777	33480	wls-5-16	wis-5	-	+	-	TD_110					Gastric	Gastric	Human, Rhesus Macaque
2581933503	Helicobacter pylori J166output_1wkB	2579779013	2581933504	2581933502	137	>Cluster 22	GISVIGSESHQ	6_7_8_37_106_107_109_110_120_121_122	N	12	11	GA_10:111						pfam00582===Usp		pfam02617===ClpS	COG0000===No Protein Domain Prediction|COG2127===ATP-dependent Clp protease adapter protein ClpS	COG2127===ATP-dependent Clp protease adapter protein ClpS	Helicobacter	Helicobacter_pylori	pylori	pylori	181383	181806	179503	181796	182081	181272	J166output_1wkB	J166	+	+	-	TD_011					Gastric	Gastric	Human, Rhesus Macaque
2582025890	Helicobacter pylori J166output_2moB	2579779038	2582025891	2582025889	137	>Cluster 22	GISVIGSESHQ	6_7_8_37_106_107_109_110_120_121_122	N	12	11	GA_10:111						pfam00582===Usp	pfam02617===ClpS		COG0000===No Protein Domain Prediction|COG2127===ATP-dependent Clp protease adapter protein ClpS	COG2127===ATP-dependent Clp protease adapter protein ClpS	Helicobacter	Helicobacter_pylori	pylori	pylori	15868	16392	15583	16281	18161	15858	J166output_2moB	J166	-	+	-	TD_110					Gastric	Gastric	Human, Rhesus Macaque
2582441951	Helicobacter pylori J166output_6moB	2579779137	2582441952	2582441950	137	>Cluster 22	GISVIGSESHQ	6_7_8_37_106_107_109_110_120_121_122	N	12	11	GA_10:111						pfam00582===Usp	pfam02617===ClpS		COG0000===No Protein Domain Prediction|COG2127===ATP-dependent Clp protease adapter protein ClpS	COG2127===ATP-dependent Clp protease adapter protein ClpS	Helicobacter	Helicobacter_pylori	pylori	pylori	15869	16393	15584	16282	18162	15859	J166output_6moB	J166	-	+	-	TD_110					Gastric	Gastric	Human, Rhesus Macaque
2584284996	Helicobacter pylori J166output_2moC	2582581015	2584284997	2584284995	137	>Cluster 22	GISVIGSESHQ	6_7_8_37_106_107_109_110_120_121_122	N	12	11	GA_10:111						pfam00582===Usp	pfam02617===ClpS		COG0000===No Protein Domain Prediction|COG2127===ATP-dependent Clp protease adapter protein ClpS	COG2127===ATP-dependent Clp protease adapter protein ClpS	Helicobacter	Helicobacter_pylori	pylori	pylori	10747	11271	10462	11160	13040	10737	J166output_2moC	J166	-	+	-	TD_110					Gastric	Gastric	Human, Rhesus Macaque
2584292815	Helicobacter pylori J166output_1wkC	2582581017	2584292816	2584292814	137	>Cluster 22	GISVIGSESHQ	6_7_8_37_106_107_109_110_120_121_122	N	12	11	GA_10:111						pfam00582===Usp	pfam02617===ClpS		COG0000===No Protein Domain Prediction|COG2127===ATP-dependent Clp protease adapter protein ClpS	COG2127===ATP-dependent Clp protease adapter protein ClpS	Helicobacter	Helicobacter_pylori	pylori	pylori	15871	16395	15586	16284	17903	15861	J166output_1wkC	J166	-	+	-	TD_110					Gastric	Gastric	Human, Rhesus Macaque
2584293949	Helicobacter pylori J166output_6moA	2582581018	2584293950	2584293948	137	>Cluster 22	GISVIGSESHQ	6_7_8_37_106_107_109_110_120_121_122	N	12	11	GA_10:111						pfam00582===Usp	pfam02617===ClpS		COG0000===No Protein Domain Prediction|COG2127===ATP-dependent Clp protease adapter protein ClpS	COG2127===ATP-dependent Clp protease adapter protein ClpS	Helicobacter	Helicobacter_pylori	pylori	pylori	15867	16391	15582	16280	18160	15857	J166output_6moA	J166	-	+	-	TD_110					Gastric	Gastric	Human, Rhesus Macaque
2584294842	Helicobacter pylori J166output_1moA	2582581019	2584294843	2584294841	137	>Cluster 22	GISVIGSESHQ	6_7_8_37_106_107_109_110_120_121_122	N	12	11	GA_10:111						pfam00582===Usp	pfam02617===ClpS		COG0000===No Protein Domain Prediction|COG2127===ATP-dependent Clp protease adapter protein ClpS	COG2127===ATP-dependent Clp protease adapter protein ClpS	Helicobacter	Helicobacter_pylori	pylori	pylori	15869	16393	15584	16282	18162	15859	J166output_1moA	J166	-	+	-	TD_110					Gastric	Gastric	Human, Rhesus Macaque
2586774306	Helicobacter pylori D33	2585427802	2586774307	2586774305	137	>Cluster 22	GISVIGSESHQ	6_7_8_37_106_107_109_110_120_121_122	N	12	11	GA_2:144						pfam00582===Usp		pfam02617===ClpS	COG0000===No Protein Domain Prediction|COG2127===ATP-dependent Clp protease adapter protein ClpS	COG2127===ATP-dependent Clp protease adapter protein ClpS	Helicobacter	Helicobacter_pylori	pylori	pylori	9021	9436	8608	9434	9729	8877	D33	D33	+	+	-	TD_011					Gastric	Gastric	Human, Rhesus Macaque
2587633975	Helicobacter pylori Col2025	2585428029	2587633976	2587633974	137	>Cluster 22	GISVIGSESHQ	6_7_8_37_106_107_109_110_120_121_122	N	12	11	GA_15:111						pfam00582===Usp		pfam02617===ClpS	COG0000===No Protein Domain Prediction|COG2127===ATP-dependent Clp protease adapter protein ClpS	COG2127===ATP-dependent Clp protease adapter protein ClpS	Helicobacter	Helicobacter_pylori	pylori	pylori	208299	208727	206467	208712	209002	208188	Col2025	Col2025	+	+	-	TD_011					Gastric	Gastric	Human, Rhesus Macaque
2598008806	Helicobacter pylori OK113	2597489927	2598008807	2598008805	137	>Cluster 22	GISVIGSESHQ	6_7_8_37_106_107_109_110_120_121_122	N	12	11	GA_2:147						pfam00582===Usp		pfam02617===ClpS	COG0000===No Protein Domain Prediction|COG2127===ATP-dependent Clp protease adapter protein ClpS	COG2127===ATP-dependent Clp protease adapter protein ClpS	Helicobacter	Helicobacter_pylori	pylori	pylori	152839	153254	152411	153252	153547	152692	OK113	OK	+	+	-	TD_011					Gastric	Gastric	Human, Rhesus Macaque
2598011032	Helicobacter pylori OK310	2597489929	2598011033	2598011031	137	>Cluster 22	GISVIGSESHQ	6_7_8_37_106_107_109_110_120_121_122	N	12	11	GA_2:146						pfam00582===Usp		pfam02617===ClpS	COG0000===No Protein Domain Prediction|COG2127===ATP-dependent Clp protease adapter protein ClpS	COG2127===ATP-dependent Clp protease adapter protein ClpS	Helicobacter	Helicobacter_pylori	pylori	pylori	178246	178661	177756	178659	178954	178100	OK310	OK	+	+	-	TD_011					Gastric	Gastric	Human, Rhesus Macaque
2598717666	Helicobacter pylori YN4-84	2597490206	2598717667	2598717665	137	>Cluster 22	GISVIGSESHQ	6_7_8_37_106_107_109_110_120_121_122	N	12	11	GA_2:266						pfam00582===Usp	pfam02617===ClpS		COG0000===No Protein Domain Prediction|COG2127===ATP-dependent Clp protease adapter protein ClpS	COG2127===ATP-dependent Clp protease adapter protein ClpS	Helicobacter	Helicobacter_pylori	pylori	pylori	324893	325572	324598	325306	325865	324891	YN4-84	YN	-	+	-	TD_110					Gastric	Gastric	Human, Rhesus Macaque
2598729814	Helicobacter pylori YN1-91	2597490211	2598729815	2598729813	137	>Cluster 106	GISVIGSESHQ	6_7_8_37_106_107_109_110_120_121_122	N	12	11	GA_2:275						pfam00582===Usp	pfam02617===ClpS		COG0000===No Protein Domain Prediction|COG2127===ATP-dependent Clp protease adapter protein ClpS	COG2127===ATP-dependent Clp protease adapter protein ClpS	Helicobacter	Helicobacter_pylori	pylori	pylori	326475	327163	326180	326888	327456	326473	YN1-91	YN	-	+	-	TD_110					Gastric	Gastric	Human, Rhesus Macaque
2602232541	Helicobacter pylori HPARG63	2602041570	2602232542	2602232540	137	>Cluster 102	GISVIGSESHQ	6_7_8_37_106_107_109_110_120_121_122	N	12	11	GA_15:107						pfam00582===Usp		pfam02617===ClpS	COG0000===No Protein Domain Prediction|COG2127===ATP-dependent Clp protease adapter protein ClpS	COG2127===ATP-dependent Clp protease adapter protein ClpS	Helicobacter	Helicobacter_pylori	pylori	pylori	198652	199080	196821	199065	199355	198545	HPARG63	HPA	+	+	-	TD_011					Gastric	Gastric	Human, Rhesus Macaque
2602234258	Helicobacter pylori HPARG8G	2602041571	2602234259	2602234257	137	>Cluster 22	GISVIGSESHQ	6_7_8_37_106_107_109_110_120_121_122	N	12	11	GA_2:112						pfam00582===Usp	pfam02617===ClpS		COG0000===No Protein Domain Prediction|COG2127===ATP-dependent Clp protease adapter protein ClpS	COG2127===ATP-dependent Clp protease adapter protein ClpS	Helicobacter	Helicobacter_pylori	pylori	pylori	308697	309222	308420	309110	310277	308695	HPARG8G	HPA	-	+	-	TD_110					Gastric	Gastric	Human, Rhesus Macaque
2612507247	Helicobacter pylori SA155A	2609460337	2612507248	2612507246	137	>Cluster 132	GISVIGSESHQ	6_7_8_37_106_107_109_110_120_121_122	N	12	11	GA_32:124						pfam00582===Usp		pfam02617===ClpS	COG0000===No Protein Domain Prediction|COG2127===ATP-dependent Clp protease adapter protein ClpS	COG2127===ATP-dependent Clp protease adapter protein ClpS	Helicobacter	Helicobacter_pylori	pylori	pylori	59096	59541	58490	59509	59786	58972	SA155A	SA	+	+	-	TD_011					Gastric	Gastric	Human, Rhesus Macaque
2612509710	Helicobacter pylori SA156A	2609460338	2612509711	2612509709	137	>Cluster 22	GISVIGSESHQ	6_7_8_37_106_107_109_110_120_121_122	N	12	11	GA_32:111						pfam00582===Usp		pfam02617===ClpS	COG0000===No Protein Domain Prediction|COG2127===ATP-dependent Clp protease adapter protein ClpS	COG2127===ATP-dependent Clp protease adapter protein ClpS	Helicobacter	Helicobacter_pylori	pylori	pylori	24631	25076	22712	25044	25321	24520	SA156A	SA	+	+	-	TD_011					Gastric	Gastric	Human, Rhesus Macaque
2612511065	Helicobacter pylori SA156C	2609460339	2612511066	2612511064	137	>Cluster 22	GISVIGSESHQ	6_7_8_37_106_107_109_110_120_121_122	N	12	11	GA_32:111	hspAfrica1SAfrica	GCA_000604345.1 [https://www.ncbi.nlm.nih.gov/datasets/genome/GCA_000604345.1/]	https://www.ncbi.nlm.nih.gov/datasets/genome/GCA_000604345.1/	South Africa	NCBI	pfam00582===Usp		pfam02617===ClpS	COG0000===No Protein Domain Prediction|COG2127===ATP-dependent Clp protease adapter protein ClpS	COG2127===ATP-dependent Clp protease adapter protein ClpS	Helicobacter	Helicobacter_pylori	pylori	pylori	24628	25073	22709	25041	25318	24517	SA156C	SA	+	+	-	TD_011					Gastric	Gastric	Human, Rhesus Macaque
2612513124	Helicobacter pylori SA213C	2609460340	2612513125	2612513123	137	>Cluster 22	GISVIGSESHQ	6_7_8_37_106_107_109_110_120_121_122	N	12	11	GA_15:110						pfam00582===Usp		pfam02617===ClpS	COG0000===No Protein Domain Prediction|COG2127===ATP-dependent Clp protease adapter protein ClpS	COG2127===ATP-dependent Clp protease adapter protein ClpS	Helicobacter	Helicobacter_pylori	pylori	pylori	32296	32724	31830	32709	32999	32186	SA213C	SA	+	+	-	TD_011					Gastric	Gastric	Human, Rhesus Macaque
2612514180	Helicobacter pylori SA215C	2609460341	2612514181	2612514179	137	>Cluster 139	GISVIGSESHQ	6_7_8_37_106_107_109_110_120_121_122	N	12	11	GA_32:111						pfam00582===Usp	pfam02617===ClpS		COG0000===No Protein Domain Prediction|COG2127===ATP-dependent Clp protease adapter protein ClpS	COG2127===ATP-dependent Clp protease adapter protein ClpS	Helicobacter	Helicobacter_pylori	pylori	pylori	88300	88824	88023	88713	90590	88268	SA215C	SA	-	+	-	TD_110					Gastric	Gastric	Human, Rhesus Macaque
2618623507	Helicobacter pylori SA29A	2617271051	2618623508	2618623506	137	>Cluster 138	GISVIGSESHQ	6_7_8_37_106_107_109_110_120_121_122	N	12	11	GA_-178516:32	hpAfrica2	GCA_000476535.1 [https://www.ncbi.nlm.nih.gov/datasets/genome/GCA_000476535.1/]	https://www.ncbi.nlm.nih.gov/datasets/genome/GCA_000476535.1/	South Africa	NCBI	pfam00582===Usp	pfam02617===ClpS	pfam01856===HP_OMP	COG0000===No Protein Domain Prediction|COG2127===ATP-dependent Clp protease adapter protein ClpS	COG0000===No Protein Domain Prediction|COG2127===ATP-dependent Clp protease adapter protein ClpS	Helicobacter	Helicobacter_pylori	pylori	pylori	178307	204	178030	178720	614	178275	SA29A	SA	-	-	-	TD_111					Gastric	Gastric	Human, Rhesus Macaque
2618625081	Helicobacter pylori SA29C	2617271052	2618625082	2618625080	137	>Cluster 22	GISVIGSESHQ	6_7_8_37_106_107_109_110_120_121_122	N	12	11	GA_32:111						pfam00582===Usp	pfam02617===ClpS		COG0000===No Protein Domain Prediction|COG2127===ATP-dependent Clp protease adapter protein ClpS	COG2127===ATP-dependent Clp protease adapter protein ClpS	Helicobacter	Helicobacter_pylori	pylori	pylori	38060	38584	37783	38473	40365	38028	SA29C	SA	-	+	-	TD_110					Gastric	Gastric	Human, Rhesus Macaque
2618626941	Helicobacter pylori SA300A	2617271053	2618626942	2618626940	137	>Cluster 22	GISVIGSESHQ	6_7_8_37_106_107_109_110_120_121_122	N	12	11	GA_32:111						pfam00582===Usp	pfam02617===ClpS		COG0000===No Protein Domain Prediction|COG2127===ATP-dependent Clp protease adapter protein ClpS	COG2127===ATP-dependent Clp protease adapter protein ClpS	Helicobacter	Helicobacter_pylori	pylori	pylori	193560	194084	193283	193973	194350	193528	SA300A	SA	-	+	-	TD_110					Gastric	Gastric	Human, Rhesus Macaque
2618628475	Helicobacter pylori SA300C	2617271054	2618628476	2618628474	137	>Cluster 22	GISVIGSESHQ	6_7_8_37_106_107_109_110_120_121_122	N	12	11	GA_32:111						pfam00582===Usp		pfam02617===ClpS	COG0000===No Protein Domain Prediction|COG2127===ATP-dependent Clp protease adapter protein ClpS	COG2127===ATP-dependent Clp protease adapter protein ClpS	Helicobacter	Helicobacter_pylori	pylori	pylori	23502	23947	23125	23915	24192	23391	SA300C	SA	+	+	-	TD_011					Gastric	Gastric	Human, Rhesus Macaque
2618630182	Helicobacter pylori SA302C	2617271055	2618630183	2618630181	137	>Cluster 22	GISVIGSESHQ	6_7_8_37_106_107_109_110_120_121_122	N	12	11	GA_-196572:15						pfam00582===Usp	pfam02617===ClpS		COG0000===No Protein Domain Prediction|COG2127===ATP-dependent Clp protease adapter protein ClpS	COG2127===ATP-dependent Clp protease adapter protein ClpS	Helicobacter	Helicobacter_pylori	pylori	pylori	196161	2	195865	196574	382	196146	SA302C	SA	-	+	-	TD_110					Gastric	Gastric	Human, Rhesus Macaque
2618632732	Helicobacter pylori SA303C	2617271056	2618632733	2618632731	137	>Cluster 138	GISVIGSESHQ	6_7_8_37_106_107_109_110_120_121_122	N	12	11	GA_32:124						pfam00582===Usp	pfam02617===ClpS		COG0000===No Protein Domain Prediction|COG2127===ATP-dependent Clp protease adapter protein ClpS	COG2127===ATP-dependent Clp protease adapter protein ClpS	Helicobacter	Helicobacter_pylori	pylori	pylori	16321	16858	16044	16734	17007	16289	SA303C	SA	-	+	-	TD_110					Gastric	Gastric	Human, Rhesus Macaque
2618632946	Helicobacter pylori SA31C	2617271057	2618632947	2618632945	137	>Cluster 22	GISVIGSESHQ	6_7_8_37_106_107_109_110_120_121_122	N	12	11	GA_32:111						pfam00582===Usp		pfam02617===ClpS	COG0000===No Protein Domain Prediction|COG2127===ATP-dependent Clp protease adapter protein ClpS	COG2127===ATP-dependent Clp protease adapter protein ClpS	Helicobacter	Helicobacter_pylori	pylori	pylori	5170	5615	4793	5583	5860	5059	SA31C	SA	+	+	-	TD_011					Gastric	Gastric	Human, Rhesus Macaque
2618634784	Helicobacter pylori SA34A	2617271058	2618634785	2618634783	137	>Cluster 138	GISVIGSESHQ	6_7_8_37_106_107_109_110_120_121_122	N	12	11	GA_32:124						pfam00582===Usp	pfam02617===ClpS		COG0000===No Protein Domain Prediction|COG2127===ATP-dependent Clp protease adapter protein ClpS	COG2127===ATP-dependent Clp protease adapter protein ClpS	Helicobacter	Helicobacter_pylori	pylori	pylori	297609	298146	297332	298022	299858	297577	SA34A	SA	-	+	-	TD_110					Gastric	Gastric	Human, Rhesus Macaque
2618636300	Helicobacter pylori SA34C	2617271059	2618636301	2618636299	137	>Cluster 138	GISVIGSESHQ	6_7_8_37_106_107_109_110_120_121_122	N	12	11	GA_32:124						pfam00582===Usp		pfam02617===ClpS	COG0000===No Protein Domain Prediction|COG2127===ATP-dependent Clp protease adapter protein ClpS	COG2127===ATP-dependent Clp protease adapter protein ClpS	Helicobacter	Helicobacter_pylori	pylori	pylori	34401	34846	32565	34814	35091	34277	SA34C	SA	+	+	-	TD_011					Gastric	Gastric	Human, Rhesus Macaque
2618696454	Helicobacter pylori SA35A	2617271073	2618696455	2618696453	137	>Cluster 22	GISVIGSESHQ	6_7_8_37_106_107_109_110_120_121_122	N	12	11	GA_32:111						pfam00582===Usp	pfam02617===ClpS		COG0000===No Protein Domain Prediction|COG2127===ATP-dependent Clp protease adapter protein ClpS	COG2127===ATP-dependent Clp protease adapter protein ClpS	Helicobacter	Helicobacter_pylori	pylori	pylori	13472	13996	13195	13885	14262	13440	SA35A	SA	-	+	-	TD_110					Gastric	Gastric	Human, Rhesus Macaque
2618779292	Helicobacter pylori SA194C	2617271097	2618779293	2618779291	137	>Cluster 140	GISVIGSESHQ	6_7_8_37_106_107_109_110_120_121_122	N	12	11	GA_32:124	hpAfrica2	GCA_000475895.1 [https://www.ncbi.nlm.nih.gov/datasets/genome/GCA_000475895.1/]	https://www.ncbi.nlm.nih.gov/datasets/genome/GCA_000475895.1/	South Africa	NCBI	pfam00582===Usp		pfam02617===ClpS	COG0000===No Protein Domain Prediction|COG2127===ATP-dependent Clp protease adapter protein ClpS	COG2127===ATP-dependent Clp protease adapter protein ClpS	Helicobacter	Helicobacter_pylori	pylori	pylori	25102	25547	23260	25515	25792	24978	SA194C	SA	+	+	-	TD_011					Gastric	Gastric	Human, Rhesus Macaque
2618780751	Helicobacter pylori SA210A	2617271098	2618780752	2618780750	137	>Cluster 22	GISVIGSESHQ	6_7_8_37_106_107_109_110_120_121_122	N	12	11	GA_32:111						pfam00582===Usp		pfam02617===ClpS	COG0000===No Protein Domain Prediction|COG2127===ATP-dependent Clp protease adapter protein ClpS	COG2127===ATP-dependent Clp protease adapter protein ClpS	Helicobacter	Helicobacter_pylori	pylori	pylori	107483	107928	107106	107896	108173	107372	SA210A	SA	+	+	-	TD_011					Gastric	Gastric	Human, Rhesus Macaque
2618782538	Helicobacter pylori SA210C	2617271099	2618782539	2618782537	137	>Cluster 22	GISVIGSESHQ	6_7_8_37_106_107_109_110_120_121_122	N	12	11	GA_32:111						pfam00582===Usp		pfam02617===ClpS	COG0000===No Protein Domain Prediction|COG2127===ATP-dependent Clp protease adapter protein ClpS	COG2127===ATP-dependent Clp protease adapter protein ClpS	Helicobacter	Helicobacter_pylori	pylori	pylori	23500	23945	23123	23913	24190	23389	SA210C	SA	+	+	-	TD_011					Gastric	Gastric	Human, Rhesus Macaque
2618784834	Helicobacter pylori SA213A	2617271100	2618784835	2618784833	137	>Cluster 22	GISVIGSESHQ	6_7_8_37_106_107_109_110_120_121_122	N	12	11	GA_15:110						pfam00582===Usp	pfam02617===ClpS		COG0000===No Protein Domain Prediction|COG2127===ATP-dependent Clp protease adapter protein ClpS	COG2127===ATP-dependent Clp protease adapter protein ClpS	Helicobacter	Helicobacter_pylori	pylori	pylori	20505	21028	20215	20918	21384	20490	SA213A	SA	-	+	-	TD_110					Gastric	Gastric	Human, Rhesus Macaque
2618786024	Helicobacter pylori SA214A	2617271101	2618786025	2618786023	137	>Cluster 139	GISVIGSESHQ	6_7_8_37_106_107_109_110_120_121_122	N	12	11	GA_32:111						pfam00582===Usp	pfam02617===ClpS		COG0000===No Protein Domain Prediction|COG2127===ATP-dependent Clp protease adapter protein ClpS	COG2127===ATP-dependent Clp protease adapter protein ClpS	Helicobacter	Helicobacter_pylori	pylori	pylori	88286	88810	88009	88699	90576	88254	SA214A	SA	-	+	-	TD_110					Gastric	Gastric	Human, Rhesus Macaque
2618787487	Helicobacter pylori SA214C	2617271102	2618787488	2618787486	137	>Cluster 139	GISVIGSESHQ	6_7_8_37_106_107_109_110_120_121_122	N	12	11	GA_32:111						pfam00582===Usp	pfam02617===ClpS		COG0000===No Protein Domain Prediction|COG2127===ATP-dependent Clp protease adapter protein ClpS	COG2127===ATP-dependent Clp protease adapter protein ClpS	Helicobacter	Helicobacter_pylori	pylori	pylori	88286	88810	88009	88699	90576	88254	SA214C	SA	-	+	-	TD_110					Gastric	Gastric	Human, Rhesus Macaque
2618860041	Helicobacter pylori SA161A	2617271123	2618860042	2618860040	137	>Cluster 139	GISVIGSESHQ	6_7_8_37_106_107_109_110_120_121_122	N	12	11	GA_32:111						pfam00582===Usp		pfam02617===ClpS	COG0000===No Protein Domain Prediction|COG2127===ATP-dependent Clp protease adapter protein ClpS	COG2127===ATP-dependent Clp protease adapter protein ClpS	Helicobacter	Helicobacter_pylori	pylori	pylori	24959	25404	24468	25372	25649	24848	SA161A	SA	+	+	-	TD_011					Gastric	Gastric	Human, Rhesus Macaque
2618861781	Helicobacter pylori SA161C	2617271124	2618861782	2618861780	137	>Cluster 139	GISVIGSESHQ	6_7_8_37_106_107_109_110_120_121_122	N	12	11	GA_32:111	hspAfrica1SAfrica	GCA_000475575.1 [https://www.ncbi.nlm.nih.gov/datasets/genome/GCA_000475575.1/]	https://www.ncbi.nlm.nih.gov/datasets/genome/GCA_000475575.1/	South Africa	NCBI	pfam00582===Usp	pfam02617===ClpS		COG0000===No Protein Domain Prediction|COG2127===ATP-dependent Clp protease adapter protein ClpS	COG2127===ATP-dependent Clp protease adapter protein ClpS	Helicobacter	Helicobacter_pylori	pylori	pylori	88296	88820	88019	88709	89200	88264	SA161C	SA	-	+	-	TD_110					Gastric	Gastric	Human, Rhesus Macaque
2618863847	Helicobacter pylori SA162A	2617271125	2618863848	2618863846	137	>Cluster 22	GISVIGSESHQ	6_7_8_37_106_107_109_110_120_121_122	N	12	11	GA_32:111						pfam00582===Usp		pfam02617===ClpS	COG0000===No Protein Domain Prediction|COG2127===ATP-dependent Clp protease adapter protein ClpS	COG2127===ATP-dependent Clp protease adapter protein ClpS	Helicobacter	Helicobacter_pylori	pylori	pylori	24727	25172	22826	25140	25417	24616	SA162A	SA	+	+	-	TD_011					Gastric	Gastric	Human, Rhesus Macaque
2618865343	Helicobacter pylori SA162C	2617271126	2618865344	2618865342	137	>Cluster 22	GISVIGSESHQ	6_7_8_37_106_107_109_110_120_121_122	N	12	11	GA_32:111						pfam00582===Usp	pfam02617===ClpS		COG0000===No Protein Domain Prediction|COG2127===ATP-dependent Clp protease adapter protein ClpS	COG2127===ATP-dependent Clp protease adapter protein ClpS	Helicobacter	Helicobacter_pylori	pylori	pylori	18557	19081	18280	18970	20871	18525	SA162C	SA	-	+	-	TD_110					Gastric	Gastric	Human, Rhesus Macaque
2618866216	Helicobacter pylori SA163A	2617271127	2618866217	2618866215	137	>Cluster 22	GISVIGSESHQ	6_7_8_37_106_107_109_110_120_121_122	N	12	11	GA_32:111						pfam00582===Usp	pfam02617===ClpS		COG0000===No Protein Domain Prediction|COG2127===ATP-dependent Clp protease adapter protein ClpS	COG2127===ATP-dependent Clp protease adapter protein ClpS	Helicobacter	Helicobacter_pylori	pylori	pylori	181567	182091	181290	181980	182357	181535	SA163A	SA	-	+	-	TD_110					Gastric	Gastric	Human, Rhesus Macaque
2618867862	Helicobacter pylori SA163C	2617271128	2618867863	2618867861	137	>Cluster 22	GISVIGSESHQ	6_7_8_37_106_107_109_110_120_121_122	N	12	11	GA_32:111						pfam00582===Usp		pfam02617===ClpS	COG0000===No Protein Domain Prediction|COG2127===ATP-dependent Clp protease adapter protein ClpS	COG2127===ATP-dependent Clp protease adapter protein ClpS	Helicobacter	Helicobacter_pylori	pylori	pylori	5178	5623	4801	5591	5868	5067	SA163C	SA	+	+	-	TD_011					Gastric	Gastric	Human, Rhesus Macaque
2618869872	Helicobacter pylori SA164A	2617271129	2618869873	2618869871	137	>Cluster 102	GISVIGSESHQ	6_7_8_37_106_107_109_110_120_121_122	N	12	11	GA_-194638:2						pfam00582===Usp	pfam02617===ClpS	pfam07664===FeoB_C<<>>pfam02421===FeoB_N<<>>pfam07670===Gate	COG0370===Fe2+ transport system protein B|COG2127===ATP-dependent Clp protease adapter protein ClpS	COG2127===ATP-dependent Clp protease adapter protein ClpS	Helicobacter	Helicobacter_pylori	pylori	pylori	194287	62	193980	194700	1990	194285	SA164A	SA	-	+	-	TD_110			8		Gastric	Gastric	Human, Rhesus Macaque
2618965305	Helicobacter pylori SA157A	2617271158	2618965306	2618965304	137	>Cluster 22	GISVIGSESHQ	6_7_8_37_106_107_109_110_120_121_122	N	12	11	GA_32:111	hspAfrica1SAfrica	GCA_000475615.1 [https://www.ncbi.nlm.nih.gov/datasets/genome/GCA_000475615.1/]	https://www.ncbi.nlm.nih.gov/datasets/genome/GCA_000475615.1/	South Africa	NCBI	pfam00582===Usp	pfam02617===ClpS		COG0000===No Protein Domain Prediction|COG2127===ATP-dependent Clp protease adapter protein ClpS	COG2127===ATP-dependent Clp protease adapter protein ClpS	Helicobacter	Helicobacter_pylori	pylori	pylori	21744	22268	21467	22157	24007	21712	SA157A	SA	-	+	-	TD_110					Gastric	Gastric	Human, Rhesus Macaque
2618966308	Helicobacter pylori SA157C	2617271159	2618966309	2618966307	137	>Cluster 22	GISVIGSESHQ	6_7_8_37_106_107_109_110_120_121_122	N	12	11	GA_32:111						pfam00582===Usp	pfam02617===ClpS		COG0000===No Protein Domain Prediction|COG2127===ATP-dependent Clp protease adapter protein ClpS	COG2127===ATP-dependent Clp protease adapter protein ClpS	Helicobacter	Helicobacter_pylori	pylori	pylori	21741	22265	21464	22154	24004	21709	SA157C	SA	-	+	-	TD_110					Gastric	Gastric	Human, Rhesus Macaque
2618968215	Helicobacter pylori SA158A	2617271160	2618968216	2618968214	137	>Cluster 22	GISVIGSESHQ	6_7_8_37_106_107_109_110_120_121_122	N	12	11	GA_32:111						pfam00582===Usp	pfam02617===ClpS		COG0000===No Protein Domain Prediction|COG2127===ATP-dependent Clp protease adapter protein ClpS	COG2127===ATP-dependent Clp protease adapter protein ClpS	Helicobacter	Helicobacter_pylori	pylori	pylori	90624	91148	90347	91037	91414	90592	SA158A	SA	-	+	-	TD_110					Gastric	Gastric	Human, Rhesus Macaque
2618969757	Helicobacter pylori SA158C	2617271161	2618969758	2618969756	137	>Cluster 22	GISVIGSESHQ	6_7_8_37_106_107_109_110_120_121_122	N	12	11	GA_32:111	hspAfrica1SAfrica	GCA_000476695.1 [https://www.ncbi.nlm.nih.gov/datasets/genome/GCA_000476695.1/]	https://www.ncbi.nlm.nih.gov/datasets/genome/GCA_000476695.1/	South Africa	NCBI	pfam00582===Usp	pfam02617===ClpS		COG0000===No Protein Domain Prediction|COG2127===ATP-dependent Clp protease adapter protein ClpS	COG2127===ATP-dependent Clp protease adapter protein ClpS	Helicobacter	Helicobacter_pylori	pylori	pylori	90637	91161	90360	91050	91427	90605	SA158C	SA	-	+	-	TD_110					Gastric	Gastric	Human, Rhesus Macaque
2618971326	Helicobacter pylori SA160A	2617271162	2618971327	2618971325	137	>Cluster 141	GISVIGSESHQ	6_7_8_37_106_107_109_110_120_121_122	N	12	11	GA_15:124						pfam00582===Usp	pfam02617===ClpS		COG0000===No Protein Domain Prediction|COG2127===ATP-dependent Clp protease adapter protein ClpS	COG2127===ATP-dependent Clp protease adapter protein ClpS	Helicobacter	Helicobacter_pylori	pylori	pylori	241391	241928	241101	241804	243703	241376	SA160A	SA	-	+	-	TD_110					Gastric	Gastric	Human, Rhesus Macaque
2618973522	Helicobacter pylori SA160C	2617271163	2618973523	2618973521	137	>Cluster 141	GISVIGSESHQ	6_7_8_37_106_107_109_110_120_121_122	N	12	11	GA_15:124						pfam00582===Usp	pfam02617===ClpS		COG0000===No Protein Domain Prediction|COG2127===ATP-dependent Clp protease adapter protein ClpS	COG2127===ATP-dependent Clp protease adapter protein ClpS	Helicobacter	Helicobacter_pylori	pylori	pylori	76586	77123	76296	76999	78898	76571	SA160C	SA	-	+	-	TD_110					Gastric	Gastric	Human, Rhesus Macaque
2619002277	Helicobacter pylori SA164C	2617271172	2619002278	2619002276	137	>Cluster 102	GISVIGSESHQ	6_7_8_37_106_107_109_110_120_121_122	N	12	11	GA_-72912:2						pfam00582===Usp	pfam02617===ClpS	pfam01856===HP_OMP	COG0000===No Protein Domain Prediction|COG2127===ATP-dependent Clp protease adapter protein ClpS	COG2127===ATP-dependent Clp protease adapter protein ClpS	Helicobacter	Helicobacter_pylori	pylori	pylori	72502	3	72195	72915	302	72500	SA164C	SA	-	+	-	TD_110					Gastric	Gastric	Human, Rhesus Macaque
2619003495	Helicobacter pylori SA165A	2617271173	2619003496	2619003494	137	>Cluster 102	GISVIGSESHQ	6_7_8_37_106_107_109_110_120_121_122	N	12	11	GA_-248748:2						pfam00582===Usp		pfam02617===ClpS	COG0000===No Protein Domain Prediction|COG2127===ATP-dependent Clp protease adapter protein ClpS	COG2127===ATP-dependent Clp protease adapter protein ClpS	Helicobacter	Helicobacter_pylori	pylori	pylori	100	515	247811	513	820	248848	SA165A	SA	+	+	-	TD_011					Gastric	Gastric	Human, Rhesus Macaque
2619005054	Helicobacter pylori SA165C	2617271174	2619005055	2619005053	137	>Cluster 102	GISVIGSESHQ	6_7_8_37_106_107_109_110_120_121_122	N	12	11	GA_-102467:2						pfam00582===Usp	pfam00916===Sulfate_transp	pfam02617===ClpS	COG0659===Sulfate permease or related transporter, MFS superfamily|COG2127===ATP-dependent Clp protease adapter protein ClpS	COG2127===ATP-dependent Clp protease adapter protein ClpS	Helicobacter	Helicobacter_pylori	pylori	pylori	97	512	101407	510	817	102564	SA165C	SA	+	+	-	TD_011				10	Gastric	Gastric	Human, Rhesus Macaque
2619006865	Helicobacter pylori SA166A	2617271175	2619006866	2619006864	137	>Cluster 142	GISVIGSESHQ	6_7_8_37_106_107_109_110_120_121_122	N	12	11	GA_2:126	hpAfrica2	GCA_000476255.1 [https://www.ncbi.nlm.nih.gov/datasets/genome/GCA_000476255.1/]	https://www.ncbi.nlm.nih.gov/datasets/genome/GCA_000476255.1/	South Africa	NCBI	pfam00582===Usp		pfam02617===ClpS	COG0000===No Protein Domain Prediction|COG2127===ATP-dependent Clp protease adapter protein ClpS	COG2127===ATP-dependent Clp protease adapter protein ClpS	Helicobacter	Helicobacter_pylori	pylori	pylori	99094	99509	97235	99507	99784	98968	SA166A	SA	+	+	-	TD_011					Gastric	Gastric	Human, Rhesus Macaque
2619008275	Helicobacter pylori SA168A	2617271176	2619008276	2619008274	137	>Cluster 22	GISVIGSESHQ	6_7_8_37_106_107_109_110_120_121_122	N	12	11	GA_32:111						pfam00582===Usp		pfam02617===ClpS	COG0000===No Protein Domain Prediction|COG2127===ATP-dependent Clp protease adapter protein ClpS	COG2127===ATP-dependent Clp protease adapter protein ClpS	Helicobacter	Helicobacter_pylori	pylori	pylori	87598	88043	85706	88011	88288	87487	SA168A	SA	+	+	-	TD_011					Gastric	Gastric	Human, Rhesus Macaque
2619009843	Helicobacter pylori SA168C	2617271177	2619009844	2619009842	137	>Cluster 22	GISVIGSESHQ	6_7_8_37_106_107_109_110_120_121_122	N	12	11	GA_32:111	hspAfrica1SAfrica	GCA_000475755.1 [https://www.ncbi.nlm.nih.gov/datasets/genome/GCA_000475755.1/]	https://www.ncbi.nlm.nih.gov/datasets/genome/GCA_000475755.1/	South Africa	NCBI	pfam00582===Usp		pfam02617===ClpS	COG0000===No Protein Domain Prediction|COG2127===ATP-dependent Clp protease adapter protein ClpS	COG2127===ATP-dependent Clp protease adapter protein ClpS	Helicobacter	Helicobacter_pylori	pylori	pylori	87566	88011	85674	87979	88256	87455	SA168C	SA	+	+	-	TD_011					Gastric	Gastric	Human, Rhesus Macaque
2619034452	Helicobacter pylori SA169A	2617271184	2619034453	2619034451	137	>Cluster 138	GISVIGSESHQ	6_7_8_37_106_107_109_110_120_121_122	N	12	11	GA_2:124						pfam00582===Usp	pfam02617===ClpS		COG0000===No Protein Domain Prediction|COG2127===ATP-dependent Clp protease adapter protein ClpS	COG2127===ATP-dependent Clp protease adapter protein ClpS	Helicobacter	Helicobacter_pylori	pylori	pylori	41634	42171	41357	42047	43898	41632	SA169A	SA	-	+	-	TD_110					Gastric	Gastric	Human, Rhesus Macaque
2619036512	Helicobacter pylori SA169C	2617271185	2619036513	2619036511	137	>Cluster 138	GISVIGSESHQ	6_7_8_37_106_107_109_110_120_121_122	N	12	11	GA_32:124	hpAfrica2	GCA_000475955.1 [https://www.ncbi.nlm.nih.gov/datasets/genome/GCA_000475955.1/]	https://www.ncbi.nlm.nih.gov/datasets/genome/GCA_000475955.1/	South Africa	NCBI	pfam00582===Usp	pfam02617===ClpS		COG0000===No Protein Domain Prediction|COG2127===ATP-dependent Clp protease adapter protein ClpS	COG2127===ATP-dependent Clp protease adapter protein ClpS	Helicobacter	Helicobacter_pylori	pylori	pylori	97857	98394	97580	98270	100121	97825	SA169C	SA	-	+	-	TD_110					Gastric	Gastric	Human, Rhesus Macaque
2619038424	Helicobacter pylori SA170A	2617271186	2619038425	2619038423	137	>Cluster 22	GISVIGSESHQ	6_7_8_37_106_107_109_110_120_121_122	N	12	11	GA_32:111						pfam00582===Usp	pfam02617===ClpS		COG0000===No Protein Domain Prediction|COG2127===ATP-dependent Clp protease adapter protein ClpS	COG2127===ATP-dependent Clp protease adapter protein ClpS	Helicobacter	Helicobacter_pylori	pylori	pylori	18386	18910	18109	18799	19176	18354	SA170A	SA	-	+	-	TD_110					Gastric	Gastric	Human, Rhesus Macaque
2619039467	Helicobacter pylori SA170C	2617271187	2619039468	2619039466	137	>Cluster 22	GISVIGSESHQ	6_7_8_37_106_107_109_110_120_121_122	N	12	11	GA_32:111	hspAfrica1SAfrica	GCA_000477155.1 [https://www.ncbi.nlm.nih.gov/datasets/genome/GCA_000477155.1/]	https://www.ncbi.nlm.nih.gov/datasets/genome/GCA_000477155.1/	South Africa	NCBI	pfam00582===Usp		pfam02617===ClpS	COG0000===No Protein Domain Prediction|COG2127===ATP-dependent Clp protease adapter protein ClpS	COG2127===ATP-dependent Clp protease adapter protein ClpS	Helicobacter	Helicobacter_pylori	pylori	pylori	23549	23994	23172	23962	24239	23438	SA170C	SA	+	+	-	TD_011					Gastric	Gastric	Human, Rhesus Macaque
2619056392	Helicobacter pylori SA144A	2617271195	2619056393	2619056391	137	>Cluster 132	GISVIGSESHQ	6_7_8_37_106_107_109_110_120_121_122	N	12	11	GA_32:124	hpAfrica2	GCA_000475715.1 [https://www.ncbi.nlm.nih.gov/datasets/genome/GCA_000475715.1/]	https://www.ncbi.nlm.nih.gov/datasets/genome/GCA_000475715.1/	South Africa	NCBI	pfam00582===Usp		pfam02617===ClpS	COG0000===No Protein Domain Prediction|COG2127===ATP-dependent Clp protease adapter protein ClpS	COG2127===ATP-dependent Clp protease adapter protein ClpS	Helicobacter	Helicobacter_pylori	pylori	pylori	32413	32858	30562	32826	33103	32289	SA144A	SA	+	+	-	TD_011					Gastric	Gastric	Human, Rhesus Macaque
2619057265	Helicobacter pylori SA144C	2617271196	2619057266	2619057264	137	>Cluster 132	GISVIGSESHQ	6_7_8_37_106_107_109_110_120_121_122	N	12	11	GA_32:124						pfam00582===Usp	pfam02617===ClpS		COG0000===No Protein Domain Prediction|COG2127===ATP-dependent Clp protease adapter protein ClpS	COG2127===ATP-dependent Clp protease adapter protein ClpS	Helicobacter	Helicobacter_pylori	pylori	pylori	93752	94289	93475	94165	96016	93720	SA144C	SA	-	+	-	TD_110					Gastric	Gastric	Human, Rhesus Macaque
2620632116	Helicobacter heilmannii ASB1.4	2619619087	2620632117	2620632115	138	>Cluster 46	GISVIGSEGSHQ	7_8_9_38_107_108_110_111_120_121_122_123	N	12	12	GA_0:117						pfam00582===Usp	pfam13500===AAA_26	pfam02861===Clp_N<<>>pfam07724===AAA_2<<>>pfam00004===AAA<<>>pfam10431===ClpB_D2-small<<>>pfam17871===AAA_lid_9	COG0132===Dethiobiotin synthetase|COG0542===ATP-dependent Clp protease ATP-binding subunit ClpA	COG0542===ATP-dependent Clp protease ATP-binding subunit ClpA	Helicobacter	Helicobacter_heilmannii	heilmannii	heilmannii	131477	131893	130701	131893	134121	131360	ASB1.4	ASB	+	+	-	TD_011					Gastric	Gastric	Human, nonhuman primate
2620859416	Helicobacter pylori HP87hu	2619619152	2620859417	2620859415	137	>Cluster 143	GISVIGSESHQ	6_7_8_37_106_107_109_110_120_121_122	N	12	11	GA_23:109						pfam00582===Usp		pfam02617===ClpS	COG0000===No Protein Domain Prediction|COG2127===ATP-dependent Clp protease adapter protein ClpS	COG2127===ATP-dependent Clp protease adapter protein ClpS	Helicobacter	Helicobacter_pylori	pylori	pylori	84634	85070	84313	85047	85345	84525	HP87hu	HP87	+	+	-	TD_011					Gastric	Gastric	Human, Rhesus Macaque
2620861027	Helicobacter pylori HP87P7	2619619153	2620861028	2620861026	137	>Cluster 143	GISVIGSESHQ	6_7_8_37_106_107_109_110_120_121_122	N	12	11	GA_23:109						pfam00582===Usp	pfam02617===ClpS		COG0000===No Protein Domain Prediction|COG2127===ATP-dependent Clp protease adapter protein ClpS	COG2127===ATP-dependent Clp protease adapter protein ClpS	Helicobacter	Helicobacter_pylori	pylori	pylori	94577	95099	94279	94990	95311	94554	HP87P7	HP87	-	+	-	TD_110					Gastric	Gastric	Human, Rhesus Macaque
2620863379	Helicobacter pylori HP87P7tlpDRI	2619619154	2620863380	2620863378	137	>Cluster 143	GISVIGSESHQ	6_7_8_37_106_107_109_110_120_121_122	N	12	11	GA_23:109						pfam00582===Usp		pfam02617===ClpS	COG0000===No Protein Domain Prediction|COG2127===ATP-dependent Clp protease adapter protein ClpS	COG2127===ATP-dependent Clp protease adapter protein ClpS	Helicobacter	Helicobacter_pylori	pylori	pylori	54658	55094	54337	55071	55369	54549	HP87P7tlpDRI	HP87	+	+	-	TD_011					Gastric	Gastric	Human, Rhesus Macaque
2620864942	Helicobacter pylori HP87tlpD	2619619155	2620864943	2620864941	137	>Cluster 143	GISVIGSESHQ	6_7_8_37_106_107_109_110_120_121_122	N	12	11	GA_23:109						pfam00582===Usp	pfam02617===ClpS		COG0000===No Protein Domain Prediction|COG2127===ATP-dependent Clp protease adapter protein ClpS	COG2127===ATP-dependent Clp protease adapter protein ClpS	Helicobacter	Helicobacter_pylori	pylori	pylori	20815	21337	20517	21228	21549	20792	HP87tlpD	HP87	-	+	-	TD_110					Gastric	Gastric	Human, Rhesus Macaque
2620866357	Helicobacter pylori SA146A	2619619156	2620866358	2620866356	137	>Cluster 22	GISVIGSESHQ	6_7_8_37_106_107_109_110_120_121_122	N	12	11	GA_32:111						pfam00582===Usp	pfam02617===ClpS		COG0000===No Protein Domain Prediction|COG2127===ATP-dependent Clp protease adapter protein ClpS	COG2127===ATP-dependent Clp protease adapter protein ClpS	Helicobacter	Helicobacter_pylori	pylori	pylori	29241	29765	28964	29654	30031	29209	SA146A	SA	-	+	-	TD_110					Gastric	Gastric	Human, Rhesus Macaque
2620867908	Helicobacter pylori SA146C	2619619157	2620867909	2620867907	137	>Cluster 22	GISVIGSESHQ	6_7_8_37_106_107_109_110_120_121_122	N	12	11	GA_32:111	hspAfrica1SAfrica	GCA_000476375.1 [https://www.ncbi.nlm.nih.gov/datasets/genome/GCA_000476375.1/]	https://www.ncbi.nlm.nih.gov/datasets/genome/GCA_000476375.1/	South Africa	NCBI	pfam00582===Usp	pfam02617===ClpS		COG0000===No Protein Domain Prediction|COG2127===ATP-dependent Clp protease adapter protein ClpS	COG2127===ATP-dependent Clp protease adapter protein ClpS	Helicobacter	Helicobacter_pylori	pylori	pylori	29237	29761	28960	29650	30027	29205	SA146C	SA	-	+	-	TD_110					Gastric	Gastric	Human, Rhesus Macaque
2620870423	Helicobacter pylori SA155C	2619619158	2620870424	2620870422	137	>Cluster 132	GISVIGSESHQ	6_7_8_37_106_107_109_110_120_121_122	N	12	11	GA_32:124	hpAfrica2	GCA_000475915.1 [https://www.ncbi.nlm.nih.gov/datasets/genome/GCA_000475915.1/]	https://www.ncbi.nlm.nih.gov/datasets/genome/GCA_000475915.1/	South Africa	NCBI	pfam00582===Usp		pfam02617===ClpS	COG0000===No Protein Domain Prediction|COG2127===ATP-dependent Clp protease adapter protein ClpS	COG2127===ATP-dependent Clp protease adapter protein ClpS	Helicobacter	Helicobacter_pylori	pylori	pylori	5678	6123	3803	6091	6368	5554	SA155C	SA	+	+	-	TD_011					Gastric	Gastric	Human, Rhesus Macaque
2620871053	Helicobacter pylori SA171A	2619619159	2620871054	2620871052	137	>Cluster 22	GISVIGSESHQ	6_7_8_37_106_107_109_110_120_121_122	N	12	11	GA_-196185:15						pfam00582===Usp	pfam02617===ClpS	pfam07015===VirC1	COG1192===Cellulose biosynthesis protein BcsQ|COG2127===ATP-dependent Clp protease adapter protein ClpS	COG2127===ATP-dependent Clp protease adapter protein ClpS	Helicobacter	Helicobacter_pylori	pylori	pylori	196140	368	195844	196553	1024	196125	SA171A	SA	-	+	-	TD_110					Gastric	Gastric	Human, Rhesus Macaque
2620872422	Helicobacter pylori SA171C	2619619160	2620872423	2620872421	137	>Cluster 22	GISVIGSESHQ	6_7_8_37_106_107_109_110_120_121_122	N	12	11	GA_-225086:15						pfam00582===Usp	pfam00916===Sulfate_transp	pfam02617===ClpS	COG0659===Sulfate permease or related transporter, MFS superfamily|COG2127===ATP-dependent Clp protease adapter protein ClpS	COG2127===ATP-dependent Clp protease adapter protein ClpS	Helicobacter	Helicobacter_pylori	pylori	pylori	112	540	224041	525	821	225198	SA171C	SA	+	+	-	TD_011				10	Gastric	Gastric	Human, Rhesus Macaque
2620873980	Helicobacter pylori SA172A	2619619161	2620873981	2620873979	137	>Cluster 22	GISVIGSESHQ	6_7_8_37_106_107_109_110_120_121_122	N	12	11	GA_-225174:15						pfam00582===Usp	pfam19269===Anticodon_2<<>>pfam00749===tRNA-synt_1c	pfam02617===ClpS	COG0008===Glutamyl- or glutaminyl-tRNA synthetase|COG2127===ATP-dependent Clp protease adapter protein ClpS	COG2127===ATP-dependent Clp protease adapter protein ClpS	Helicobacter	Helicobacter_pylori	pylori	pylori	114	542	223897	527	823	225288	SA172A	SA	+	+	-	TD_011					Gastric	Gastric	Human, Rhesus Macaque
2620875714	Helicobacter pylori SA172C	2619619162	2620875715	2620875713	137	>Cluster 132	GISVIGSESHQ	6_7_8_37_106_107_109_110_120_121_122	N	12	11	GA_2:124	hpAfrica2	GCA_000476815.1 [https://www.ncbi.nlm.nih.gov/datasets/genome/GCA_000476815.1/]	https://www.ncbi.nlm.nih.gov/datasets/genome/GCA_000476815.1/	South Africa	NCBI	pfam00582===Usp	pfam02617===ClpS		COG0000===No Protein Domain Prediction|COG2127===ATP-dependent Clp protease adapter protein ClpS	COG2127===ATP-dependent Clp protease adapter protein ClpS	Helicobacter	Helicobacter_pylori	pylori	pylori	179798	180335	179521	180211	182062	179796	SA172C	SA	-	+	-	TD_110					Gastric	Gastric	Human, Rhesus Macaque
2620877026	Helicobacter pylori SA173A	2619619163	2620877027	2620877025	137	>Cluster 22	GISVIGSESHQ	6_7_8_37_106_107_109_110_120_121_122	N	12	11	GA_15:110						pfam00582===Usp		pfam02617===ClpS	COG0000===No Protein Domain Prediction|COG2127===ATP-dependent Clp protease adapter protein ClpS	COG2127===ATP-dependent Clp protease adapter protein ClpS	Helicobacter	Helicobacter_pylori	pylori	pylori	106852	107280	104943	107265	107555	106742	SA173A	SA	+	+	-	TD_011					Gastric	Gastric	Human, Rhesus Macaque
2620879555	Helicobacter pylori SA173C	2619619164	2620879556	2620879554	137	>Cluster 22	GISVIGSESHQ	6_7_8_37_106_107_109_110_120_121_122	N	12	11	GA_15:110						pfam00582===Usp		pfam02617===ClpS	COG0000===No Protein Domain Prediction|COG2127===ATP-dependent Clp protease adapter protein ClpS	COG2127===ATP-dependent Clp protease adapter protein ClpS	Helicobacter	Helicobacter_pylori	pylori	pylori	24504	24932	22595	24917	25207	24394	SA173C	SA	+	+	-	TD_011					Gastric	Gastric	Human, Rhesus Macaque
2620880762	Helicobacter pylori SA174A	2619619165	2620880763	2620880761	137	>Cluster 138	GISVIGSESHQ	6_7_8_37_106_107_109_110_120_121_122	N	12	11	GA_32:129						pfam00582===Usp		pfam02617===ClpS	COG0000===No Protein Domain Prediction|COG2127===ATP-dependent Clp protease adapter protein ClpS	COG2127===ATP-dependent Clp protease adapter protein ClpS	Helicobacter	Helicobacter_pylori	pylori	pylori	8731	9176	6872	9144	9421	8602	SA174A	SA	+	+	-	TD_011					Gastric	Gastric	Human, Rhesus Macaque
2620882060	Helicobacter pylori SA175A	2619619166	2620882061	2620882059	137	>Cluster 138	GISVIGSESHQ	6_7_8_37_106_107_109_110_120_121_122	N	12	11	GA_32:124	hpAfrica2	GCA_000476895.1 [https://www.ncbi.nlm.nih.gov/datasets/genome/GCA_000476895.1/]	https://www.ncbi.nlm.nih.gov/datasets/genome/GCA_000476895.1/	South Africa	NCBI	pfam00582===Usp	pfam02617===ClpS		COG0000===No Protein Domain Prediction|COG2127===ATP-dependent Clp protease adapter protein ClpS	COG2127===ATP-dependent Clp protease adapter protein ClpS	Helicobacter	Helicobacter_pylori	pylori	pylori	298080	298617	297803	298493	299852	298048	SA175A	SA	-	+	-	TD_110					Gastric	Gastric	Human, Rhesus Macaque
2620883425	Helicobacter pylori SA175C	2619619167	2620883426	2620883424	137	>Cluster 138	GISVIGSESHQ	6_7_8_37_106_107_109_110_120_121_122	N	12	11	GA_32:124						pfam00582===Usp		pfam02617===ClpS	COG0000===No Protein Domain Prediction|COG2127===ATP-dependent Clp protease adapter protein ClpS	COG2127===ATP-dependent Clp protease adapter protein ClpS	Helicobacter	Helicobacter_pylori	pylori	pylori	92022	92467	90171	92435	92712	91898	SA175C	SA	+	+	-	TD_011					Gastric	Gastric	Human, Rhesus Macaque
2620885542	Helicobacter pylori SA194A	2619619168	2620885543	2620885541	137	>Cluster 140	GISVIGSESHQ	6_7_8_37_106_107_109_110_120_121_122	N	12	11	GA_32:124						pfam00582===Usp		pfam02617===ClpS	COG0000===No Protein Domain Prediction|COG2127===ATP-dependent Clp protease adapter protein ClpS	COG2127===ATP-dependent Clp protease adapter protein ClpS	Helicobacter	Helicobacter_pylori	pylori	pylori	25134	25579	23292	25547	25824	25010	SA194A	SA	+	+	-	TD_011					Gastric	Gastric	Human, Rhesus Macaque
2620886919	Helicobacter pylori SA216C	2619619169	2620886920	2620886918	137	>Cluster 139	GISVIGSESHQ	6_7_8_37_106_107_109_110_120_121_122	N	12	11	GA_111:278						pfam00582===Usp		pfam02861===Clp_N<<>>pfam10431===ClpB_D2-small<<>>pfam17871===AAA_lid_9<<>>pfam00004===AAA<<>>pfam07724===AAA_2	COG0000===No Protein Domain Prediction|COG0542===ATP-dependent Clp protease ATP-binding subunit ClpA	COG0542===ATP-dependent Clp protease ATP-binding subunit ClpA	Helicobacter	Helicobacter_pylori	pylori	pylori	15251	15942	13374	15664	18170	15140	SA216C	SA	+	+	-	TD_011					Gastric	Gastric	Human, Rhesus Macaque
2620889401	Helicobacter pylori SA220A	2619619170	2620889402	2620889400	137	>Cluster 22	GISVIGSESHQ	6_7_8_37_106_107_109_110_120_121_122	N	12	11	GA_32:110						pfam00582===Usp		pfam02617===ClpS	COG0000===No Protein Domain Prediction|COG2127===ATP-dependent Clp protease adapter protein ClpS	COG2127===ATP-dependent Clp protease adapter protein ClpS	Helicobacter	Helicobacter_pylori	pylori	pylori	6223	6668	4326	6636	6913	6113	SA220A	SA	+	+	-	TD_011					Gastric	Gastric	Human, Rhesus Macaque
2620889972	Helicobacter pylori SA220C	2619619171	2620889973	2620889971	137	>Cluster 22	GISVIGSESHQ	6_7_8_37_106_107_109_110_120_121_122	N	12	11	GA_32:110	hspAfrica1SAfrica	GCA_000476955.1 [https://www.ncbi.nlm.nih.gov/datasets/genome/GCA_000476955.1/]	https://www.ncbi.nlm.nih.gov/datasets/genome/GCA_000476955.1/	South Africa	NCBI	pfam00582===Usp		pfam02617===ClpS	COG0000===No Protein Domain Prediction|COG2127===ATP-dependent Clp protease adapter protein ClpS	COG2127===ATP-dependent Clp protease adapter protein ClpS	Helicobacter	Helicobacter_pylori	pylori	pylori	34055	34500	32158	34468	34745	33945	SA220C	SA	+	+	-	TD_011					Gastric	Gastric	Human, Rhesus Macaque
2620892793	Helicobacter pylori SA221A	2619619172	2620892794	2620892792	137	>Cluster 22	GISVIGSESHQ	6_7_8_37_106_107_109_110_120_121_122	N	12	11	GA_-20821:15						pfam00582===Usp	pfam02617===ClpS		COG0000===No Protein Domain Prediction|COG2127===ATP-dependent Clp protease adapter protein ClpS	COG0000===No Protein Domain Prediction|COG2127===ATP-dependent Clp protease adapter protein ClpS	Helicobacter	Helicobacter_pylori	pylori	pylori	20435	27	20145	20848	629	20420	SA221A	SA	-	-	-	TD_111					Gastric	Gastric	Human, Rhesus Macaque
2620894306	Helicobacter pylori SA221C	2619619173	2620894307	2620894305	137	>Cluster 22	GISVIGSESHQ	6_7_8_37_106_107_109_110_120_121_122	N	12	11	GA_-39334:15						pfam00582===Usp	pfam02617===ClpS	pfam18304===SabA_adhesion	COG0000===No Protein Domain Prediction|COG2127===ATP-dependent Clp protease adapter protein ClpS	COG0000===No Protein Domain Prediction|COG2127===ATP-dependent Clp protease adapter protein ClpS	Helicobacter	Helicobacter_pylori	pylori	pylori	38923	2	38633	39336	1375	38908	SA221C	SA	-	-	-	TD_111	1				Gastric	Gastric	Human, Rhesus Macaque
2620894956	Helicobacter pylori SA222A	2619619174	2620894957	2620894955	137	>Cluster 119	GISVIGSESHQ	6_7_8_37_106_107_109_110_120_121_122	N	12	11	GA_2:108						pfam00582===Usp		pfam02617===ClpS	COG0000===No Protein Domain Prediction|COG2127===ATP-dependent Clp protease adapter protein ClpS	COG2127===ATP-dependent Clp protease adapter protein ClpS	Helicobacter	Helicobacter_pylori	pylori	pylori	24447	24862	22636	24860	25158	24339	SA222A	SA	+	+	-	TD_011					Gastric	Gastric	Human, Rhesus Macaque
2620897002	Helicobacter pylori SA222C	2619619175	2620897003	2620897001	137	>Cluster 119	GISVIGSESHQ	6_7_8_37_106_107_109_110_120_121_122	N	12	11	GA_2:108						pfam00582===Usp		pfam02617===ClpS	COG0000===No Protein Domain Prediction|COG2127===ATP-dependent Clp protease adapter protein ClpS	COG2127===ATP-dependent Clp protease adapter protein ClpS	Helicobacter	Helicobacter_pylori	pylori	pylori	24396	24811	22585	24809	25107	24288	SA222C	SA	+	+	-	TD_011					Gastric	Gastric	Human, Rhesus Macaque
2620897901	Helicobacter pylori SA224A	2619619176	2620897902	2620897900	137	>Cluster 22	GISVIGSESHQ	6_7_8_37_106_107_109_110_120_121_122	N	12	11	GA_32:111						pfam00582===Usp		pfam02617===ClpS	COG0000===No Protein Domain Prediction|COG2127===ATP-dependent Clp protease adapter protein ClpS	COG2127===ATP-dependent Clp protease adapter protein ClpS	Helicobacter	Helicobacter_pylori	pylori	pylori	87560	88005	85668	87973	88250	87449	SA224A	SA	+	+	-	TD_011					Gastric	Gastric	Human, Rhesus Macaque
2620899860	Helicobacter pylori SA224C	2619619177	2620899861	2620899859	137	>Cluster 22	GISVIGSESHQ	6_7_8_37_106_107_109_110_120_121_122	N	12	11	GA_32:111						pfam00582===Usp	pfam02617===ClpS		COG0000===No Protein Domain Prediction|COG2127===ATP-dependent Clp protease adapter protein ClpS	COG2127===ATP-dependent Clp protease adapter protein ClpS	Helicobacter	Helicobacter_pylori	pylori	pylori	174894	175418	174617	175307	177199	174862	SA224C	SA	-	+	-	TD_110					Gastric	Gastric	Human, Rhesus Macaque
2620901958	Helicobacter pylori SA226A	2619619178	2620901959	2620901957	137	>Cluster 22	GISVIGSESHQ	6_7_8_37_106_107_109_110_120_121_122	N	12	11	GA_32:111	hspAfrica1SAfrica	GCA_000475655.1 [https://www.ncbi.nlm.nih.gov/datasets/genome/GCA_000475655.1/]	https://www.ncbi.nlm.nih.gov/datasets/genome/GCA_000475655.1/	South Africa	NCBI	pfam00582===Usp	pfam02617===ClpS		COG0000===No Protein Domain Prediction|COG2127===ATP-dependent Clp protease adapter protein ClpS	COG2127===ATP-dependent Clp protease adapter protein ClpS	Helicobacter	Helicobacter_pylori	pylori	pylori	105579	106103	105302	105992	106360	105547	SA226A	SA	-	+	-	TD_110					Gastric	Gastric	Human, Rhesus Macaque
2620903307	Helicobacter pylori SA227A	2619619179	2620903308	2620903306	137	>Cluster 22	GISVIGSESHQ	6_7_8_37_106_107_109_110_120_121_122	N	12	11	GA_32:111						pfam00582===Usp		pfam02617===ClpS	COG0000===No Protein Domain Prediction|COG2127===ATP-dependent Clp protease adapter protein ClpS	COG2127===ATP-dependent Clp protease adapter protein ClpS	Helicobacter	Helicobacter_pylori	pylori	pylori	54524	54969	52623	54937	55214	54413	SA227A	SA	+	+	-	TD_011					Gastric	Gastric	Human, Rhesus Macaque
2620906112	Helicobacter pylori SA227C	2619619180	2620906113	2620906111	137	>Cluster 22	GISVIGSESHQ	6_7_8_37_106_107_109_110_120_121_122	N	12	11	GA_32:111	hspAfrica1SAfrica	GCA_000604405.1 [https://www.ncbi.nlm.nih.gov/datasets/genome/GCA_000604405.1/]	https://www.ncbi.nlm.nih.gov/datasets/genome/GCA_000604405.1/	South Africa	NCBI	pfam00582===Usp		pfam02617===ClpS	COG0000===No Protein Domain Prediction|COG2127===ATP-dependent Clp protease adapter protein ClpS	COG2127===ATP-dependent Clp protease adapter protein ClpS	Helicobacter	Helicobacter_pylori	pylori	pylori	24779	25224	22878	25192	25469	24668	SA227C	SA	+	+	-	TD_011					Gastric	Gastric	Human, Rhesus Macaque
2620908043	Helicobacter pylori SA233A	2619619181	2620908044	2620908042	137	>Cluster 144	GISVIGSESHQ	6_7_8_37_106_107_109_110_120_121_122	N	12	11	GA_-22601:32						pfam00582===Usp		pfam02617===ClpS	COG0000===No Protein Domain Prediction|COG2127===ATP-dependent Clp protease adapter protein ClpS	COG2127===ATP-dependent Clp protease adapter protein ClpS	Helicobacter	Helicobacter_pylori	pylori	pylori	140	585	22043	553	830	22741	SA233A	SA	+	+	-	TD_011					Gastric	Gastric	Human, Rhesus Macaque
2620908875	Helicobacter pylori SA233C	2619619182	2620908876	2620908874	137	>Cluster 103	GISVIGSESHQ	6_7_8_37_106_107_109_110_120_121_122	N	12	11	GA_-135703:32	hpAfrica2	GCA_000476615.1 [https://www.ncbi.nlm.nih.gov/datasets/genome/GCA_000476615.1/]	https://www.ncbi.nlm.nih.gov/datasets/genome/GCA_000476615.1/	South Africa	NCBI	pfam00582===Usp		pfam02617===ClpS	COG0000===No Protein Domain Prediction|COG2127===ATP-dependent Clp protease adapter protein ClpS	COG0000===No Protein Domain Prediction|COG2127===ATP-dependent Clp protease adapter protein ClpS	Helicobacter	Helicobacter_pylori	pylori	pylori	132	577	135572	545	822	135835	SA233C	SA	+	+	+	TD_111		1			Gastric	Gastric	Human, Rhesus Macaque
2620910504	Helicobacter pylori SA251A	2619619183	2620910505	2620910503	137	>Cluster 103	GISVIGSESHQ	6_7_8_37_106_107_109_110_120_121_122	N	12	11	GA_32:126						pfam00582===Usp	pfam02617===ClpS		COG0000===No Protein Domain Prediction|COG2127===ATP-dependent Clp protease adapter protein ClpS	COG2127===ATP-dependent Clp protease adapter protein ClpS	Helicobacter	Helicobacter_pylori	pylori	pylori	94081	94620	93804	94494	96353	94049	SA251A	SA	-	+	-	TD_110					Gastric	Gastric	Human, Rhesus Macaque
2620912124	Helicobacter pylori SA251C	2619619184	2620912125	2620912123	137	>Cluster 103	GISVIGSESHQ	6_7_8_37_106_107_109_110_120_121_122	N	12	11	GA_32:126	hpAfrica2	GCA_000476555.1 [https://www.ncbi.nlm.nih.gov/datasets/genome/GCA_000476555.1/]	https://www.ncbi.nlm.nih.gov/datasets/genome/GCA_000476555.1/	South Africa	NCBI	pfam00582===Usp	pfam02617===ClpS		COG0000===No Protein Domain Prediction|COG2127===ATP-dependent Clp protease adapter protein ClpS	COG2127===ATP-dependent Clp protease adapter protein ClpS	Helicobacter	Helicobacter_pylori	pylori	pylori	21444	21983	21167	21857	23716	21412	SA251C	SA	-	+	-	TD_110					Gastric	Gastric	Human, Rhesus Macaque
2620912956	Helicobacter pylori SA252A	2619619185	2620912957	2620912955	137	>Cluster 22	GISVIGSESHQ	6_7_8_37_106_107_109_110_120_121_122	N	12	11	GA_32:111						pfam00582===Usp		pfam02617===ClpS	COG0000===No Protein Domain Prediction|COG2127===ATP-dependent Clp protease adapter protein ClpS	COG2127===ATP-dependent Clp protease adapter protein ClpS	Helicobacter	Helicobacter_pylori	pylori	pylori	87487	87932	85640	87900	88177	87376	SA252A	SA	+	+	-	TD_011					Gastric	Gastric	Human, Rhesus Macaque
2620915102	Helicobacter pylori SA252C	2619619186	2620915103	2620915101	137	>Cluster 22	GISVIGSESHQ	6_7_8_37_106_107_109_110_120_121_122	N	12	11	GA_32:111	hspAfrica1SAfrica	GCA_000476495.1 [https://www.ncbi.nlm.nih.gov/datasets/genome/GCA_000476495.1/]	https://www.ncbi.nlm.nih.gov/datasets/genome/GCA_000476495.1/	South Africa	NCBI	pfam00582===Usp	pfam02617===ClpS		COG0000===No Protein Domain Prediction|COG2127===ATP-dependent Clp protease adapter protein ClpS	COG2127===ATP-dependent Clp protease adapter protein ClpS	Helicobacter	Helicobacter_pylori	pylori	pylori	75728	76252	75451	76141	78033	75696	SA252C	SA	-	+	-	TD_110					Gastric	Gastric	Human, Rhesus Macaque
2620916390	Helicobacter pylori SA253A	2619619187	2620916391	2620916389	137	>Cluster 103	GISVIGSESHQ	6_7_8_37_106_107_109_110_120_121_122	N	12	11	GA_32:129						pfam00582===Usp		pfam02617===ClpS	COG0000===No Protein Domain Prediction|COG2127===ATP-dependent Clp protease adapter protein ClpS	COG2127===ATP-dependent Clp protease adapter protein ClpS	Helicobacter	Helicobacter_pylori	pylori	pylori	24864	25309	22963	25277	25554	24735	SA253A	SA	+	+	-	TD_011					Gastric	Gastric	Human, Rhesus Macaque
2620918266	Helicobacter pylori SA253C	2619619188	2620918267	2620918265	137	>Cluster 103	GISVIGSESHQ	6_7_8_37_106_107_109_110_120_121_122	N	12	11	GA_32:129	hpAfrica2	GCA_000476475.1 [https://www.ncbi.nlm.nih.gov/datasets/genome/GCA_000476475.1/]	https://www.ncbi.nlm.nih.gov/datasets/genome/GCA_000476475.1/	South Africa	NCBI	pfam00582===Usp	pfam02617===ClpS		COG0000===No Protein Domain Prediction|COG2127===ATP-dependent Clp protease adapter protein ClpS	COG2127===ATP-dependent Clp protease adapter protein ClpS	Helicobacter	Helicobacter_pylori	pylori	pylori	171762	172304	171485	172175	174076	171730	SA253C	SA	-	+	-	TD_110					Gastric	Gastric	Human, Rhesus Macaque
2620920814	Helicobacter pylori SA301A	2619619189	2620920815	2620920813	137	>Cluster 22	GISVIGSESHQ	6_7_8_37_106_107_109_110_120_121_122	N	12	11	GA_32:111						pfam00582===Usp		pfam02617===ClpS	COG0000===No Protein Domain Prediction|COG2127===ATP-dependent Clp protease adapter protein ClpS	COG2127===ATP-dependent Clp protease adapter protein ClpS	Helicobacter	Helicobacter_pylori	pylori	pylori	24770	25215	22869	25183	25460	24659	SA301A	SA	+	+	-	TD_011					Gastric	Gastric	Human, Rhesus Macaque
2620922321	Helicobacter pylori SA301C	2619619190	2620922322	2620922320	137	>Cluster 22	GISVIGSESHQ	6_7_8_37_106_107_109_110_120_121_122	N	12	11	GA_32:111						pfam00582===Usp		pfam02617===ClpS	COG0000===No Protein Domain Prediction|COG2127===ATP-dependent Clp protease adapter protein ClpS	COG2127===ATP-dependent Clp protease adapter protein ClpS	Helicobacter	Helicobacter_pylori	pylori	pylori	24847	25292	22946	25260	25537	24736	SA301C	SA	+	+	-	TD_011					Gastric	Gastric	Human, Rhesus Macaque
2620923609	Helicobacter pylori SA302A	2619619191	2620923610	2620923608	137	>Cluster 22	GISVIGSESHQ	6_7_8_37_106_107_109_110_120_121_122	N	12	11	GA_-73069:15						pfam00582===Usp	pfam02617===ClpS	pfam01420===Methylase_S	COG0000===No Protein Domain Prediction|COG2127===ATP-dependent Clp protease adapter protein ClpS	COG2127===ATP-dependent Clp protease adapter protein ClpS	Helicobacter	Helicobacter_pylori	pylori	pylori	72658	2	72362	73071	724	72643	SA302A	SA	-	+	-	TD_110					Gastric	Gastric	Human, Rhesus Macaque
2620924918	Helicobacter pylori SA30A	2619619192	2620924919	2620924917	137	>Cluster 22	GISVIGSESHQ	6_7_8_37_106_107_109_110_120_121_122	N	12	11	GA_32:111						pfam00582===Usp	pfam02617===ClpS		COG0000===No Protein Domain Prediction|COG2127===ATP-dependent Clp protease adapter protein ClpS	COG2127===ATP-dependent Clp protease adapter protein ClpS	Helicobacter	Helicobacter_pylori	pylori	pylori	150140	150664	149863	150553	150930	150108	SA30A	SA	-	+	-	TD_110					Gastric	Gastric	Human, Rhesus Macaque
2620926634	Helicobacter pylori SA30C	2619619193	2620926635	2620926633	137	>Cluster 22	GISVIGSESHQ	6_7_8_37_106_107_109_110_120_121_122	N	12	11	GA_32:111	hspAfrica1SAfrica	GCA_000476875.1 [https://www.ncbi.nlm.nih.gov/datasets/genome/GCA_000476875.1/]	https://www.ncbi.nlm.nih.gov/datasets/genome/GCA_000476875.1/	South Africa	NCBI	pfam00582===Usp	pfam02617===ClpS		COG0000===No Protein Domain Prediction|COG2127===ATP-dependent Clp protease adapter protein ClpS	COG2127===ATP-dependent Clp protease adapter protein ClpS	Helicobacter	Helicobacter_pylori	pylori	pylori	92298	92822	92021	92711	93088	92266	SA30C	SA	-	+	-	TD_110					Gastric	Gastric	Human, Rhesus Macaque
2620928519	Helicobacter pylori SA35C	2619619194	2620928520	2620928518	137	>Cluster 22	GISVIGSESHQ	6_7_8_37_106_107_109_110_120_121_122	N	12	11	GA_32:111	hspAfrica1SAfrica	GCA_000604265.1 [https://www.ncbi.nlm.nih.gov/datasets/genome/GCA_000604265.1/]	https://www.ncbi.nlm.nih.gov/datasets/genome/GCA_000604265.1/	South Africa	NCBI	pfam00582===Usp	pfam02617===ClpS		COG0000===No Protein Domain Prediction|COG2127===ATP-dependent Clp protease adapter protein ClpS	COG2127===ATP-dependent Clp protease adapter protein ClpS	Helicobacter	Helicobacter_pylori	pylori	pylori	92404	92928	92127	92817	93194	92372	SA35C	SA	-	+	-	TD_110					Gastric	Gastric	Human, Rhesus Macaque
2620929862	Helicobacter pylori SA36C	2619619195	2620929863	2620929861	137	>Cluster 138	GISVIGSESHQ	6_7_8_37_106_107_109_110_120_121_122	N	12	11	GA_32:126						pfam00582===Usp	pfam02617===ClpS		COG0000===No Protein Domain Prediction|COG2127===ATP-dependent Clp protease adapter protein ClpS	COG2127===ATP-dependent Clp protease adapter protein ClpS	Helicobacter	Helicobacter_pylori	pylori	pylori	201176	201715	200899	201589	203448	201144	SA36C	SA	-	+	-	TD_110					Gastric	Gastric	Human, Rhesus Macaque
2620931365	Helicobacter pylori SA37A	2619619196	2620931366	2620931364	137	>Cluster 103	GISVIGSESHQ	6_7_8_37_106_107_109_110_120_121_122	N	12	11	GA_15:107						pfam00582===Usp		pfam02617===ClpS	COG0000===No Protein Domain Prediction|COG2127===ATP-dependent Clp protease adapter protein ClpS	COG2127===ATP-dependent Clp protease adapter protein ClpS	Helicobacter	Helicobacter_pylori	pylori	pylori	108317	108745	106498	108730	109020	108210	SA37A	SA	+	+	-	TD_011					Gastric	Gastric	Human, Rhesus Macaque
2620932693	Helicobacter pylori SA37C	2619619197	2620932694	2620932692	137	>Cluster 103	GISVIGSESHQ	6_7_8_37_106_107_109_110_120_121_122	N	12	11	GA_15:107						pfam00582===Usp		pfam02617===ClpS	COG0000===No Protein Domain Prediction|COG2127===ATP-dependent Clp protease adapter protein ClpS	COG2127===ATP-dependent Clp protease adapter protein ClpS	Helicobacter	Helicobacter_pylori	pylori	pylori	84428	84856	82609	84841	85131	84321	SA37C	SA	+	+	-	TD_011					Gastric	Gastric	Human, Rhesus Macaque
2620934589	Helicobacter pylori SA40A	2619619198	2620934590	2620934588	137	>Cluster 138	GISVIGSESHQ	6_7_8_37_106_107_109_110_120_121_122	N	12	11	GA_32:126						pfam00582===Usp		pfam02617===ClpS	COG0000===No Protein Domain Prediction|COG2127===ATP-dependent Clp protease adapter protein ClpS	COG2127===ATP-dependent Clp protease adapter protein ClpS	Helicobacter	Helicobacter_pylori	pylori	pylori	10992	11437	9133	11405	11682	10866	SA40A	SA	+	+	-	TD_011					Gastric	Gastric	Human, Rhesus Macaque
2620936415	Helicobacter pylori SA40C	2619619199	2620936416	2620936414	137	>Cluster 138	GISVIGSESHQ	6_7_8_37_106_107_109_110_120_121_122	N	12	11	GA_-19314:32						pfam00582===Usp	pfam01367===5_3_exonuc<<>>pfam00476===DNA_pol_A<<>>pfam02739===5_3_exonuc_N	pfam02617===ClpS	COG0749===DNA polymerase I - 3'-5' exonuclease and polymerase domains|COG2127===ATP-dependent Clp protease adapter protein ClpS	COG2127===ATP-dependent Clp protease adapter protein ClpS	Helicobacter	Helicobacter_pylori	pylori	pylori	72	517	16750	485	762	19386	SA40C	SA	+	+	-	TD_011					Gastric	Gastric	Human, Rhesus Macaque
2620937666	Helicobacter pylori SA45A	2619619200	2620937667	2620937665	137	>Cluster 22	GISVIGSESHQ	6_7_8_37_106_107_109_110_120_121_122	N	12	11	GA_32:111						pfam00582===Usp	pfam02617===ClpS		COG0000===No Protein Domain Prediction|COG2127===ATP-dependent Clp protease adapter protein ClpS	COG2127===ATP-dependent Clp protease adapter protein ClpS	Helicobacter	Helicobacter_pylori	pylori	pylori	19208	19732	18931	19621	19998	19176	SA45A	SA	-	+	-	TD_110					Gastric	Gastric	Human, Rhesus Macaque
2620939277	Helicobacter pylori SA45C	2619619201	2620939278	2620939276	137	>Cluster 22	GISVIGSESHQ	6_7_8_37_106_107_109_110_120_121_122	N	12	11	GA_32:111	hspAfrica1SAfrica	GCA_000476975.1 [https://www.ncbi.nlm.nih.gov/datasets/genome/GCA_000476975.1/]	https://www.ncbi.nlm.nih.gov/datasets/genome/GCA_000476975.1/	South Africa	NCBI	pfam00582===Usp		pfam02617===ClpS	COG0000===No Protein Domain Prediction|COG2127===ATP-dependent Clp protease adapter protein ClpS	COG2127===ATP-dependent Clp protease adapter protein ClpS	Helicobacter	Helicobacter_pylori	pylori	pylori	109757	110202	109380	110170	110447	109646	SA45C	SA	+	+	-	TD_011					Gastric	Gastric	Human, Rhesus Macaque
2620940787	Helicobacter pylori SA46A	2619619202	2620940788	2620940786	137	>Cluster 22	GISVIGSESHQ	6_7_8_37_106_107_109_110_120_121_122	N	12	11	GA_32:111						pfam00582===Usp		pfam02617===ClpS	COG0000===No Protein Domain Prediction|COG2127===ATP-dependent Clp protease adapter protein ClpS	COG2127===ATP-dependent Clp protease adapter protein ClpS	Helicobacter	Helicobacter_pylori	pylori	pylori	60786	61231	60409	61199	61476	60675	SA46A	SA	+	+	-	TD_011					Gastric	Gastric	Human, Rhesus Macaque
2620942458	Helicobacter pylori SA46C	2619619203	2620942459	2620942457	137	>Cluster 22	GISVIGSESHQ	6_7_8_37_106_107_109_110_120_121_122	N	12	11	GA_32:111	hspAfrica1SAfrica	GCA_000475875.1 [https://www.ncbi.nlm.nih.gov/datasets/genome/GCA_000475875.1/]	https://www.ncbi.nlm.nih.gov/datasets/genome/GCA_000475875.1/	South Africa	NCBI	pfam00582===Usp		pfam02617===ClpS	COG0000===No Protein Domain Prediction|COG2127===ATP-dependent Clp protease adapter protein ClpS	COG2127===ATP-dependent Clp protease adapter protein ClpS	Helicobacter	Helicobacter_pylori	pylori	pylori	62087	62532	61710	62500	62777	61976	SA46C	SA	+	+	-	TD_011					Gastric	Gastric	Human, Rhesus Macaque
2620944336	Helicobacter pylori SA47A	2619619204	2620944337	2620944335	137	>Cluster 103	GISVIGSESHQ	6_7_8_37_106_107_109_110_120_121_122	N	12	11	GA_44:126						pfam00582===Usp	pfam02617===ClpS		COG0000===No Protein Domain Prediction|COG2127===ATP-dependent Clp protease adapter protein ClpS	COG2127===ATP-dependent Clp protease adapter protein ClpS	Helicobacter	Helicobacter_pylori	pylori	pylori	60483	61022	60194	60896	62758	60439	SA47A	SA	-	+	-	TD_110					Gastric	Gastric	Human, Rhesus Macaque
2620946037	Helicobacter pylori SA47C	2619619205	2620946038	2620946036	137	>Cluster 103	GISVIGSESHQ	6_7_8_37_106_107_109_110_120_121_122	N	12	11	GA_44:126						pfam00582===Usp	pfam02617===ClpS		COG0000===No Protein Domain Prediction|COG2127===ATP-dependent Clp protease adapter protein ClpS	COG2127===ATP-dependent Clp protease adapter protein ClpS	Helicobacter	Helicobacter_pylori	pylori	pylori	60458	60997	60169	60871	62733	60414	SA47C	SA	-	+	-	TD_110					Gastric	Gastric	Human, Rhesus Macaque
2628335241	Helicobacter pylori 655/99	2627853642	2628335242	2628335240	137	>Cluster 102	GISVIGSESHQ	6_7_8_37_106_107_109_110_120_121_122	N	12	11	GA_21:108						pfam00582===Usp	pfam02617===ClpS		COG0000===No Protein Domain Prediction|COG2127===ATP-dependent Clp protease adapter protein ClpS	COG2127===ATP-dependent Clp protease adapter protein ClpS	Helicobacter	Helicobacter_pylori	pylori	pylori	24313	24834	24023	24726	25952	24292	655/99	-99	-	+	-	TD_110					Gastric	Gastric	Human, Rhesus Macaque
2628552426	Helicobacter pylori 1846/05	2627853689	2628552427	2628552425	137	>Cluster 102	GISVIGSESHQ	6_7_8_37_106_107_109_110_120_121_122	N	12	11	GA_15:109						pfam00582===Usp	pfam02617===ClpS		COG0000===No Protein Domain Prediction|COG2127===ATP-dependent Clp protease adapter protein ClpS	COG2127===ATP-dependent Clp protease adapter protein ClpS	Helicobacter	Helicobacter_pylori	pylori	pylori	54421	54943	54131	54834	56712	54406	1846/05	----/05	-	+	-	TD_110					Gastric	Gastric	Human, Rhesus Macaque
2629454207	Helicobacter pylori 26695-1MET	2627853905	2629454208	2629454206	137	>Cluster 22	GISVIGSESHQ	6_7_8_37_106_107_109_110_120_121_122	N	12	11	GA_31:109						pfam00582===Usp	pfam02617===ClpS		COG0000===No Protein Domain Prediction|COG2127===ATP-dependent Clp protease adapter protein ClpS	COG2127===ATP-dependent Clp protease adapter protein ClpS	Helicobacter	Helicobacter_pylori	pylori	pylori	1576239	1576761	1575933	1576652	1578542	1576208	26695-1MET	26695	-	+	-	TD_110					Gastric	Gastric	Human, Rhesus Macaque
2629455351	Helicobacter pylori 499/02	2627853906	2629455352	2629455350	137	>Cluster 102	GISVIGSESHQ	6_7_8_37_106_107_109_110_120_121_122	N	12	11	GA_15:109						pfam00582===Usp		pfam02617===ClpS	COG0000===No Protein Domain Prediction|COG2127===ATP-dependent Clp protease adapter protein ClpS	COG2127===ATP-dependent Clp protease adapter protein ClpS	Helicobacter	Helicobacter_pylori	pylori	pylori	41529	41957	39615	41942	42232	41420	499/02	499/02	+	+	-	TD_011					Gastric	Gastric	Human, Rhesus Macaque
2629958804	Helicobacter pylori Taiwan-47	2627854035	2629958805	2629958803	137	>Cluster 22	GISVIGSESHQ	6_7_8_37_106_107_109_110_120_121_122	N	12	11	GA_27:148						pfam00582===Usp		pfam02617===ClpS	COG0000===No Protein Domain Prediction|COG2127===ATP-dependent Clp protease adapter protein ClpS	COG2127===ATP-dependent Clp protease adapter protein ClpS	Helicobacter	Helicobacter_pylori	pylori	pylori	12211	12651	11899	12624	12920	12063	Taiwan-47	Taiwan-47	+	+	-	TD_011					Gastric	Gastric	Human, Rhesus Macaque
2630000175	Helicobacter pylori 1198/04	2627854046	2630000176	2630000174	137	>Cluster 99	GISVIGSESHQ	6_7_8_37_106_107_109_110_120_121_122	N	12	11	GA_31:108						pfam00582===Usp		pfam02617===ClpS	COG0000===No Protein Domain Prediction|COG2127===ATP-dependent Clp protease adapter protein ClpS	COG2127===ATP-dependent Clp protease adapter protein ClpS	Helicobacter	Helicobacter_pylori	pylori	pylori	6311	6755	4506	6724	7030	6203	1198/04	Over04	+	+	-	TD_011					Gastric	Gastric	Human, Rhesus Macaque
2630717613	Helicobacter pylori Manado-1	2627854228	2630717614	2630717612	137	>Cluster 22	GISVIGSESHQ	6_7_8_37_106_107_109_110_120_121_122	N	12	11	GA_21:147						pfam00582===Usp	pfam02617===ClpS		COG0000===No Protein Domain Prediction|COG2127===ATP-dependent Clp protease adapter protein ClpS	COG2127===ATP-dependent Clp protease adapter protein ClpS	Helicobacter	Helicobacter_pylori	pylori	pylori	94757	95317	94461	95170	95715	94736	Manado-1	Manado-1	-	+	-	TD_110					Gastric	Gastric	Human, Rhesus Macaque
2630732430	Helicobacter pylori 1152/04	2627854232	2630732431	2630732429	137	>Cluster 102	GISVIGSESHQ	6_7_8_37_106_107_109_110_120_121_122	N	12	11	GA_15:111						pfam00582===Usp		pfam02617===ClpS	COG0000===No Protein Domain Prediction|COG2127===ATP-dependent Clp protease adapter protein ClpS	COG2127===ATP-dependent Clp protease adapter protein ClpS	Helicobacter	Helicobacter_pylori	pylori	pylori	132115	132543	130220	132528	132818	132004	1152/04	Over04	+	+	-	TD_011					Gastric	Gastric	Human, Rhesus Macaque
2632510033	Helicobacter pylori UM045	2630968611	2632510034	2632510032	137	>Cluster 130	GISVIGSESHQ	6_7_8_37_106_107_109_110_120_121_122	N	12	11	GA_15:110						pfam00582===Usp		pfam02617===ClpS	COG0000===No Protein Domain Prediction|COG2127===ATP-dependent Clp protease adapter protein ClpS	COG2127===ATP-dependent Clp protease adapter protein ClpS	Helicobacter	Helicobacter_pylori	pylori	pylori	231875	232303	230038	232288	232578	231765	UM045	UM	+	+	-	TD_011					Gastric	Gastric	Human, Rhesus Macaque
2633343392	Helicobacter pylori Hp238	2630968812	2633343393	2633343391	111	>Cluster 179						GA_81:147						pfam00582===Usp		pfam02617===ClpS	COG0000===No Protein Domain Prediction|COG2127===ATP-dependent Clp protease adapter protein ClpS	COG2127===ATP-dependent Clp protease adapter protein ClpS	Helicobacter	Helicobacter_pylori	pylori	pylori	146733	147149	146494	147068	147442	146586	Hp238	Hp238	+	+	-	TD_011					Gastric	Gastric	Human, Rhesus Macaque
2635938448	Helicobacter pylori UM291	2634166498	2635938449	2635938447	137	>Cluster 145	GISVIGSESHQ	6_7_8_37_106_107_109_110_120_121_122	N	12	11	GA_2:146						pfam00582===Usp	pfam02617===ClpS		COG0000===No Protein Domain Prediction|COG2127===ATP-dependent Clp protease adapter protein ClpS	COG2127===ATP-dependent Clp protease adapter protein ClpS	Helicobacter	Helicobacter_pylori	pylori	pylori	201087	201646	200792	201500	201807	201085	UM291	UM	-	+	-	TD_110					Gastric	Gastric	Human, Rhesus Macaque
2635944294	Helicobacter pylori UM520	2634166500	2635944295	2635944293	137	>Cluster 22	GISVIGSESHQ	6_7_8_37_106_107_109_110_120_121_122	N	12	11	GA_2:107						pfam00582===Usp		pfam02617===ClpS	COG0000===No Protein Domain Prediction|COG2127===ATP-dependent Clp protease adapter protein ClpS	COG2127===ATP-dependent Clp protease adapter protein ClpS	Helicobacter	Helicobacter_pylori	pylori	pylori	13407	13822	11585	13820	14115	13300	UM520	UM	+	+	-	TD_011					Gastric	Gastric	Human, Rhesus Macaque
2636623942	Helicobacter pylori UM087	2636415449	2636623943	2636623941	137	>Cluster 102	GISVIGSESHQ	6_7_8_37_106_107_109_110_120_121_122	N	12	11	GA_53:108						pfam00582===Usp	pfam02617===ClpS		COG0000===No Protein Domain Prediction|COG2127===ATP-dependent Clp protease adapter protein ClpS	COG2127===ATP-dependent Clp protease adapter protein ClpS	Helicobacter	Helicobacter_pylori	pylori	pylori	85550	86071	85252	85963	87837	85497	UM087	UM	-	+	-	TD_110					Gastric	Gastric	Human, Rhesus Macaque
2636841489	Helicobacter pylori UM209	2636415502	2636841490	2636841488	137	>Cluster 135	GISVIGSESHQ	6_7_8_37_106_107_109_110_120_121_122	N	12	11	GA_15:109						pfam00582===Usp	pfam02617===ClpS		COG0000===No Protein Domain Prediction|COG2127===ATP-dependent Clp protease adapter protein ClpS	COG2127===ATP-dependent Clp protease adapter protein ClpS	Helicobacter	Helicobacter_pylori	pylori	pylori	61237	61759	60947	61650	63507	61222	UM209	UM	-	+	-	TD_110					Gastric	Gastric	Human, Rhesus Macaque
2637016172	Helicobacter pylori UM211	2636415548	2637016173	2637016171	137	>Cluster 102	GISVIGSESHQ	6_7_8_37_106_107_109_110_120_121_122	N	12	11	GA_23:110						pfam00582===Usp	pfam02617===ClpS		COG0000===No Protein Domain Prediction|COG2127===ATP-dependent Clp protease adapter protein ClpS	COG2127===ATP-dependent Clp protease adapter protein ClpS	Helicobacter	Helicobacter_pylori	pylori	pylori	93634	94157	93336	94047	95869	93611	UM211	UM	-	+	-	TD_110					Gastric	Gastric	Human, Rhesus Macaque
2637028102	Helicobacter pylori UM202	2636415551	2637028103	2637028101	137	>Cluster 22	GISVIGSESHQ	6_7_8_37_106_107_109_110_120_121_122	N	12	11	GA_23:111						pfam00582===Usp	pfam02617===ClpS		COG0000===No Protein Domain Prediction|COG2127===ATP-dependent Clp protease adapter protein ClpS	COG2127===ATP-dependent Clp protease adapter protein ClpS	Helicobacter	Helicobacter_pylori	pylori	pylori	21582	22106	21284	21995	23890	21559	UM202	UM	-	+	-	TD_110					Gastric	Gastric	Human, Rhesus Macaque
2637145304	Helicobacter pylori UM139	2636415581	2637145305	2637145303	137	>Cluster 102	GISVIGSESHQ	6_7_8_37_106_107_109_110_120_121_122	N	12	11	GA_23:110						pfam00582===Usp	pfam02617===ClpS		COG0000===No Protein Domain Prediction|COG2127===ATP-dependent Clp protease adapter protein ClpS	COG2127===ATP-dependent Clp protease adapter protein ClpS	Helicobacter	Helicobacter_pylori	pylori	pylori	52199	52722	51901	52612	53291	52176	UM139	UM	-	+	-	TD_110					Gastric	Gastric	Human, Rhesus Macaque
2638236997	Helicobacter pylori UM228	2636415842	2638236998	2638236996	137	>Cluster 102	GISVIGSESHQ	6_7_8_37_106_107_109_110_120_121_122	N	12	11	GA_53:108						pfam00582===Usp	pfam02617===ClpS		COG0000===No Protein Domain Prediction|COG2127===ATP-dependent Clp protease adapter protein ClpS	COG2127===ATP-dependent Clp protease adapter protein ClpS	Helicobacter	Helicobacter_pylori	pylori	pylori	79647	80168	79349	80060	81883	79594	UM228	UM	-	+	-	TD_110					Gastric	Gastric	Human, Rhesus Macaque
2641107552	Helicobacter pylori UM300	2639762880	2641107553	2641107551	137	>Cluster 22	GISVIGSESHQ	6_7_8_37_106_107_109_110_120_121_122	N	12	11	GA_2:108						pfam00582===Usp	pfam02617===ClpS		COG0000===No Protein Domain Prediction|COG2127===ATP-dependent Clp protease adapter protein ClpS	COG2127===ATP-dependent Clp protease adapter protein ClpS	Helicobacter	Helicobacter_pylori	pylori	pylori	61517	62038	61219	61930	63822	61515	UM300	UM	-	+	-	TD_110					Gastric	Gastric	Human, Rhesus Macaque
2641177340	Helicobacter pylori UM163	2639762898	2641177341	2641177339	99	>Cluster 22						GA_-6659:21						pfam00582===Usp		pfam02617===ClpS	COG0000===No Protein Domain Prediction|COG2127===ATP-dependent Clp protease adapter protein ClpS	COG2127===ATP-dependent Clp protease adapter protein ClpS	Helicobacter	Helicobacter_pylori	pylori	pylori	331	651	6400	630	926	6990	UM163	UM	+	+	-	TD_011					Gastric	Gastric	Human, Rhesus Macaque
2641177784	Helicobacter pylori UM163	2639762898	2641177785	2641177783	121	>Cluster 22						GA_69:147						pfam00582===Usp		pfam02617===ClpS	COG0000===No Protein Domain Prediction|COG0000===No Protein Domain Prediction	COG0000===No Protein Domain Prediction	Helicobacter	Helicobacter_pylori	pylori	pylori	12939	13373	12700	13304	13588	12792	UM163	UM	+	+	-	TD_011					Gastric	Gastric	Human, Rhesus Macaque
2642093536	Helicobacter pylori UM165	2639763125	2642093537	2642093535	137	>Cluster 22	GISVIGSESHQ	6_7_8_37_106_107_109_110_120_121_122	N	12	11	GA_2:147						pfam00582===Usp	pfam02617===ClpS		COG0000===No Protein Domain Prediction|COG2127===ATP-dependent Clp protease adapter protein ClpS	COG2127===ATP-dependent Clp protease adapter protein ClpS	Helicobacter	Helicobacter_pylori	pylori	pylori	170781	171341	170483	171194	171694	170779	UM165	UM	-	+	-	TD_110					Gastric	Gastric	Human, Rhesus Macaque
2642235605	Helicobacter pylori UM158	2639763157	2642235606	2642235604	137	>Cluster 114	GISVIGSESHQ	6_7_8_37_106_107_109_110_120_121_122	N	12	11	GA_2:185						pfam00582===Usp	pfam02617===ClpS		COG0000===No Protein Domain Prediction|COG2127===ATP-dependent Clp protease adapter protein ClpS	COG2127===ATP-dependent Clp protease adapter protein ClpS	Helicobacter	Helicobacter_pylori	pylori	pylori	58928	59526	58630	59341	59879	58926	UM158	UM	-	+	-	TD_110					Gastric	Gastric	Human, Rhesus Macaque
2642277182	Helicobacter pylori UM196	2639763168	2642277183	2642277181	137	>Cluster 22	GISVIGSESHQ	6_7_8_37_106_107_109_110_120_121_122	N	12	11	GA_2:110						pfam00582===Usp	pfam02617===ClpS		COG0000===No Protein Domain Prediction|COG2127===ATP-dependent Clp protease adapter protein ClpS	COG2127===ATP-dependent Clp protease adapter protein ClpS	Helicobacter	Helicobacter_pylori	pylori	pylori	75783	76306	75488	76196	76398	75781	UM196	UM	-	+	-	TD_110					Gastric	Gastric	Human, Rhesus Macaque
2645856777	Helicobacter pylori UM131	2645727530	2645856778	2645856776	137	>Cluster 22	GISVIGSESHQ	6_7_8_37_106_107_109_110_120_121_122	N	12	11	GA_2:108						pfam00582===Usp	pfam02617===ClpS		COG0000===No Protein Domain Prediction|COG2127===ATP-dependent Clp protease adapter protein ClpS	COG2127===ATP-dependent Clp protease adapter protein ClpS	Helicobacter	Helicobacter_pylori	pylori	pylori	149915	150436	149617	150328	152151	149913	UM131	UM	-	+	-	TD_110					Gastric	Gastric	Human, Rhesus Macaque
2646241934	Helicobacter pullorum 229334/12	2645727621	2646241935	2646241933	274	>Cluster 6	ATDIVGTGGSVT	8_9_10_38_100_101_103_104_115_116_117_118	Y	12	12	GA_11:243						pfam00582===Usp	pfam03772===Competence	pfam15738===YafQ_toxin	COG0000===No Protein Domain Prediction|COG3041===mRNA-degrading endonuclease (mRNA interferase) YafQ, toxin component of the YafQ-DinJ toxin-antitoxin module	COG0000===No Protein Domain Prediction|COG3041===mRNA-degrading endonuclease (mRNA interferase) YafQ, toxin component of the YafQ-DinJ toxin-antitoxin module	Helicobacter	Helicobacter_pullorum	pullorum	pullorum	42030	43097	40736	42854	43372	42019	229334/12	229---/12	-	-	-	TD_111				9	Enterohepatic	EHS 1	Chicken and Hen
2646243443	Helicobacter pullorum 229334/12	2645727621	2646243444	2646243442	138	>Cluster 47	AVDVIGSETNQ	7_8_9_38_107_108_110_111_121_122_123	N	12	11	GA_127:164						pfam00582===Usp	pfam13537===GATase_7<<>>pfam00733===Asn_synthase	pfam00015===MCPsignal	COG0000===No Protein Domain Prediction|COG0367===Asparagine synthetase B (glutamine-hydrolyzing)	COG0367===Asparagine synthetase B (glutamine-hydrolyzing)	Helicobacter	Helicobacter_pullorum	pullorum	pullorum	24606	25186	22644	25022	27192	24479	229334/12	229---/12	+	-	+	TD_110			2		Enterohepatic	EHS 1	Chicken and Hen
2646353039	Helicobacter pylori 228/99	2645727646	2646353040	2646353038	137	>Cluster 22	GISVIGSESHQ	6_7_8_37_106_107_109_110_120_121_122	N	12	11	GA_15:110						pfam00582===Usp		pfam02617===ClpS	COG0000===No Protein Domain Prediction|COG2127===ATP-dependent Clp protease adapter protein ClpS	COG2127===ATP-dependent Clp protease adapter protein ClpS	Helicobacter	Helicobacter_pylori	pylori	pylori	105996	106424	104111	106409	106699	105886	228/99	-99	+	+	-	TD_011					Gastric	Gastric	Human, Rhesus Macaque
2646628153	Helicobacter pylori UM096	2645727707	2646628154	2646628152	137	>Cluster 22	GISVIGSESHQ	6_7_8_37_106_107_109_110_120_121_122	N	12	11	GA_2:276						pfam00582===Usp		pfam02617===ClpS	COG0000===No Protein Domain Prediction|COG2127===ATP-dependent Clp protease adapter protein ClpS	COG2127===ATP-dependent Clp protease adapter protein ClpS	Helicobacter	Helicobacter_pylori	pylori	pylori	160257	160672	159613	160670	160965	159981	UM096	UM	+	+	-	TD_011					Gastric	Gastric	Human, Rhesus Macaque
2646794861	Helicobacter pylori 1786/05	2645727746	2646794862	2646794860	137	>Cluster 102	GISVIGSESHQ	6_7_8_37_106_107_109_110_120_121_122	N	12	11	GA_15:109						pfam00582===Usp		pfam02617===ClpS	COG0000===No Protein Domain Prediction|COG2127===ATP-dependent Clp protease adapter protein ClpS	COG2127===ATP-dependent Clp protease adapter protein ClpS	Helicobacter	Helicobacter_pylori	pylori	pylori	195	623	3	608	898	86	1786/05	----/05	+	+	-	TD_011					Gastric	Gastric	Human, Rhesus Macaque
2647239333	Helicobacter pylori UM229S	2645727851	2647239334	2647239332	137	>Cluster 22	GISVIGSESHQ	6_7_8_37_106_107_109_110_120_121_122	N	12	11	GA_2:472						pfam00582===Usp		pfam02617===ClpS	COG0000===No Protein Domain Prediction|COG2127===ATP-dependent Clp protease adapter protein ClpS	COG2127===ATP-dependent Clp protease adapter protein ClpS	Helicobacter	Helicobacter_pylori	pylori	pylori	10167	10582	9396	10580	10875	9695	UM229S	UM	+	+	-	TD_011					Gastric	Gastric	Human, Rhesus Macaque
2647383871	Helicobacter pylori 207/99	2645727881	2647383872	2647383870	137	>Cluster 22	GISVIGSESHQ	6_7_8_37_106_107_109_110_120_121_122	N	12	11	GA_15:109						pfam00582===Usp		pfam02617===ClpS	COG0000===No Protein Domain Prediction|COG2127===ATP-dependent Clp protease adapter protein ClpS	COG2127===ATP-dependent Clp protease adapter protein ClpS	Helicobacter	Helicobacter_pylori	pylori	pylori	98238	98666	97206	98651	98941	98129	207/99	Over99	+	+	-	TD_011					Gastric	Gastric	Human, Rhesus Macaque
2647731632	Helicobacter pullorum 229254/12	2645727962	2647731633	2647731631	274	>Cluster 7	ATDIVGTGGSVT	8_9_10_38_100_101_103_104_115_116_117_118	Y	12	12	GA_11:245						pfam00582===Usp	pfam03772===Competence	pfam15738===YafQ_toxin	COG0000===No Protein Domain Prediction|COG3041===mRNA-degrading endonuclease (mRNA interferase) YafQ, toxin component of the YafQ-DinJ toxin-antitoxin module	COG0000===No Protein Domain Prediction|COG3041===mRNA-degrading endonuclease (mRNA interferase) YafQ, toxin component of the YafQ-DinJ toxin-antitoxin module	Helicobacter	Helicobacter_pullorum	pullorum	pullorum	30151	31220	28857	30975	31495	30140	229254/12	229---/12	-	-	-	TD_111				9	Enterohepatic	EHS 1	Chicken and Hen
2647731677	Helicobacter pullorum 229254/12	2645727962	2647731678	2647731676	138	>Cluster 38	AVDVIGSETNQ	7_8_9_38_107_108_110_111_121_122_123	N	12	11	GA_126:161						pfam00582===Usp	pfam13537===GATase_7<<>>pfam00733===Asn_synthase	pfam00015===MCPsignal	COG0000===No Protein Domain Prediction|COG0367===Asparagine synthetase B (glutamine-hydrolyzing)	COG0367===Asparagine synthetase B (glutamine-hydrolyzing)	Helicobacter	Helicobacter_pullorum	pullorum	pullorum	20822	21399	18861	21238	23405	20696	229254/12	229---/12	+	-	+	TD_110			2		Enterohepatic	EHS 1	Chicken and Hen
2647831505	Helicobacter pylori 7.13	2645727988	2647831506	2647831504	137	>Cluster 22	GISVIGSESHQ	6_7_8_37_106_107_109_110_120_121_122	N	12	11	GA_15:111						pfam00582===Usp	pfam02617===ClpS		COG0000===No Protein Domain Prediction|COG2127===ATP-dependent Clp protease adapter protein ClpS	COG2127===ATP-dependent Clp protease adapter protein ClpS	Helicobacter	Helicobacter_pylori	pylori	pylori	16656	17180	16366	17069	18898	16641	7.13	7.13	-	+	-	TD_110					Gastric	Gastric	Human, Rhesus Macaque
2648551602	Helicobacter heilmannii ASB1.4	2648501112	2648551603	2648551601	138	>Cluster 46	GISVIGSEGSHQ	7_8_9_38_107_108_110_111_120_121_122_123	N	12	12	GA_0:117						pfam00582===Usp	pfam13500===AAA_26	pfam00004===AAA<<>>pfam07724===AAA_2<<>>pfam17871===AAA_lid_9<<>>pfam02861===Clp_N<<>>pfam10431===ClpB_D2-small	COG0132===Dethiobiotin synthetase|COG0542===ATP-dependent Clp protease ATP-binding subunit ClpA	COG0542===ATP-dependent Clp protease ATP-binding subunit ClpA	Helicobacter	Helicobacter_heilmannii	heilmannii	heilmannii	131477	131893	130701	131893	134121	131360	ASB1.4	ASB	+	+	-	TD_011					Gastric	Gastric	Human, nonhuman primate
2648824983	Helicobacter pylori UM370	2648501175	2648824984	2648824982	137	>Cluster 22	GISVIGSESHQ	6_7_8_37_106_107_109_110_120_121_122	N	12	11	GA_15:107						pfam00582===Usp		pfam02617===ClpS	COG0000===No Protein Domain Prediction|COG2127===ATP-dependent Clp protease adapter protein ClpS	COG2127===ATP-dependent Clp protease adapter protein ClpS	Helicobacter	Helicobacter_pylori	pylori	pylori	13810	14238	11997	14223	14513	13703	UM370	UM	+	+	-	TD_011					Gastric	Gastric	Human, Rhesus Macaque
2648942215	Helicobacter pylori 26695-1	2648501200	2648942216	2648942214	137	>Cluster 22	GISVIGSESHQ	6_7_8_37_106_107_109_110_120_121_122	N	12	11	GA_31:109						pfam00582===Usp	pfam02617===ClpS		COG0000===No Protein Domain Prediction|COG2127===ATP-dependent Clp protease adapter protein ClpS	COG2127===ATP-dependent Clp protease adapter protein ClpS	Helicobacter	Helicobacter_pylori	pylori	pylori	1576514	1577036	1576208	1576927	1578817	1576483	26695-1	26695	-	+	-	TD_110					Gastric	Gastric	Human, Rhesus Macaque
2649185635	Helicobacter pylori UM119	2648501256	2649185636	2649185634	137	>Cluster 22	GISVIGSESHQ	6_7_8_37_106_107_109_110_120_121_122	N	12	11	GA_2:146						pfam00582===Usp	pfam02617===ClpS		COG0000===No Protein Domain Prediction|COG2127===ATP-dependent Clp protease adapter protein ClpS	COG2127===ATP-dependent Clp protease adapter protein ClpS	Helicobacter	Helicobacter_pylori	pylori	pylori	112602	113161	112307	113015	113502	112600	UM119	UM	-	+	-	TD_110					Gastric	Gastric	Human, Rhesus Macaque
2649434353	Helicobacter pylori 22	2648501319	2649434354	2649434352	137	>Cluster 102	GISVIGSESHQ	6_7_8_37_106_107_109_110_120_121_122	N	12	11	GA_15:109						pfam00582===Usp	pfam02617===ClpS		COG0000===No Protein Domain Prediction|COG2127===ATP-dependent Clp protease adapter protein ClpS	COG2127===ATP-dependent Clp protease adapter protein ClpS	Helicobacter	Helicobacter_pylori	pylori	pylori	15995	16517	15705	16408	18289	15980	22	22	-	+	-	TD_110					Gastric	Gastric	Human, Rhesus Macaque
2650868549	Helicobacter pylori UM171S	2648501688	2650868550	2650868548	137	>Cluster 146	GISVIGSESHQ	6_7_8_37_106_107_109_110_120_121_122	N	12	11	GA_-88687:2						pfam00582===Usp	pfam02617===ClpS		COG0000===No Protein Domain Prediction|COG2127===ATP-dependent Clp protease adapter protein ClpS	COG2127===ATP-dependent Clp protease adapter protein ClpS	Helicobacter	Helicobacter_pylori	pylori	pylori	88596	322	88301	89009	450	88594	UM171S	UM	-	+	-	TD_110					Gastric	Gastric	Human, Rhesus Macaque
2650869734	Helicobacter pylori UM171S	2648501688	2650869735	2650869733	121	>Cluster 22						GA_50:109						pfam00582===Usp		pfam02617===ClpS	COG0000===No Protein Domain Prediction|COG0000===No Protein Domain Prediction	COG0000===No Protein Domain Prediction	Helicobacter	Helicobacter_pylori	pylori	pylori	5653	6068	5209	6018	6382	5544	UM171S	UM	+	+	-	TD_011					Gastric	Gastric	Human, Rhesus Macaque
2651136406	Helicobacter pylori UM147	2648501753	2651136407	2651136405	137	>Cluster 22	GISVIGSESHQ	6_7_8_37_106_107_109_110_120_121_122	N	12	11	GA_2:108						pfam00582===Usp		pfam02617===ClpS	COG0000===No Protein Domain Prediction|COG2127===ATP-dependent Clp protease adapter protein ClpS	COG2127===ATP-dependent Clp protease adapter protein ClpS	Helicobacter	Helicobacter_pylori	pylori	pylori	210932	211347	209118	211345	211643	210824	UM147	UM	+	+	-	TD_011					Gastric	Gastric	Human, Rhesus Macaque
2651138324	Helicobacter pylori UM163R	2648501754	2651138325	2651138323	137	>Cluster 22	GISVIGSESHQ	6_7_8_37_106_107_109_110_120_121_122	N	12	11	GA_15:147						pfam00582===Usp		pfam02617===ClpS	COG0000===No Protein Domain Prediction|COG0000===No Protein Domain Prediction	COG0000===No Protein Domain Prediction	Helicobacter	Helicobacter_pylori	pylori	pylori	12284	12712	12045	12697	12921	12137	UM163R	UM	+	+	-	TD_011					Gastric	Gastric	Human, Rhesus Macaque
2651145192	Helicobacter pylori UM122	2648501756	2651145193	2651145191	137	>Cluster 147	GISVIGSESHQ	6_7_8_37_106_107_109_110_120_121_122	N	12	11	GA_2:107						pfam00582===Usp		pfam02617===ClpS	COG0000===No Protein Domain Prediction|COG2127===ATP-dependent Clp protease adapter protein ClpS	COG2127===ATP-dependent Clp protease adapter protein ClpS	Helicobacter	Helicobacter_pylori	pylori	pylori	286342	286757	284451	286755	287053	286235	UM122	UM	+	+	-	TD_011					Gastric	Gastric	Human, Rhesus Macaque
2651266810	Helicobacter pylori UM276R	2648501788	2651266811	2651266809	99	>Cluster 116						GA_2:224						pfam00582===Usp		pfam02617===ClpS	COG0000===No Protein Domain Prediction|COG2127===ATP-dependent Clp protease adapter protein ClpS	COG2127===ATP-dependent Clp protease adapter protein ClpS	Helicobacter	Helicobacter_pylori	pylori	pylori	12299	12600	11728	12598	12893	12075	UM276R	UM	+	+	-	TD_011					Gastric	Gastric	Human, Rhesus Macaque
2651352950	Helicobacter pylori UM246	2648501809	2651352951	2651352949	137	>Cluster 102	GISVIGSESHQ	6_7_8_37_106_107_109_110_120_121_122	N	12	11	GA_15:111						pfam00582===Usp	pfam02617===ClpS		COG0000===No Protein Domain Prediction|COG2127===ATP-dependent Clp protease adapter protein ClpS	COG2127===ATP-dependent Clp protease adapter protein ClpS	Helicobacter	Helicobacter_pylori	pylori	pylori	247380	247904	247090	247793	249649	247365	UM246	UM	-	+	-	TD_110					Gastric	Gastric	Human, Rhesus Macaque
2651664792	Helicobacter pylori UM411	2648501884	2651664793	2651664791	137	>Cluster 114	GISVIGSESHQ	6_7_8_37_106_107_109_110_120_121_122	N	12	11	GA_2:108						pfam00582===Usp		pfam02617===ClpS	COG0000===No Protein Domain Prediction|COG2127===ATP-dependent Clp protease adapter protein ClpS	COG2127===ATP-dependent Clp protease adapter protein ClpS	Helicobacter	Helicobacter_pylori	pylori	pylori	211834	212249	210029	212247	212545	211726	UM411	UM	+	+	-	TD_011					Gastric	Gastric	Human, Rhesus Macaque
2652407034	Helicobacter pylori UM137S	2651869680	2652407035	2652407033	126	>Cluster 22						GA_40:109						pfam00582===Usp		pfam02617===ClpS	COG0000===No Protein Domain Prediction|COG2127===ATP-dependent Clp protease adapter protein ClpS	COG2127===ATP-dependent Clp protease adapter protein ClpS	Helicobacter	Helicobacter_pylori	pylori	pylori	6956	7376	6512	7336	7651	6847	UM137S	UM	+	+	-	TD_011					Gastric	Gastric	Human, Rhesus Macaque
2652407878	Helicobacter pylori UM137R	2651869681	2652407879	2652407877	126	>Cluster 22						GA_40:109						pfam00582===Usp	pfam02617===ClpS		COG0000===No Protein Domain Prediction|COG2127===ATP-dependent Clp protease adapter protein ClpS	COG2127===ATP-dependent Clp protease adapter protein ClpS	Helicobacter	Helicobacter_pylori	pylori	pylori	31939	32428	31624	32319	32763	31899	UM137R	UM	-	+	-	TD_110					Gastric	Gastric	Human, Rhesus Macaque
2652409675	Helicobacter pylori UM171R	2651869682	2652409676	2652409674	137	>Cluster 22	GISVIGSESHQ	6_7_8_37_106_107_109_110_120_121_122	N	12	11	GA_2:472						pfam00582===Usp		pfam02617===ClpS	COG0000===No Protein Domain Prediction|COG2127===ATP-dependent Clp protease adapter protein ClpS	COG2127===ATP-dependent Clp protease adapter protein ClpS	Helicobacter	Helicobacter_pylori	pylori	pylori	10082	10497	9311	10495	10790	9610	UM171R	UM	+	+	-	TD_011					Gastric	Gastric	Human, Rhesus Macaque
2652411424	Helicobacter pylori UM233S	2651869683	2652411425	2652411423	137	>Cluster 22	GISVIGSESHQ	6_7_8_37_106_107_109_110_120_121_122	N	12	11	GA_7:109						pfam00582===Usp	pfam02617===ClpS		COG0000===No Protein Domain Prediction|COG2127===ATP-dependent Clp protease adapter protein ClpS	COG2127===ATP-dependent Clp protease adapter protein ClpS	Helicobacter	Helicobacter_pylori	pylori	pylori	17689	18211	17407	18102	18546	17682	UM233S	UM	-	+	-	TD_110					Gastric	Gastric	Human, Rhesus Macaque
2652516623	Helicobacter pylori 59	2651869708	2652516624	2652516622	137	>Cluster 22	GISVIGSESHQ	6_7_8_37_106_107_109_110_120_121_122	N	12	11	GA_15:107						pfam00582===Usp		pfam02617===ClpS	COG0000===No Protein Domain Prediction|COG2127===ATP-dependent Clp protease adapter protein ClpS	COG2127===ATP-dependent Clp protease adapter protein ClpS	Helicobacter	Helicobacter_pylori	pylori	pylori	6223	6651	4398	6636	6926	6116	59	59	+	+	-	TD_011					Gastric	Gastric	Human, Rhesus Macaque
2653139518	Helicobacter pylori UM352	2651869859	2653139519	2653139517	137	>Cluster 114	GISVIGSESHQ	6_7_8_37_106_107_109_110_120_121_122	N	12	11	GA_21:304						pfam00582===Usp		pfam02617===ClpS	COG0000===No Protein Domain Prediction|COG2127===ATP-dependent Clp protease adapter protein ClpS	COG2127===ATP-dependent Clp protease adapter protein ClpS	Helicobacter	Helicobacter_pylori	pylori	pylori	5643	6077	5040	6056	6352	5339	UM352	UM	+	+	-	TD_011					Gastric	Gastric	Human, Rhesus Macaque
2653150999	Helicobacter pylori UM229R	2651869862	2653151000	2653150998	136	>Cluster 178	GISVIGSESHQ	6_7_8_36_105_106_108_109_119_120_121	N	12	11	GA_2:472						pfam00582===Usp		pfam02617===ClpS	COG0000===No Protein Domain Prediction|COG2127===ATP-dependent Clp protease adapter protein ClpS	COG2127===ATP-dependent Clp protease adapter protein ClpS	Helicobacter	Helicobacter_pylori	pylori	pylori	10212	10624	9441	10622	10917	9740	UM229R	UM	+	+	-	TD_011					Gastric	Gastric	Human, Rhesus Macaque
2653151848	Helicobacter pylori UM276S	2651869863	2653151849	2653151847	72	>Cluster 22						GA_-6:2						pfam00582===Usp	pfam02617===ClpS	pfam00582===Usp	COG0000===No Protein Domain Prediction|COG2127===ATP-dependent Clp protease adapter protein ClpS	COG0000===No Protein Domain Prediction|COG2127===ATP-dependent Clp protease adapter protein ClpS	Helicobacter	Helicobacter_pylori	pylori	pylori	298001	298213	297706	298219	298413	297999	UM276S	UM	-	-	-	TD_111					Gastric	Gastric	Human, Rhesus Macaque
2653151849	Helicobacter pylori UM276S	2651869863	2653151850	2653151848	66	>Cluster 182						GA_-6:111						pfam00582===Usp	pfam00582===Usp		COG0000===No Protein Domain Prediction|COG0000===No Protein Domain Prediction	COG0000===No Protein Domain Prediction	Helicobacter	Helicobacter_pylori	pylori	pylori	298213	298524	298001	298413	298871	298219	UM276S	UM	-	+	-	TD_110					Gastric	Gastric	Human, Rhesus Macaque
2654720114	Helicobacter pullorum 229336/12	2654587528	2654720115	2654720113	274	>Cluster 8	ATDIVGTGGSVT	8_9_10_38_100_101_103_104_115_116_117_118	Y	12	12	GA_10:512						pfam00582===Usp	pfam03772===Competence	pfam07766===LETM1	COG0000===No Protein Domain Prediction|COG0000===No Protein Domain Prediction	COG0000===No Protein Domain Prediction|COG0000===No Protein Domain Prediction	Helicobacter	Helicobacter_pullorum	pullorum	pullorum	43801	45137	42508	44625	45418	43791	229336/12	229---/12	-	-	-	TD_111				9	Enterohepatic	EHS 1	Chicken and Hen
2654720152	Helicobacter pullorum 229336/12	2654587528	2654720153	2654720151	138	>Cluster 48	AVDVIGSETNQ	7_8_9_38_107_108_110_111_121_122_123	N	12	11	GA_163:317						pfam00582===Usp	pfam00890===FAD_binding_2	pfam00015===MCPsignal	COG0000===No Protein Domain Prediction|COG1053===Succinate dehydrogenase/fumarate reductase, flavoprotein subunit	COG0000===No Protein Prediction	Helicobacter	Helicobacter_pullorum	pullorum	pullorum	23580	24159	21686	23996	26165	23263	229336/12	229---/12	+	-	-	TD_010			2		Enterohepatic	EHS 1	Chicken and Hen
2654721931	Helicobacter pullorum 229313/12	2654587529	2654721932	2654721930	274	>Cluster 8	ATDIVGTGGSVT	8_9_10_38_100_101_103_104_115_116_117_118	Y	12	12	GA_11:246						pfam00582===Usp	pfam03772===Competence	pfam15738===YafQ_toxin	COG0000===No Protein Domain Prediction|COG3041===mRNA-degrading endonuclease (mRNA interferase) YafQ, toxin component of the YafQ-DinJ toxin-antitoxin module	COG0000===No Protein Domain Prediction|COG3041===mRNA-degrading endonuclease (mRNA interferase) YafQ, toxin component of the YafQ-DinJ toxin-antitoxin module	Helicobacter	Helicobacter_pullorum	pullorum	pullorum	41450	42520	40156	42274	42795	41439	229313/12	229---/12	-	-	-	TD_111				9	Enterohepatic	EHS 1	Chicken and Hen
2654721966	Helicobacter pullorum 229313/12	2654587529	2654721967	2654721965	138	>Cluster 38	AVDVIGSETNQ	7_8_9_38_107_108_110_111_121_122_123	N	12	11	GA_126:159						pfam00582===Usp	pfam00733===Asn_synthase<<>>pfam13537===GATase_7	pfam00015===MCPsignal	COG0000===No Protein Domain Prediction|COG0367===Asparagine synthetase B (glutamine-hydrolyzing)	COG0367===Asparagine synthetase B (glutamine-hydrolyzing)	Helicobacter	Helicobacter_pullorum	pullorum	pullorum	20985	21560	19024	21401	23566	20859	229313/12	229---/12	+	-	+	TD_110			2		Enterohepatic	EHS 1	Chicken and Hen
2655052879	Helicobacter pylori UM408	2654587606	2655052880	2655052878	137	>Cluster 22	GISVIGSESHQ	6_7_8_37_106_107_109_110_120_121_122	N	12	11	GA_15:108						pfam00582===Usp		pfam02617===ClpS	COG0000===No Protein Domain Prediction|COG2127===ATP-dependent Clp protease adapter protein ClpS	COG2127===ATP-dependent Clp protease adapter protein ClpS	Helicobacter	Helicobacter_pylori	pylori	pylori	206375	206803	204549	206788	207078	206267	UM408	UM	+	+	-	TD_011					Gastric	Gastric	Human, Rhesus Macaque
2655055445	Helicobacter pylori UM152	2654587607	2655055446	2655055444	137	>Cluster 22	GISVIGSESHQ	6_7_8_37_106_107_109_110_120_121_122	N	12	11	GA_2:108						pfam00582===Usp		pfam02617===ClpS	COG0000===No Protein Domain Prediction|COG2127===ATP-dependent Clp protease adapter protein ClpS	COG2127===ATP-dependent Clp protease adapter protein ClpS	Helicobacter	Helicobacter_pylori	pylori	pylori	363173	363588	361359	363586	363884	363065	UM152	UM	+	+	-	TD_011					Gastric	Gastric	Human, Rhesus Macaque
2655254741	Helicobacter pylori UM163S	2654587655	2655254742	2655254740	137	>Cluster 148	GISVIGSESHQ	6_7_8_37_106_107_109_110_120_121_122	N	12	11	GA_21:147						pfam00582===Usp		pfam02617===ClpS	COG0000===No Protein Domain Prediction|COG2127===ATP-dependent Clp protease adapter protein ClpS	COG2127===ATP-dependent Clp protease adapter protein ClpS	Helicobacter	Helicobacter_pylori	pylori	pylori	9666	10100	9427	10079	10375	9519	UM163S	UM	+	+	-	TD_011					Gastric	Gastric	Human, Rhesus Macaque
2655257105	Helicobacter pylori UM400AS	2654587656	2655257106	2655257104	137	>Cluster 22	GISVIGSESHQ	6_7_8_37_106_107_109_110_120_121_122	N	12	11	GA_2:147						pfam00582===Usp		pfam02617===ClpS	COG0000===No Protein Domain Prediction|COG2127===ATP-dependent Clp protease adapter protein ClpS	COG2127===ATP-dependent Clp protease adapter protein ClpS	Helicobacter	Helicobacter_pylori	pylori	pylori	117989	118404	116118	118402	118700	117842	UM400AS	UM	+	+	-	TD_011					Gastric	Gastric	Human, Rhesus Macaque
2657643746	Helicobacter sp. 05-5293	2657244987	2657643747	2657643745	138	>Cluster 49	GVSVIGSENSHQ	7_8_9_38_107_108_110_111_120_121_122_123	N	12	12	GA_10:33						pfam00582===Usp	pfam13729===TraF_2	pfam03453===MoeA_N<<>>pfam00994===MoCF_biosynth	COG0000===No Protein Domain Prediction|COG0303===Molybdopterin biosynthesis enzyme	COG0000===No Protein Domain Prediction|COG0303===Molybdopterin biosynthesis enzyme	Helicobacter	Helicobacter_sp.	sp.	sp. MIT 05-5293	245807	246233	244155	246223	247483	245774	1239391	MIT	-	-	-	TD_111		1			Enterohepatic	EHS 5	Mouse
2657926059	Helicobacter pylori FD535	2657245059	2657926060	2657926058	137	>Cluster 22	GISVIGSESHQ	6_7_8_37_106_107_109_110_120_121_122	N	12	11	GA_2:146						pfam00582===Usp	pfam02617===ClpS		COG0000===No Protein Domain Prediction|COG2127===ATP-dependent Clp protease adapter protein ClpS	COG2127===ATP-dependent Clp protease adapter protein ClpS	Helicobacter	Helicobacter_pylori	pylori	pylori	15734	16293	15436	16147	18083	15732	FD535	FD	-	+	-	TD_110					Gastric	Gastric	Human, Rhesus Macaque
2658120800	Helicobacter pylori UM303S	2657245110	2658120801	2658120799	137	>Cluster 22	GISVIGSESHQ	6_7_8_37_106_107_109_110_120_121_122	N	12	11	GA_21:148						pfam00582===Usp		pfam02617===ClpS	COG0000===No Protein Domain Prediction|COG2127===ATP-dependent Clp protease adapter protein ClpS	COG2127===ATP-dependent Clp protease adapter protein ClpS	Helicobacter	Helicobacter_pylori	pylori	pylori	10007	10441	9665	10420	10716	9859	UM303S	UM	+	+	-	TD_011					Gastric	Gastric	Human, Rhesus Macaque
2658920339	Helicobacter heilmannii Hheil1kol	2657245423	2658920340	2658920338	138	>Cluster 46	GISVIGSEGSHQ	7_8_9_38_107_108_110_111_120_121_122_123	N	12	12	GA_0:117						pfam00582===Usp	pfam13500===AAA_26	pfam07724===AAA_2<<>>pfam17871===AAA_lid_9<<>>pfam00004===AAA<<>>pfam02861===Clp_N<<>>pfam10431===ClpB_D2-small	COG0132===Dethiobiotin synthetase|COG0542===ATP-dependent Clp protease ATP-binding subunit ClpA	COG0542===ATP-dependent Clp protease ATP-binding subunit ClpA	Helicobacter	Helicobacter_heilmannii	heilmannii	heilmannii	148989	149405	148213	149405	151633	148872	Hheil1kol	Hheil	+	+	-	TD_011					Gastric	Gastric	Human, nonhuman primate
2659001563	Helicobacter pylori FD506	2657245446	2659001564	2659001562	137	>Cluster 149	GISVIGSESHQ	6_7_8_37_106_107_109_110_120_121_122	N	12	11	GA_2:107						pfam00582===Usp	pfam02617===ClpS		COG0000===No Protein Domain Prediction|COG2127===ATP-dependent Clp protease adapter protein ClpS	COG2127===ATP-dependent Clp protease adapter protein ClpS	Helicobacter	Helicobacter_pylori	pylori	pylori	31705	32225	31410	32118	33988	31703	FD506	FD	-	+	-	TD_110					Gastric	Gastric	Human, Rhesus Macaque
2659132519	Helicobacter trogontum ATCC 49310	2657245476	2659132520	2659132518	141	>Cluster 25	GVSVIGSENSHQ	10_11_12_41_110_111_113_114_123_124_125_126	N	12	12	GA_220:232						pfam00582===Usp	pfam13186===SPASM	pfam04055===Radical_SAM<<>>pfam00919===UPF0004	COG0535===Radical SAM superfamily enzyme, MoaA/NifB/PqqE/SkfB family|COG0621===tRNA A37 methylthiotransferase MiaB	COG0621===tRNA A37 methylthiotransferase MiaB	Helicobacter	Helicobacter_trogontum	trogontum	trogontum	8943	9588	7863	9368	10895	8711	ATCC 49310	ATCC	+	+	-	TD_011					Enterohepatic	EHS 2	Rat
2661413769	Helicobacter apodemus MIT-03-7007	2660238202	2661413770	2661413768	274	>Cluster 9	ATDIVGAGGSTA	8_9_10_38_100_101_103_104_115_116_117_118	Y	12	12	GA_7:99						pfam00582===Usp	pfam03054===tRNA_Me_trans	pfam03772===Competence	COG0000===No Protein Domain Prediction|COG0482===tRNA U34 2-thiouridine synthase MnmA/TrmU, contains the PP-loop ATPase domain	COG0000===No Protein Domain Prediction|COG0482===tRNA U34 2-thiouridine synthase MnmA/TrmU, contains the PP-loop ATPase domain	Helicobacter	Helicobacter_apodemus	apodemus	apodemus	2241	3072	1099	3065	4355	2142	MIT-03-7007	MIT	+	+	+	TD_111			9		Enterohepatic	EHS 1	Mouse
2661679563	Helicobacter pylori UM233R	2660238265	2661679564	2661679562	137	>Cluster 150	GISVIGSESHQ	6_7_8_37_106_107_109_110_120_121_122	N	12	11	GA_2:275						pfam00582===Usp		pfam02617===ClpS	COG0000===No Protein Domain Prediction|COG2127===ATP-dependent Clp protease adapter protein ClpS	COG2127===ATP-dependent Clp protease adapter protein ClpS	Helicobacter	Helicobacter_pylori	pylori	pylori	28347	28762	27704	28760	29055	28072	UM233R	UM	+	+	-	TD_011					Gastric	Gastric	Human, Rhesus Macaque
2661827771	Helicobacter pylori UM400AR	2660238299	2661827772	2661827770	137	>Cluster 22	GISVIGSESHQ	6_7_8_37_106_107_109_110_120_121_122	N	12	11	GA_2:147						pfam00582===Usp		pfam02617===ClpS	COG0000===No Protein Domain Prediction|COG2127===ATP-dependent Clp protease adapter protein ClpS	COG2127===ATP-dependent Clp protease adapter protein ClpS	Helicobacter	Helicobacter_pylori	pylori	pylori	117979	118394	116108	118392	118690	117832	UM400AR	UM	+	+	-	TD_011					Gastric	Gastric	Human, Rhesus Macaque
2661989910	Helicobacter ailurogastricus Hail11	2660238340	2661989911	2661989909	138	>Cluster 50	GISVIGSEGSHQ	7_8_9_38_107_108_110_111_120_121_122_123	N	12	12	GA_0:113						pfam00582===Usp	pfam17871===AAA_lid_9<<>>pfam10431===ClpB_D2-small<<>>pfam00004===AAA<<>>pfam07724===AAA_2<<>>pfam02861===Clp_N	pfam13500===AAA_26	COG0132===Dethiobiotin synthetase|COG0542===ATP-dependent Clp protease ATP-binding subunit ClpA	COG0542===ATP-dependent Clp protease ATP-binding subunit ClpA	Helicobacter	Helicobacter_ailurogastricus	ailurogastricus	ailurogastricus	66897	67426	64669	67313	68085	66897	Hail11	Hail	-	+	-	TD_110					Gastric	Gastric	Cat
2662304972	Helicobacter pylori GC26	2660238415	2662304973	2662304971	137	>Cluster 114	GISVIGSESHQ	6_7_8_37_106_107_109_110_120_121_122	N	12	11	GA_14:109						pfam00582===Usp	pfam02617===ClpS		COG0000===No Protein Domain Prediction|COG2127===ATP-dependent Clp protease adapter protein ClpS	COG2127===ATP-dependent Clp protease adapter protein ClpS	Helicobacter	Helicobacter_pylori	pylori	pylori	16238	16760	15949	16651	17041	16224	GC26	GC	-	+	-	TD_110					Gastric	Gastric	Human, Rhesus Macaque
2662759708	Helicobacter pylori 29CaP	2660238529	2662759709	2662759707	137	>Cluster 102	GISVIGSESHQ	6_7_8_37_106_107_109_110_120_121_122	N	12	11	GA_15:109						pfam00582===Usp	pfam02617===ClpS		COG0000===No Protein Domain Prediction|COG2127===ATP-dependent Clp protease adapter protein ClpS	COG2127===ATP-dependent Clp protease adapter protein ClpS	Helicobacter	Helicobacter_pylori	pylori	pylori	1548582	1549104	1548292	1548995	1550903	1548567	29CaP	29-CaP	-	+	-	TD_110					Gastric	Gastric	Human, Rhesus Macaque
2663249285	Helicobacter ailurogastricus Hail13	2660238655	2663249286	2663249284	138	>Cluster 50	GISVIGSEGSHQ	7_8_9_38_107_108_110_111_120_121_122_123	N	12	12	GA_0:113						pfam00582===Usp	pfam17871===AAA_lid_9<<>>pfam07724===AAA_2<<>>pfam10431===ClpB_D2-small<<>>pfam00004===AAA<<>>pfam02861===Clp_N	pfam13500===AAA_26	COG0132===Dethiobiotin synthetase|COG0542===ATP-dependent Clp protease ATP-binding subunit ClpA	COG0542===ATP-dependent Clp protease ATP-binding subunit ClpA	Helicobacter	Helicobacter_ailurogastricus	ailurogastricus	ailurogastricus	61374	61903	59146	61790	62562	61374	Hail13	Hail	-	+	-	TD_110					Gastric	Gastric	Cat
2663880260	Helicobacter pylori FD662	2663762630	2663880261	2663880259	137	>Cluster 99	GISVIGSESHQ	6_7_8_37_106_107_109_110_120_121_122	N	12	11	GA_53:108	hpAsia2	GCA_000296095.2 [https://www.ncbi.nlm.nih.gov/datasets/genome/GCA_000296095.2/]	https://www.ncbi.nlm.nih.gov/datasets/genome/GCA_000296095.2/	Malaysia	NCBI	pfam00582===Usp		pfam02617===ClpS	COG0000===No Protein Domain Prediction|COG2127===ATP-dependent Clp protease adapter protein ClpS	COG2127===ATP-dependent Clp protease adapter protein ClpS	Helicobacter	Helicobacter_pylori	pylori	pylori	22573	23039	20699	22986	23284	22465	FD662	FD	+	+	-	TD_011					Gastric	Gastric	Human, Rhesus Macaque
2664883380	Helicobacter ailurogastricus Hail7	2663762904	2664883381	2664883379	138	>Cluster 50	GISVIGSEGSHQ	7_8_9_38_107_108_110_111_120_121_122_123	N	12	12	GA_0:113						pfam00582===Usp	pfam13500===AAA_26	pfam02861===Clp_N<<>>pfam10431===ClpB_D2-small<<>>pfam17871===AAA_lid_9<<>>pfam00004===AAA<<>>pfam07724===AAA_2	COG0132===Dethiobiotin synthetase|COG0542===ATP-dependent Clp protease ATP-binding subunit ClpA	COG0542===ATP-dependent Clp protease ATP-binding subunit ClpA	Helicobacter	Helicobacter_ailurogastricus	ailurogastricus	ailurogastricus	321588	322004	320816	322004	324232	321475	Hail7	Hail	+	+	-	TD_011					Gastric	Gastric	Cat
2664901656	Helicobacter pylori FD577	2663762909	2664901657	2664901655	137	>Cluster 22	GISVIGSESHQ	6_7_8_37_106_107_109_110_120_121_122	N	12	11	GA_2:146						pfam00582===Usp		pfam02617===ClpS	COG0000===No Protein Domain Prediction|COG2127===ATP-dependent Clp protease adapter protein ClpS	COG2127===ATP-dependent Clp protease adapter protein ClpS	Helicobacter	Helicobacter_pylori	pylori	pylori	14817	15232	14336	15230	15528	14671	FD577	FD	+	+	-	TD_011					Gastric	Gastric	Human, Rhesus Macaque
2665083364	Helicobacter typhlonius 98-6810	2663762956	2665083365	2665083363	138	>Cluster 51	GVSVIGSENSHQ	7_8_9_38_107_108_110_111_120_121_122_123	N	12	12	GA_11:17						pfam00582===Usp	pfam13729===TraF_2	pfam00994===MoCF_biosynth<<>>pfam03453===MoeA_N	COG0000===No Protein Domain Prediction|COG0303===Molybdopterin biosynthesis enzyme	COG0000===No Protein Domain Prediction|COG0303===Molybdopterin biosynthesis enzyme	Helicobacter	Helicobacter_typhlonius	typhlonius	typhlonius	162211	162644	160566	162627	163771	162200	98-6810	98-6810	-	-	-	TD_111		1			Enterohepatic	EHS 5	Mouse
2665177338	Helicobacter sp. MIT 05-5294	2663762982	2665177339	2665177337	273	>Cluster 18	ATDVVGTGGSVT	8_9_10_38_100_101_103_104_115_116_117_118	Y	12	12	GA_199:224						pfam00582===Usp	pfam03772===Competence	pfam03547===Mem_trans	COG0000===No Protein Domain Prediction|COG0679===Predicted permease	COG0000===No Protein Domain Prediction|COG0679===Predicted permease	Helicobacter	Helicobacter_sp.	sp.	sp. MIT 05-5294	10472	11517	8990	11293	12425	10273	MIT 05-5294	MIT	-	-	-	TD_111			9	8	Enterohepatic	EHS 1	Mouse
2665178997	Helicobacter sp. MIT 05-5294	2663762982	2665178998	2665178996	138	>Cluster 52	AIDVIGSETNQ	7_8_9_38_107_108_110_111_121_122_123	N	12	11	GA_20:126						pfam00582===Usp	pfam13428===TPR_14	pfam03841===SelA	COG0000===No Protein Domain Prediction|COG0000===No Protein Domain Prediction	COG0000===No Protein Domain Prediction	Helicobacter	Helicobacter_sp.	sp.	sp. MIT 05-5294	678	1220	410	1094	2059	658	MIT 05-5294	MIT	-	+	-	TD_110					Enterohepatic	EHS 1	Mouse
2665304058	Helicobacter jaachi MIT 09-6949	2663763012	2665304059	2665304057	138	>Cluster 53	GVSVIGSENSHQ	7_8_9_38_107_108_110_111_120_121_122_123	N	12	12	GA_31:34						pfam00582===Usp	pfam00994===MoCF_biosynth<<>>pfam03453===MoeA_N	pfam13729===TraF_2	COG0000===No Protein Domain Prediction|COG0303===Molybdopterin biosynthesis enzyme	COG0000===No Protein Domain Prediction|COG0303===Molybdopterin biosynthesis enzyme	Helicobacter	Helicobacter_jaachi	jaachi	jaachi	6385	6835	5122	6801	8466	6354	MIT 09-6949	MIT	+	+	+	TD_111	1				Enterohepatic	EHS 5	Marmoset
2667288646	Helicobacter muridarum ST1	2663763499	2667288647	2667288645	141	>Cluster 26	GVSVIGSENSHQ	10_11_12_41_110_111_113_114_123_124_125_126	N	12	12	GA_13:120						pfam00582===Usp	pfam01936===NYN	pfam00106===adh_short	COG0000===No Protein Domain Prediction|COG4221===NADP-dependent 3-hydroxy acid dehydrogenase YdfG	COG0000===No Protein Domain Prediction|COG4221===NADP-dependent 3-hydroxy acid dehydrogenase YdfG	Helicobacter	Helicobacter_muridarum	muridarum	muridarum	100095	100533	99448	100520	101309	99975	ST1	ST1	+	+	+	TD_111					Enterohepatic	EHS 2	Mice
2670629169	Helicobacter pylori FD430	2667528061	2670629170	2670629168	137	>Cluster 151	GISVIGSESHQ	6_7_8_37_106_107_109_110_120_121_122	N	12	11	GA_2:108						pfam00582===Usp	pfam02617===ClpS		COG0000===No Protein Domain Prediction|COG2127===ATP-dependent Clp protease adapter protein ClpS	COG2127===ATP-dependent Clp protease adapter protein ClpS	Helicobacter	Helicobacter_pylori	pylori	pylori	15711	16232	15413	16124	17947	15709	FD430	FD	-	+	-	TD_110					Gastric	Gastric	Human, Rhesus Macaque
2672758665	Helicobacter pylori J99	2671180434	2672758666	2672758664	137	>Cluster 22	GISVIGSESHQ	6_7_8_37_106_107_109_110_120_121_122	N	12	11	GA_32:112	hspAfrica1WAfrica	GCA_000008785.1 [https://www.ncbi.nlm.nih.gov/datasets/genome/GCA_000008785.1/]	https://www.ncbi.nlm.nih.gov/datasets/genome/GCA_000008785.1/	United States	NCBI	pfam00582===Usp	pfam02617===ClpS		COG0000===No Protein Domain Prediction|COG2127===ATP-dependent Clp protease adapter protein ClpS	COG2127===ATP-dependent Clp protease adapter protein ClpS	Helicobacter	Helicobacter_pylori	pylori	pylori	1580653	1581178	1580379	1581066	1582875	1580621	J99	J99	-	+	-	TD_110					Gastric	Gastric	Human, Rhesus Macaque
2674111909	Helicobacter pylori UM443R	2671180766	2674111910	2674111908	137	>Cluster 22	GISVIGSESHQ	6_7_8_37_106_107_109_110_120_121_122	N	12	11	GA_2:107						pfam00582===Usp		pfam02617===ClpS	COG0000===No Protein Domain Prediction|COG2127===ATP-dependent Clp protease adapter protein ClpS	COG2127===ATP-dependent Clp protease adapter protein ClpS	Helicobacter	Helicobacter_pylori	pylori	pylori	11004	11419	9182	11417	11712	10897	UM443R	UM	+	+	-	TD_011					Gastric	Gastric	Human, Rhesus Macaque
2674582149	Helicobacter bilis ATCC 49314	2671180881	2674582150	2674582148	141	>Cluster 24	GVSVIGSENSHQ	10_11_12_41_110_111_113_114_123_124_125_126	N	12	12	GA_156:169						pfam00582===Usp	pfam13726===Na_H_antiport_2<<>>pfam03553===Na_H_antiporter	pfam00919===UPF0004<<>>pfam04055===Radical_SAM	COG0621===tRNA A37 methylthiotransferase MiaB|COG2056===Predicted histidine transporter YuiF, NhaC family	COG0621===tRNA A37 methylthiotransferase MiaB|COG2056===Predicted histidine transporter YuiF, NhaC family	Helicobacter	Helicobacter_bilis	bilis	bilis	1001270	1001851	999629	1001695	1003149	1001101	ATCC 49314	ATCC	+	+	+	TD_111				12	Enterohepatic	EHS 2	Mouse
2675245356	Helicobacter pylori FD703	2671181041	2675245357	2675245355	137	>Cluster 135	GISVIGSESHQ	6_7_8_37_106_107_109_110_120_121_122	N	12	11	GA_2:108						pfam00582===Usp		pfam02617===ClpS	COG0000===No Protein Domain Prediction|COG2127===ATP-dependent Clp protease adapter protein ClpS	COG2127===ATP-dependent Clp protease adapter protein ClpS	Helicobacter	Helicobacter_pylori	pylori	pylori	23648	24063	21837	24061	24359	23540	FD703	FD	+	+	-	TD_011					Gastric	Gastric	Human, Rhesus Macaque
2675677589	Helicobacter trogontum ATCC 700114	2671181141	2675677590	2675677588	141	>Cluster 25	GVSVIGSENSHQ	10_11_12_41_110_111_113_114_123_124_125_126	N	12	12	GA_229:232						pfam00582===Usp	pfam13186===SPASM	pfam04055===Radical_SAM<<>>pfam00919===UPF0004	COG0535===Radical SAM superfamily enzyme, MoaA/NifB/PqqE/SkfB family|COG0621===tRNA A37 methylthiotransferase MiaB	COG0621===tRNA A37 methylthiotransferase MiaB	Helicobacter	Helicobacter_trogontum	trogontum	trogontum	356746	357400	355666	357171	358707	356514	ATCC 700114	ATCC	+	+	-	TD_011					Enterohepatic	EHS 2	Rat
2675900461	Helicobacter pylori UM443S	2671181194	2675900462	2675900460	137	>Cluster 22	GISVIGSESHQ	6_7_8_37_106_107_109_110_120_121_122	N	12	11	GA_2:107						pfam00582===Usp		pfam02617===ClpS	COG0000===No Protein Domain Prediction|COG2127===ATP-dependent Clp protease adapter protein ClpS	COG2127===ATP-dependent Clp protease adapter protein ClpS	Helicobacter	Helicobacter_pylori	pylori	pylori	11000	11415	9178	11413	11708	10893	UM443S	UM	+	+	-	TD_011					Gastric	Gastric	Human, Rhesus Macaque
2683189729	Helicobacter sp. MIT 03-1616	2681813176	2683189730	2683189728	138	>Cluster 51	GVSVIGSENSHQ	7_8_9_38_107_108_110_111_120_121_122_123	N	12	12	GA_11:17						pfam00582===Usp	pfam00994===MoCF_biosynth<<>>pfam03453===MoeA_N	pfam13729===TraF_2	COG0000===No Protein Domain Prediction|COG0303===Molybdopterin biosynthesis enzyme	COG0000===No Protein Domain Prediction|COG0303===Molybdopterin biosynthesis enzyme	Helicobacter	Helicobacter_sp.	sp.	sp. MIT 03-1616	13071	13498	11777	13487	15132	13054	MIT 03-1616	MIT	+	+	+	TD_111	1				Enterohepatic	EHS 5	Mouse
2684024693	Helicobacter pylori H3014	2681813383	2684024694	2684024692	137	>Cluster 22	GISVIGSESHQ	6_7_8_37_106_107_109_110_120_121_122	N	12	11	GA_15:107						pfam00582===Usp	pfam02617===ClpS		COG0000===No Protein Domain Prediction|COG2127===ATP-dependent Clp protease adapter protein ClpS	COG2127===ATP-dependent Clp protease adapter protein ClpS	Helicobacter	Helicobacter_pylori	pylori	pylori	38302	38822	38012	38715	40555	38287	H3014	H	-	+	-	TD_110					Gastric	Gastric	Human, Rhesus Macaque
2686984881	Helicobacter pylori ML2	2684623150	2686984882	2686984880	137	>Cluster 152	GISVIGSESHQ	6_7_8_37_106_107_109_110_120_121_122	N	12	11	GA_15:271						pfam00582===Usp		pfam02617===ClpS	COG0000===No Protein Domain Prediction|COG2127===ATP-dependent Clp protease adapter protein ClpS	COG2127===ATP-dependent Clp protease adapter protein ClpS	Helicobacter	Helicobacter_pylori	pylori	pylori	144242	144670	143672	144655	144945	143971	ML2	ML	+	+	-	TD_011					Gastric	Gastric	Human, Rhesus Macaque
2687876773	Helicobacter pylori ML1	2687453208	2687876774	2687876772	137	>Cluster 143	GISVIGSESHQ	6_7_8_37_106_107_109_110_120_121_122	N	12	11	GA_2:154						pfam00582===Usp		pfam02617===ClpS	COG0000===No Protein Domain Prediction|COG2127===ATP-dependent Clp protease adapter protein ClpS	COG2127===ATP-dependent Clp protease adapter protein ClpS	Helicobacter	Helicobacter_pylori	pylori	pylori	143659	144074	143098	144072	144367	143505	ML1	ML	+	+	-	TD_011					Gastric	Gastric	Human, Rhesus Macaque
2689080242	Helicobacter pylori ML3	2687453513	2689080243	2689080241	137	>Cluster 119	GISVIGSESHQ	6_7_8_37_106_107_109_110_120_121_122	N	12	11	GA_2:110						pfam00582===Usp		pfam02617===ClpS	COG0000===No Protein Domain Prediction|COG2127===ATP-dependent Clp protease adapter protein ClpS	COG2127===ATP-dependent Clp protease adapter protein ClpS	Helicobacter	Helicobacter_pylori	pylori	pylori	949507	949922	949281	949920	950215	949397	ML3	ML	+	+	-	TD_011					Gastric	Gastric	Human, Rhesus Macaque
2689225370	Helicobacter himalayensis YS1	2687453546	2689225371	2689225369	138	>Cluster 54	GVSVIGSESSHQ	7_8_9_38_107_108_110_111_120_121_122_123	N	12	12	GA_-3:146						pfam00582===Usp		pfam00994===MoCF_biosynth<<>>pfam03453===MoeA_N	COG0000===No Protein Domain Prediction|COG0303===Molybdopterin biosynthesis enzyme	COG0000===No Protein Domain Prediction|COG0303===Molybdopterin biosynthesis enzyme	Helicobacter	Helicobacter_himalayensis	himalayensis	himalayensis	1459946	1460359	1459228	1460362	1461615	1459800	YS1	YS1	-	-	-	TD_111					Enterohepatic	EHS 6	Marmot
2689559609	Helicobacter typhlonius 1	2687453639	2689559610	2689559608	138	>Cluster 51	GVSVIGSENSHQ	7_8_9_38_107_108_110_111_120_121_122_123	N	12	12	GA_11:17						pfam00582===Usp	pfam13729===TraF_2	pfam00994===MoCF_biosynth<<>>pfam03453===MoeA_N	COG0000===No Protein Domain Prediction|COG0303===Molybdopterin biosynthesis enzyme	COG0000===No Protein Domain Prediction|COG0303===Molybdopterin biosynthesis enzyme	Helicobacter	Helicobacter_typhlonius	typhlonius	typhlonius	459944	460377	458299	460360	461654	459933	1	1	-	-	-	TD_111					Enterohepatic	EHS 5	Mouse
2692385266	Helicobacter heilmannii Hheil3	2690316136	2692385267	2692385265	138	>Cluster 46	GISVIGSEGSHQ	7_8_9_38_107_108_110_111_120_121_122_123	N	12	12	GA_0:117						pfam00582===Usp	pfam13500===AAA_26	pfam02861===Clp_N<<>>pfam10431===ClpB_D2-small<<>>pfam17871===AAA_lid_9<<>>pfam00004===AAA<<>>pfam07724===AAA_2	COG0132===Dethiobiotin synthetase|COG0542===ATP-dependent Clp protease ATP-binding subunit ClpA	COG0542===ATP-dependent Clp protease ATP-binding subunit ClpA	Helicobacter	Helicobacter_heilmannii	heilmannii	heilmannii	41875	42291	41099	42291	44519	41758	Hheil3	Hheil	+	+	-	TD_011					Gastric	Gastric	Human, nonhuman primate
2692939873	Helicobacter heilmannii Hheil14	2690316264	2692939874	2692939872	138	>Cluster 46	GISVIGSEGSHQ	7_8_9_38_107_108_110_111_120_121_122_123	N	12	12	GA_0:117						pfam00582===Usp	pfam13500===AAA_26	pfam00004===AAA<<>>pfam07724===AAA_2<<>>pfam10431===ClpB_D2-small<<>>pfam02861===Clp_N<<>>pfam17871===AAA_lid_9	COG0132===Dethiobiotin synthetase|COG0542===ATP-dependent Clp protease ATP-binding subunit ClpA	COG0542===ATP-dependent Clp protease ATP-binding subunit ClpA	Helicobacter	Helicobacter_heilmannii	heilmannii	heilmannii	41870	42286	41094	42286	44514	41753	Hheil14	Hheil	+	+	-	TD_011					Gastric	Gastric	Human, nonhuman primate
2693797709	Helicobacter pylori UM303R	2693429587	2693797710	2693797708	137	>Cluster 22	GISVIGSESHQ	6_7_8_37_106_107_109_110_120_121_122	N	12	11	GA_21:148						pfam00582===Usp		pfam02617===ClpS	COG0000===No Protein Domain Prediction|COG2127===ATP-dependent Clp protease adapter protein ClpS	COG2127===ATP-dependent Clp protease adapter protein ClpS	Helicobacter	Helicobacter_pylori	pylori	pylori	10846	11280	10504	11259	11555	10698	UM303R	UM	+	+	-	TD_011					Gastric	Gastric	Human, Rhesus Macaque
2694112261	Helicobacter bilis Missouri	2693429660	2694112262	2694112260	141	>Cluster 24	GVSVIGSENSHQ	10_11_12_41_110_111_113_114_123_124_125_126	N	12	12	GA_156:173						pfam00582===Usp		pfam04055===Radical_SAM<<>>pfam00919===UPF0004	COG0000===No Protein Domain Prediction|COG0621===tRNA A37 methylthiotransferase MiaB	COG0621===tRNA A37 methylthiotransferase MiaB	Helicobacter	Helicobacter_bilis	bilis	bilis	84001	84582	83130	84426	85880	83828	Missouri	Missouri	+	+	-	TD_011		1			Enterohepatic	EHS 2	Mouse
2696097628	Helicobacter pylori FD568	2695420462	2696097629	2696097627	137	>Cluster 22	GISVIGSESHQ	6_7_8_37_106_107_109_110_120_121_122	N	12	11	GA_2:108						pfam00582===Usp		pfam02617===ClpS	COG0000===No Protein Domain Prediction|COG2127===ATP-dependent Clp protease adapter protein ClpS	COG2127===ATP-dependent Clp protease adapter protein ClpS	Helicobacter	Helicobacter_pylori	pylori	pylori	10724	11139	8850	11137	11432	10616	FD568	FD	+	+	-	TD_011					Gastric	Gastric	Human, Rhesus Macaque
2697208336	Helicobacter pylori FD423	2695420722	2697208337	2697208335	137	>Cluster 102	GISVIGSESHQ	6_7_8_37_106_107_109_110_120_121_122	N	12	11	GA_23:108						pfam00582===Usp	pfam02617===ClpS		COG0000===No Protein Domain Prediction|COG2127===ATP-dependent Clp protease adapter protein ClpS	COG2127===ATP-dependent Clp protease adapter protein ClpS	Helicobacter	Helicobacter_pylori	pylori	pylori	15747	16268	15449	16160	18043	15724	FD423	FD	-	+	-	TD_110					Gastric	Gastric	Human, Rhesus Macaque
2697396249	Helicobacter heilmannii Hheil2	2695420767	2697396250	2697396248	138	>Cluster 46	GISVIGSEGSHQ	7_8_9_38_107_108_110_111_120_121_122_123	N	12	12	GA_0:117						pfam00582===Usp	pfam02861===Clp_N<<>>pfam17871===AAA_lid_9<<>>pfam10431===ClpB_D2-small<<>>pfam07724===AAA_2<<>>pfam00004===AAA	pfam13500===AAA_26	COG0132===Dethiobiotin synthetase|COG0542===ATP-dependent Clp protease ATP-binding subunit ClpA	COG0542===ATP-dependent Clp protease ATP-binding subunit ClpA	Helicobacter	Helicobacter_heilmannii	heilmannii	heilmannii	9772	10305	7544	10188	10964	9772	Hheil2	Hheil	-	+	-	TD_110					Gastric	Gastric	Human, nonhuman primate
2698598222	Helicobacter ailurogastricus Hail9	2698536314	2698598223	2698598221	138	>Cluster 50	GISVIGSEGSHQ	7_8_9_38_107_108_110_111_120_121_122_123	N	12	12	GA_0:113						pfam00582===Usp	pfam02861===Clp_N<<>>pfam00004===AAA<<>>pfam10431===ClpB_D2-small<<>>pfam17871===AAA_lid_9<<>>pfam07724===AAA_2	pfam13500===AAA_26	COG0132===Dethiobiotin synthetase|COG0542===ATP-dependent Clp protease ATP-binding subunit ClpA	COG0542===ATP-dependent Clp protease ATP-binding subunit ClpA	Helicobacter	Helicobacter_ailurogastricus	ailurogastricus	ailurogastricus	66529	67058	64301	66945	67717	66529	Hail9	Hail	-	+	-	TD_110					Gastric	Gastric	Cat
2699219603	Helicobacter heilmannii Hheil6	2698536467	2699219604	2699219602	138	>Cluster 46	GISVIGSEGSHQ	7_8_9_38_107_108_110_111_120_121_122_123	N	12	12	GA_0:117						pfam00582===Usp	pfam02861===Clp_N<<>>pfam00004===AAA<<>>pfam10431===ClpB_D2-small<<>>pfam07724===AAA_2<<>>pfam17871===AAA_lid_9	pfam13500===AAA_26	COG0132===Dethiobiotin synthetase|COG0542===ATP-dependent Clp protease ATP-binding subunit ClpA	COG0542===ATP-dependent Clp protease ATP-binding subunit ClpA	Helicobacter	Helicobacter_heilmannii	heilmannii	heilmannii	9760	10293	7532	10176	10952	9760	Hheil6	Hheil	-	+	-	TD_110					Gastric	Gastric	Human, nonhuman primate
2702592464	Helicobacter pylori FD719	2700989427	2702592465	2702592463	137	>Cluster 153						GA_2:108						pfam00582===Usp	pfam02617===ClpS		COG0000===No Protein Domain Prediction|COG2127===ATP-dependent Clp protease adapter protein ClpS	COG2127===ATP-dependent Clp protease adapter protein ClpS	Helicobacter	Helicobacter_pylori	pylori	pylori	2585	3106	2287	2998	4821	2583	FD719	FD	-	+	-	TD_110					Gastric	Gastric	Human, Rhesus Macaque
2702845445	Helicobacter saguini MIT 97-6194	2700989477	2702845446	2702845444	140	>Cluster 30	GVSVIGSENSHQ	9_10_11_40_109_110_112_113_122_123_124_125	N	12	12	GA_13:208						pfam00582===Usp			COG0000===No Protein Domain Prediction|COG0000===No Protein Domain Prediction	COG0000===No Protein Prediction	Helicobacter	Helicobacter_saguini	saguini	saguini	1545470	1545905	1544792	1545892	1546576	1545262	MIT 97-6194	MIT	+	-	-	TD_010			1		Enterohepatic	EHS 2	Cotton-top Tamarins
2702847725	Helicobacter sp. MIT 03-1614	2700989478	2702847726	2702847724	138	>Cluster 55	GVSVIGSENSHQ	7_8_9_38_107_108_110_111_120_121_122_123	N	12	12	GA_10:28						pfam00582===Usp	pfam00994===MoCF_biosynth<<>>pfam03453===MoeA_N	pfam13729===TraF_2	COG0000===No Protein Domain Prediction|COG0303===Molybdopterin biosynthesis enzyme	COG0000===No Protein Domain Prediction|COG0303===Molybdopterin biosynthesis enzyme	Helicobacter	Helicobacter_sp.	sp.	sp. MIT 03-1614	9127	9553	7861	9543	11208	9099	MIT 03-1614	MIT	+	+	+	TD_111					Enterohepatic	EHS 5	Mouse
2702849689	Helicobacter sp. MIT 11-5569	2700989479	2702849690	2702849688	138	>Cluster 56	AVDVIGSETDFS	7_8_9_38_107_108_110_111_121_125_126_127	N	12	12	GA_55:109						pfam00582===Usp	pfam00180===Iso_dh	pfam03841===SelA	COG0473===Isocitrate/isopropylmalate dehydrogenase|COG1921===Seryl-tRNA(Sec) selenium transferase	COG0000===No Protein Prediction	Helicobacter	Helicobacter_sp.	sp.	sp. MIT 11-5569	7215	7740	6090	7631	9128	7160	MIT 11-5569	MIT	-	+	+	TD_010					Enterohepatic	EHS 1	Mouse
2702849913	Helicobacter sp. MIT 11-5569	2700989479	2702849914	2702849912	273	>Cluster 19	ATDIIGAGGSVA	8_9_10_38_100_101_103_104_115_116_117_118	Y	12	12	GA_37:263						pfam00582===Usp	pfam03772===Competence	pfam17871===AAA_lid_9<<>>pfam00004===AAA<<>>pfam07724===AAA_2<<>>pfam10431===ClpB_D2-small<<>>pfam02861===Clp_N	COG0000===No Protein Domain Prediction|COG0542===ATP-dependent Clp protease ATP-binding subunit ClpA	COG0000===No Protein Domain Prediction	Helicobacter	Helicobacter_sp.	sp.	sp. MIT 11-5569	24277	25361	22966	25098	27934	24240	MIT 11-5569	MIT	-	+	-	TD_110				9	Enterohepatic	EHS 1	Mouse
2702851514	Helicobacter magdeburgensis MIT 96-1001	2700989480	2702851515	2702851513	138	>Cluster 37	GVSVIGSENSHQ	7_8_9_38_107_108_110_111_120_121_122_123	N	12	12	GA_32:57						pfam00582===Usp	pfam13729===TraF_2	pfam00994===MoCF_biosynth<<>>pfam03453===MoeA_N	COG0000===No Protein Domain Prediction|COG0303===Molybdopterin biosynthesis enzyme	COG0000===No Protein Domain Prediction|COG0303===Molybdopterin biosynthesis enzyme	Helicobacter	Helicobacter_magdeburgensis	magdeburgensis	magdeburgensis	3775	4223	2075	4191	5458	3718	MIT 96-1001	MIT	-	-	-	TD_111		1			Enterohepatic	EHS 5	Mouse
2702853343	Helicobacter bilis ATCC 51630	2700989481	2702853344	2702853342	141	>Cluster 24	GVSVIGSENSHQ	10_11_12_41_110_111_113_114_123_124_125_126	N	12	12	GA_156:173						pfam00582===Usp	pfam04055===Radical_SAM<<>>pfam00919===UPF0004		COG0000===No Protein Domain Prediction|COG0621===tRNA A37 methylthiotransferase MiaB	COG0621===tRNA A37 methylthiotransferase MiaB	Helicobacter	Helicobacter_bilis	bilis	bilis	7697	8295	6243	8122	8993	7541	ATCC 51630	ATCC	-	+	-	TD_110	1				Enterohepatic	EHS 2	Mouse
2714408874	Helicobacter pylori 45	2713896820	2714408875	2714408873	137	>Cluster 102	GISVIGSESHQ	6_7_8_37_106_107_109_110_120_121_122	N	12	11	GA_15:110						pfam00582===Usp		pfam02617===ClpS	COG0000===No Protein Domain Prediction|COG2127===ATP-dependent Clp protease adapter protein ClpS	COG2127===ATP-dependent Clp protease adapter protein ClpS	Helicobacter	Helicobacter_pylori	pylori	pylori	24424	24852	22548	24837	25127	24314	45	45	+	+	-	TD_011					Gastric	Gastric	Human, Rhesus Macaque
2714900881	Helicobacter pylori SA216A	2713896926	2714900882	2714900880	137	>Cluster 139	GISVIGSESHQ	6_7_8_37_106_107_109_110_120_121_122	N	12	11	GA_32:111						pfam00582===Usp		pfam02617===ClpS	COG0000===No Protein Domain Prediction|COG2127===ATP-dependent Clp protease adapter protein ClpS	COG2127===ATP-dependent Clp protease adapter protein ClpS	Helicobacter	Helicobacter_pylori	pylori	pylori	25044	25489	23167	25457	25734	24933	SA216A	SA	+	+	-	TD_011					Gastric	Gastric	Human, Rhesus Macaque
2714920063	Helicobacter pylori H3017	2713896931	2714920064	2714920062	137	>Cluster 22	GISVIGSESHQ	6_7_8_37_106_107_109_110_120_121_122	N	12	11	GA_15:107						pfam00582===Usp		pfam02617===ClpS	COG0000===No Protein Domain Prediction|COG2127===ATP-dependent Clp protease adapter protein ClpS	COG2127===ATP-dependent Clp protease adapter protein ClpS	Helicobacter	Helicobacter_pylori	pylori	pylori	108573	109001	106733	108986	109276	108466	H3017	H	+	+	-	TD_011					Gastric	Gastric	Human, Rhesus Macaque
2714921851	Helicobacter pylori H3018	2713896932	2714921852	2714921850	137	>Cluster 22	GISVIGSESHQ	6_7_8_37_106_107_109_110_120_121_122	N	12	11	GA_15:107						pfam00582===Usp		pfam02617===ClpS	COG0000===No Protein Domain Prediction|COG2127===ATP-dependent Clp protease adapter protein ClpS	COG2127===ATP-dependent Clp protease adapter protein ClpS	Helicobacter	Helicobacter_pylori	pylori	pylori	6303	6731	4463	6716	7006	6196	H3018	H	+	+	-	TD_011					Gastric	Gastric	Human, Rhesus Macaque
2718853532	Helicobacter pylori ausabrJ05	2718217790	2718853533	2718853531	137	>Cluster 99	GISVIGSESHQ	6_7_8_37_106_107_109_110_120_121_122	N	12	11	GA_8:108	hpSahul	GCA_001653435.1 [https://www.ncbi.nlm.nih.gov/datasets/genome/GCA_001653435.1/]	https://www.ncbi.nlm.nih.gov/datasets/genome/GCA_001653435.1/	Australia	NCBI	pfam00582===Usp		pfam02617===ClpS	COG0000===No Protein Domain Prediction|COG2127===ATP-dependent Clp protease adapter protein ClpS	COG2127===ATP-dependent Clp protease adapter protein ClpS	Helicobacter	Helicobacter_pylori	pylori	pylori	169877	170298	169365	170290	170567	169769	ausabrJ05	ausabrJ05	+	+	-	TD_011					Gastric	Gastric	Human, Rhesus Macaque
2719197711	Helicobacter pylori L7	2718217886	2719197712	2719197710	137	>Cluster 102	GISVIGSESHQ	6_7_8_37_106_107_109_110_120_121_122	N	12	11	GA_2:109	hpAsia2	GCA_001653375.1 [https://www.ncbi.nlm.nih.gov/datasets/genome/GCA_001653375.1/]	https://www.ncbi.nlm.nih.gov/datasets/genome/GCA_001653375.1/	India	NCBI	pfam00582===Usp		pfam02617===ClpS	COG0000===No Protein Domain Prediction|COG2127===ATP-dependent Clp protease adapter protein ClpS	COG2127===ATP-dependent Clp protease adapter protein ClpS	Helicobacter	Helicobacter_pylori	pylori	pylori	274059	274474	272286	274472	274770	273950	L7	L	+	+	-	TD_011					Gastric	Gastric	Human, Rhesus Macaque
2719201252	Helicobacter pylori DU15	2718217888	2719201253	2719201251	137	>Cluster 102	GISVIGSESHQ	6_7_8_37_106_107_109_110_120_121_122	N	12	11	GA_2:111						pfam00582===Usp		pfam02617===ClpS	COG0000===No Protein Domain Prediction|COG2127===ATP-dependent Clp protease adapter protein ClpS	COG2127===ATP-dependent Clp protease adapter protein ClpS	Helicobacter	Helicobacter_pylori	pylori	pylori	133722	134137	133483	134135	134433	133611	DU15	DU15	+	+	-	TD_011					Gastric	Gastric	Human, Rhesus Macaque
2720367372	Helicobacter pylori CC33C	2718218165	2720367373	2720367371	137	>Cluster 22	GISVIGSESHQ	6_7_8_37_106_107_109_110_120_121_122	N	12	11	GA_32:111						pfam00582===Usp		pfam02617===ClpS	COG0000===No Protein Domain Prediction|COG2127===ATP-dependent Clp protease adapter protein ClpS	COG2127===ATP-dependent Clp protease adapter protein ClpS	Helicobacter	Helicobacter_pylori	pylori	pylori	287243	287688	286875	287656	287933	287132	CC33C	CC33C	+	+	-	TD_011					Gastric	Gastric	Human, Rhesus Macaque
2720368837	Helicobacter pylori PNG84A	2718218166	2720368838	2720368836	137	>Cluster 22	GISVIGSESHQ	6_7_8_37_106_107_109_110_120_121_122	N	12	11	GA_8:107	hpSahul	GCA_001653475.1 [https://www.ncbi.nlm.nih.gov/datasets/genome/GCA_001653475.1/]	https://www.ncbi.nlm.nih.gov/datasets/genome/GCA_001653475.1/	Papua New Guinea	NCBI	pfam00582===Usp		pfam02617===ClpS	COG0000===No Protein Domain Prediction|COG0000===No Protein Domain Prediction	COG0000===No Protein Domain Prediction			pylori	pylori	131199	131620	129584	131612	131802	131092	PNG84A	PNG84A	+	+	-	TD_011					Gastric	Gastric	Human, Rhesus Macaque
2723295022	Helicobacter pylori K26A1	2721755617	2723295023	2723295021	137	>Cluster 103	GISVIGSESHQ	6_7_8_37_106_107_109_110_120_121_122	N	12	11	GA_32:129	hpAfrica2	GCA_001653455.1 [https://www.ncbi.nlm.nih.gov/datasets/genome/GCA_001653455.1/]	https://www.ncbi.nlm.nih.gov/datasets/genome/GCA_001653455.1/	Angola	NCBI	pfam00582===Usp	pfam02617===ClpS		COG0000===No Protein Domain Prediction|COG2127===ATP-dependent Clp protease adapter protein ClpS	COG2127===ATP-dependent Clp protease adapter protein ClpS	Helicobacter	Helicobacter_pylori	pylori	pylori	1363258	1363800	1362981	1363671	1365524	1363226	K26A1	K26A1	-	+	-	TD_110					Gastric	Gastric	Human, Rhesus Macaque
2734564552	Helicobacter pylori JCM 12093	2734481914	2734564553	2734564551	137	>Cluster 102	GISVIGSESHQ	6_7_8_37_106_107_109_110_120_121_122	N	12	11	GA_31:109						pfam00582===Usp	pfam02617===ClpS		COG0000===No Protein Domain Prediction|COG2127===ATP-dependent Clp protease adapter protein ClpS	COG2127===ATP-dependent Clp protease adapter protein ClpS	Helicobacter	Helicobacter_pylori	pylori	pylori	11884	12406	11578	12297	14193	11853	JCM 12093	JCM 12093	-	+	-	TD_110					Gastric	Gastric	Human, Rhesus Macaque
2789629299	Helicobacteraceae bacterium CG2_30_36_10	2788500131	2789629300	2789629298	279	>Cluster 1	AYDVMGYSGSFT	165_166_167_195_247_248_250_251_261_262_263_264	N	12	12	GA_3:10						pfam00582===Usp	pfam00916===Sulfate_transp<<>>pfam01740===STAS	pfam01258===zf-dskA_traR	COG0659===Sulfate permease or related transporter, MFS superfamily|COG1734===RNA polymerase-binding transcription factor DksA	COG0659===Sulfate permease or related transporter, MFS superfamily|COG1734===RNA polymerase-binding transcription factor DksA	Helicobacteraceae	Helicobacteraceae_bacterium	bacterium	bacterium	5856	6705	4357	6695	7043	5853	CG2_30_36_10	CG2_30_36_10	+	+	+	TD_111				11	Not Assigned	Not Assigned	Groundwater
2793530219	Helicobacter japonicus MIT 01-6451	2791355303	2793530220	2793530218	138	>Cluster 57	GVSVIGSENSHQ	7_8_9_38_107_108_110_111_120_121_122_123	N	12	12	GA_10:37						pfam00582===Usp	pfam13729===TraF_2	pfam03453===MoeA_N<<>>pfam00994===MoCF_biosynth	COG0000===No Protein Domain Prediction|COG0303===Molybdopterin biosynthesis enzyme	COG0000===No Protein Domain Prediction|COG0303===Molybdopterin biosynthesis enzyme	Helicobacter	Helicobacter_japonicus	japonicus	japonicus	906211	906664	904567	906627	907884	906201	MIT 01-6451	MIT	-	-	-	TD_111					Enterohepatic	EHS 5	Mouse
2795385409	Helicobacter pylori B508A-S1	2795385300	2795385410	2795385408	137	>Cluster 102	GISVIGSESHQ	6_7_8_37_106_107_109_110_120_121_122	N	12	11	GA_15:110						pfam00582===Usp		pfam02617===ClpS	COG0000===No Protein Domain Prediction|COG2127===ATP-dependent Clp protease adapter protein ClpS	COG2127===ATP-dependent Clp protease adapter protein ClpS	Helicobacter	Helicobacter_pylori	pylori	pylori	109493	109921	107614	109906	110196	109383	B508A-S1	B	+	+	-	TD_011					Gastric	Gastric	Human, Rhesus Macaque
2795693333	Helicobacter pylori B508A-T4	2795385445	2795693334	2795693332	137	>Cluster 102	GISVIGSESHQ	6_7_8_37_106_107_109_110_120_121_122	N	12	11	GA_15:110						pfam00582===Usp		pfam02617===ClpS	COG0000===No Protein Domain Prediction|COG2127===ATP-dependent Clp protease adapter protein ClpS	COG2127===ATP-dependent Clp protease adapter protein ClpS	Helicobacter	Helicobacter_pylori	pylori	pylori	109488	109916	107609	109901	110191	109378	B508A-T4	B	+	+	-	TD_011					Gastric	Gastric	Human, Rhesus Macaque
2807168539	Helicobacter fennelliae NCTC 13102	2806310671	2807168540	2807168538	138	>Cluster 45	GVSVIGSENSHQ	7_8_9_38_107_108_110_111_120_121_122_123	N	12	12	GA_0:117						pfam00582===Usp	pfam01311===Bac_export_1	pfam13729===TraF_2	COG0000===No Protein Domain Prediction|COG1684===Flagellar biosynthesis protein FliR	COG0000===No Protein Domain Prediction|COG1684===Flagellar biosynthesis protein FliR	Helicobacter	Gene ID USP	fennelliae	fennelliae	504517	504933	503636	504933	506552	504400	NCTC 13102	NCTC	+	+	+	TD_111				6	Enterohepatic	EHS 7	Human
2807170166	Helicobacter fennelliae NCTC 13102	2806310671	2807170167	2807170165	138	>Cluster 45	GVSVIGSENSHQ	7_8_9_38_107_108_110_111_120_121_122_123	N	12	12	GA_0:117						pfam00582===Usp		pfam01311===Bac_export_1	COG0000===No Protein Domain Prediction|COG1684===Flagellar biosynthesis protein FliR	COG0000===No Protein Domain Prediction|COG1684===Flagellar biosynthesis protein FliR	Helicobacter	Gene ID USP	fennelliae	fennelliae	1833	2366	1048	2249	2977	1833	NCTC 13102	NCTC	-	-	-	TD_111			5		Enterohepatic	EHS 7	Human
2807170172	Helicobacter fennelliae NCTC 13102	2806310671	2807170173	2807170171	138	>Cluster 45	GVSVIGSENSHQ	7_8_9_38_107_108_110_111_120_121_122_123	N	12	12	GA_0:117						pfam00582===Usp	pfam01311===Bac_export_1		COG0000===No Protein Domain Prediction|COG1684===Flagellar biosynthesis protein FliR	COG0000===No Protein Domain Prediction|COG1684===Flagellar biosynthesis protein FliR	Helicobacter	Gene ID USP	fennelliae	fennelliae	5475	5891	4594	5891	6676	5358	NCTC 13102	NCTC	+	+	+	TD_111				6	Enterohepatic	EHS 7	Human
2807232627	Helicobacter canadensis MIT 98-5491, ATCC 700968	2806310687	2807232628	2807232626	138	>Cluster 36	AVDVIGSETNQ	7_8_9_38_107_108_110_111_121_122_123	N	12	11	GA_152:294						pfam00582===Usp	pfam00733===Asn_synthase<<>>pfam13537===GATase_7	pfam04341===DUF485	COG0367===Asparagine synthetase B (glutamine-hydrolyzing)|COG3162===Uncharacterized membrane protein, DUF485 family	COG0367===Asparagine synthetase B (glutamine-hydrolyzing)|COG3162===Uncharacterized membrane protein, DUF485 family	Helicobacter	Helicobacter_canadensis	canadensis	canadensis	760333	761043	758358	760749	761384	760181	MIT 98-5491, ATCC 700968	MIT	+	+	+	TD_111			2		Enterohepatic	EHS 1	Human
2807233395	Helicobacter canadensis MIT 98-5491, ATCC 700968	2806310687	2807233396	2807233394	274	>Cluster 4	ATDVIGTGGSVT	8_9_10_38_100_101_103_104_115_116_117_118	Y	12	12	GA_14:180						pfam00582===Usp	pfam03054===tRNA_Me_trans	pfam03772===Competence	COG0000===No Protein Domain Prediction|COG0482===tRNA U34 2-thiouridine synthase MnmA/TrmU, contains the PP-loop ATPase domain	COG0000===No Protein Domain Prediction|COG0482===tRNA U34 2-thiouridine synthase MnmA/TrmU, contains the PP-loop ATPase domain	Helicobacter	Helicobacter_canadensis	canadensis	canadensis	1538105	1538943	1536876	1538929	1540226	1537925	MIT 98-5491, ATCC 700968	MIT	+	+	+	TD_111			9		Enterohepatic	EHS 1	Human
2810085263	Helicobacter mustelae NCTC 12031	2808606621	2810085264	2810085262	139	>Cluster 32	GVHVIGSENSHQ	7_8_9_39_108_109_111_112_121_122_123_124	N	12	12	GA_0:61						pfam00582===Usp	pfam18073===Rubredoxin_2<<>>pfam13541===ChlI<<>>pfam13481===AAA_25	pfam02646===RmuC	COG1066===Predicted ATP-dependent serine protease|COG1322===DNA anti-recombination protein (rearrangement mutator) RmuC	COG1066===Predicted ATP-dependent serine protease|COG1322===DNA anti-recombination protein (rearrangement mutator) RmuC	Helicobacter	Helicobacter_mustelae	mustelae	mustelae	1446414	1446833	1445010	1446833	1448137	1446353	NCTC 12031	NCTC	+	+	+	TD_111			1		Enterohepatic and Gastric	EHS 9	Ferret
2810090717	Helicobacter canis NCTC 12410	2808606623	2810090718	2810090716	138	>Cluster 58	GVSVIGSESSHQ	7_8_9_38_107_108_110_111_120_121_122_123	N	12	12	GA_9:74						pfam00582===Usp		pfam13729===TraF_2	COG0000===No Protein Domain Prediction|COG0000===No Protein Domain Prediction	COG0000===No Protein Domain Prediction|COG0000===No Protein Domain Prediction	Helicobacter	Helicobacter_canis	canis	canis	1539999	1540424	1539497	1540415	1542049	1539925	NCTC 12410	NCTC	+	+	+	TD_111			1		Enterohepatic	EHS 7	Cat, Dog
2810164117	Helicobacter mustelae NCTC 12198	2808606644	2810164118	2810164116	139	>Cluster 31	GVHVIGSENSHQ	7_8_9_39_108_109_111_112_121_122_123_124	N	12	12	GA_0:61						pfam00582===Usp	pfam18073===Rubredoxin_2<<>>pfam13541===ChlI<<>>pfam13481===AAA_25	pfam02646===RmuC	COG1066===Predicted ATP-dependent serine protease|COG1322===DNA anti-recombination protein (rearrangement mutator) RmuC	COG1066===Predicted ATP-dependent serine protease|COG1322===DNA anti-recombination protein (rearrangement mutator) RmuC	Helicobacter	Helicobacter_mustelae	mustelae	mustelae	1444652	1445071	1443248	1445071	1446375	1444591	NCTC 12198	NCTC	+	+	+	TD_111			1		Enterohepatic and Gastric	EHS 9	Ferret
2810230425	Helicobacter muridarum NCTC 12714	2808606664	2810230426	2810230424	141	>Cluster 26	GVSVIGSENSHQ	10_11_12_41_110_111_113_114_123_124_125_126	N	12	12	GA_13:120						pfam00582===Usp	pfam00106===adh_short	pfam01936===NYN	COG0000===No Protein Domain Prediction|COG4221===NADP-dependent 3-hydroxy acid dehydrogenase YdfG	COG0000===No Protein Domain Prediction|COG4221===NADP-dependent 3-hydroxy acid dehydrogenase YdfG	Helicobacter	Helicobacter_muridarum	muridarum	muridarum	1003021	1003566	1002232	1003446	1004093	1003008	NCTC 12714	NCTC	-	-	-	TD_111					Enterohepatic	EHS 2	Mice
2810678690	Helicobacter fennelliae NCTC 13101	2808606777	2810678691	2810678689	138	>Cluster 45	GVSVIGSENSHQ	7_8_9_38_107_108_110_111_120_121_122_123	N	12	12	GA_0:129						pfam00582===Usp	pfam01311===Bac_export_1	pfam13729===TraF_2	COG0000===No Protein Domain Prediction|COG1684===Flagellar biosynthesis protein FliR	COG0000===No Protein Domain Prediction|COG1684===Flagellar biosynthesis protein FliR	Helicobacter	Gene ID USP	fennelliae	fennelliae	500550	500966	499657	500966	502582	500421	NCTC 13101	NCTC	+	+	+	TD_111				6	Enterohepatic	EHS 7	Human
2813425431	Helicobacter cinaedi NCTC 12221	2811995189	2813425432	2813425430	138	>Cluster 37	GVSVIGSENSHQ	7_8_9_38_107_108_110_111_120_121_122_123	N	12	12	GA_32:51						pfam00582===Usp	pfam00994===MoCF_biosynth<<>>pfam03453===MoeA_N	pfam13729===TraF_2	COG0000===No Protein Domain Prediction|COG0303===Molybdopterin biosynthesis enzyme	COG0000===No Protein Domain Prediction|COG0303===Molybdopterin biosynthesis enzyme	Helicobacter	Helicobacter_cinaedi	cinaedi	cinaedi	13440	13907	12173	13856	15553	13408	NCTC 12221	NCTC	+	+	+	TD_111	1				Enterohepatic	EHS 5	Human
2813426190	Helicobacter cinaedi NCTC 12219	2811995190	2813426191	2813426189	138	>Cluster 37	GVSVIGSENSHQ	7_8_9_38_107_108_110_111_120_121_122_123	N	12	12	GA_32:63						pfam00582===Usp	pfam13729===TraF_2	pfam00994===MoCF_biosynth<<>>pfam03453===MoeA_N	COG0000===No Protein Domain Prediction|COG0303===Molybdopterin biosynthesis enzyme	COG0000===No Protein Domain Prediction|COG0303===Molybdopterin biosynthesis enzyme	Helicobacter	Helicobacter_cinaedi	cinaedi	cinaedi	321117	321565	319411	321533	322800	321054	NCTC 12219	NCTC	-	-	-	TD_111		1			Enterohepatic	EHS 5	Human
2815882179	Helicobacter pullorum NCTC 13156	2814123395	2815882180	2815882178	138	>Cluster 38	AVDVIGSETNQ	7_8_9_38_107_108_110_111_121_122_123	N	12	11	GA_127:162						pfam00582===Usp	pfam00015===MCPsignal	pfam00733===Asn_synthase<<>>pfam13537===GATase_7	COG0000===No Protein Domain Prediction|COG0367===Asparagine synthetase B (glutamine-hydrolyzing)	COG0367===Asparagine synthetase B (glutamine-hydrolyzing)	Helicobacter	Helicobacter_pullorum	pullorum	pullorum	958655	959198	956487	959071	961033	958493	NCTC 13156	NCTC	-	-	+	TD_011				2	Enterohepatic	EHS 1	Chicken and Hen
2815882217	Helicobacter pullorum NCTC 13156	2814123395	2815882218	2815882216	274	>Cluster 10	ATDIVGTGGSVT	8_9_10_38_100_101_103_104_115_116_117_118	Y	12	12	GA_11:247						pfam00582===Usp	pfam15738===YafQ_toxin	pfam03772===Competence	COG0000===No Protein Domain Prediction|COG3041===mRNA-degrading endonuclease (mRNA interferase) YafQ, toxin component of the YafQ-DinJ toxin-antitoxin module	COG0000===No Protein Domain Prediction|COG3041===mRNA-degrading endonuclease (mRNA interferase) YafQ, toxin component of the YafQ-DinJ toxin-antitoxin module	Helicobacter	Helicobacter_pullorum	pullorum	pullorum	999024	999859	998502	999848	1001142	998777	NCTC 13156	NCTC	+	+	+	TD_111			9		Enterohepatic	EHS 1	Chicken and Hen
2823192252	Helicobacter bilis AAQJH	2823189783	2823192253	2823192251	141	>Cluster 24	GVSVIGSENSHQ	10_11_12_41_110_111_113_114_123_124_125_126	N	12	12	GA_156:169						pfam00582===Usp	pfam13726===Na_H_antiport_2<<>>pfam03553===Na_H_antiporter	pfam00919===UPF0004<<>>pfam04055===Radical_SAM	COG0621===tRNA A37 methylthiotransferase MiaB|COG2056===Predicted histidine transporter YuiF, NhaC family	COG0621===tRNA A37 methylthiotransferase MiaB|COG2056===Predicted histidine transporter YuiF, NhaC family	Helicobacter	Helicobacter_bilis	bilis	bilis	2600304	2600885	2598672	2600729	2602183	2600135	AAQJH	AAQJH	+	+	+	TD_111					Enterohepatic	EHS 2	Mouse
2836967237	Wolinella succinogenes NCTC11488	2836966179	2836967238	2836967236	285	>Cluster 0	ATDVIGSGGSHC	11_12_13_41_104_105_107_108_119_120_121_122	Y	12	12	GA_100:163						pfam00582===Usp	pfam02028===BCCT		COG0000===No Protein Domain Prediction|COG1292===Choline-glycine betaine transporter	COG0000===No Protein Domain Prediction|COG1292===Choline-glycine betaine transporter	Wolinella	Wolinella_succinogenes	succinogenes	succinogenes	1038812	1039832	1036757	1039669	1040323	1038712	NCTC11488	NCTC	-	-	-	TD_111	1			12	Not Assigned	Not Assigned	Cow
2836968040	Wolinella succinogenes NCTC11488	2836966179	2836968041	2836968039	138	>Cluster 35	AIDVIGSESHQ	7_8_9_38_107_108_110_111_121_122_123	N	12	11	GA_15:470						pfam00582===Usp	pfam01127===Sdh_cyt	pfam03454===MoeA_C<<>>pfam00994===MoCF_biosynth<<>>pfam03453===MoeA_N	COG0303===Molybdopterin biosynthesis enzyme|COG2009===Succinate dehydrogenase/fumarate reductase, cytochrome b subunit	COG0303===Molybdopterin biosynthesis enzyme|COG2009===Succinate dehydrogenase/fumarate reductase, cytochrome b subunit	Wolinella	Wolinella_succinogenes	succinogenes	succinogenes	1820448	1820879	1819271	1820864	1822111	1819978	NCTC11488	NCTC	-	-	-	TD_111				5	Not Assigned	Not Assigned	Cow
2844470102	Helicobacter pylori NY40	2844469443	2844470103	2844470101	137	>Cluster 22	GISVIGSESHQ	6_7_8_37_106_107_109_110_120_121_122	N	12	11	GA_15:108						pfam00582===Usp		pfam02617===ClpS	COG0000===No Protein Domain Prediction|COG2127===ATP-dependent Clp protease adapter protein ClpS	COG2127===ATP-dependent Clp protease adapter protein ClpS	Helicobacter	Helicobacter_pylori	pylori	pylori	637714	638142	635801	638127	638417	637606	NY40	NY40	+	+	-	TD_011					Gastric	Gastric	Human, Rhesus Macaque
2844471201	Helicobacter pylori HE171/09	2844471163	2844471202	2844471200	137	>Cluster 22	GISVIGSESHQ	6_7_8_37_106_107_109_110_120_121_122	N	12	11	GA_8:171						pfam00582===Usp		pfam02617===ClpS	COG0000===No Protein Domain Prediction|COG2127===ATP-dependent Clp protease adapter protein ClpS	COG2127===ATP-dependent Clp protease adapter protein ClpS	Helicobacter	Helicobacter_pylori	pylori	pylori	34593	35014	32734	35006	35283	34422	HE171/09	HE	+	+	-	TD_011					Gastric	Gastric	Human, Rhesus Macaque
2850853928	Helicobacter pylori Hp_TH2099	2850853895	2850853929	2850853927	137	>Cluster 154	GISVIGSESHQ	6_7_8_37_106_107_109_110_120_121_122	N	12	11	GA_23:1517						pfam00582===Usp		pfam02617===ClpS	COG0000===No Protein Domain Prediction|COG2127===ATP-dependent Clp protease adapter protein ClpS	COG2127===ATP-dependent Clp protease adapter protein ClpS	Helicobacter	Helicobacter_pylori	pylori	pylori	31883	32319	29992	32296	32594	30366	Hp_TH2099	Hp_TH2099	+	+	-	TD_011					Gastric	Gastric	Human, Rhesus Macaque
2850855623	Helicobacter pylori Hpbs3	2850855481	2850855624	2850855622	137	>Cluster 22	GISVIGSESHQ	6_7_8_37_106_107_109_110_120_121_122	N	12	11	GA_20:149						pfam00582===Usp		pfam02617===ClpS	COG0000===No Protein Domain Prediction|COG2127===ATP-dependent Clp protease adapter protein ClpS	COG2127===ATP-dependent Clp protease adapter protein ClpS	Helicobacter	Helicobacter_pylori	pylori	pylori	146113	146546	145698	146526	146821	145964	Hpbs3	Hpbs	+	+	-	TD_011					Gastric	Gastric	Human, Rhesus Macaque
2850858539	Helicobacter pylori B128_3	2850857008	2850858540	2850858538	137	>Cluster 22	GISVIGSESHQ	6_7_8_37_106_107_109_110_120_121_122	N	12	11	GA_15:111						pfam00582===Usp	pfam02617===ClpS		COG0000===No Protein Domain Prediction|COG2127===ATP-dependent Clp protease adapter protein ClpS	COG2127===ATP-dependent Clp protease adapter protein ClpS	Helicobacter	Helicobacter_pylori	pylori	pylori	1559786	1560310	1559496	1560199	1562028	1559771	B128_3	B	-	+	-	TD_110					Gastric	Gastric	Human, Rhesus Macaque
2850858691	Helicobacter pylori 26695-1	2850858658	2850858692	2850858690	137	>Cluster 22	GISVIGSESHQ	6_7_8_37_106_107_109_110_120_121_122	N	12	11	GA_31:109						pfam00582===Usp		pfam02617===ClpS	COG0000===No Protein Domain Prediction|COG2127===ATP-dependent Clp protease adapter protein ClpS	COG2127===ATP-dependent Clp protease adapter protein ClpS	Helicobacter	Helicobacter_pylori	pylori	pylori	31961	32405	30071	32374	32680	31852	26695-1	26695	+	+	-	TD_011					Gastric	Gastric	Human, Rhesus Macaque
2850861838	Helicobacter pylori 7.13_R2a	2850860305	2850861839	2850861837	137	>Cluster 22	GISVIGSESHQ	6_7_8_37_106_107_109_110_120_121_122	N	12	11	GA_15:111						pfam00582===Usp	pfam02617===ClpS		COG0000===No Protein Domain Prediction|COG2127===ATP-dependent Clp protease adapter protein ClpS	COG2127===ATP-dependent Clp protease adapter protein ClpS	Helicobacter	Helicobacter_pylori	pylori	pylori	1559761	1560285	1559471	1560174	1562003	1559746	7.13_R2a	7.13	-	+	-	TD_110					Gastric	Gastric	Human, Rhesus Macaque
2850861991	Helicobacter pylori 26695 dRdM2addM2	2850861958	2850861992	2850861990	137	>Cluster 22	GISVIGSESHQ	6_7_8_37_106_107_109_110_120_121_122	N	12	11	GA_31:109						pfam00582===Usp		pfam02617===ClpS	COG0000===No Protein Domain Prediction|COG2127===ATP-dependent Clp protease adapter protein ClpS	COG2127===ATP-dependent Clp protease adapter protein ClpS	Helicobacter	Helicobacter_pylori	pylori	pylori	31906	32350	30016	32319	32625	31797	26695 dRdM2addM2	26695	+	+	-	TD_011					Gastric	Gastric	Human, Rhesus Macaque
2850865138	Helicobacter pylori 7.13_R2b	2850863607	2850865139	2850865137	137	>Cluster 22	GISVIGSESHQ	6_7_8_37_106_107_109_110_120_121_122	N	12	11	GA_15:111						pfam00582===Usp	pfam02617===ClpS		COG0000===No Protein Domain Prediction|COG2127===ATP-dependent Clp protease adapter protein ClpS	COG2127===ATP-dependent Clp protease adapter protein ClpS	Helicobacter	Helicobacter_pylori	pylori	pylori	1559836	1560360	1559546	1560249	1562078	1559821	7.13_R2b	7.13	-	+	-	TD_110					Gastric	Gastric	Human, Rhesus Macaque
2850867044	Helicobacter saguini 15-1416 (F2)	2850865258	2850867045	2850867043	140	>Cluster 30	GVSVIGSENSHQ	9_10_11_40_109_110_112_113_122_123_124_125	N	12	12	GA_13:208						pfam00582===Usp			COG0000===No Protein Domain Prediction|COG0000===No Protein Domain Prediction	COG0000===No Protein Prediction	Helicobacter	Helicobacter_saguini	saguini	saguini	1817323	1817758	1816645	1817745	1818429	1817115	15-1416 (F2)	15-16-	+	-	-	TD_010			1		Enterohepatic	EHS 2	Cotton-top Tamarins
2850869337	Helicobacter pylori F67	2850867950	2850869338	2850869336	137	>Cluster 22	GISVIGSESHQ	6_7_8_37_106_107_109_110_120_121_122	N	12	11	GA_20:109						pfam00582===Usp	pfam02617===ClpS		COG2127===ATP-dependent Clp protease adapter protein ClpS|COG4775===Outer membrane protein assembly factor BamA	COG2127===ATP-dependent Clp protease adapter protein ClpS	Helicobacter	Helicobacter_pylori	pylori	pylori	1364142	1364664	1363847	1364555	1364969	1364122	F67	F	-	+	-	TD_110					Gastric	Gastric	Human, Rhesus Macaque
2850870919	Helicobacter pylori F51	2850869564	2850870920	2850870918	137	>Cluster 155	GISVIGSESHQ	6_7_8_37_106_107_109_110_120_121_122	N	12	11	GA_20:147						pfam00582===Usp	pfam02617===ClpS		COG2127===ATP-dependent Clp protease adapter protein ClpS|COG4775===Outer membrane protein assembly factor BamA	COG2127===ATP-dependent Clp protease adapter protein ClpS	Helicobacter	Helicobacter_pylori	pylori	pylori	1341427	1341987	1341132	1341840	1342253	1341407	F51	F	-	+	-	TD_110					Gastric	Gastric	Human, Rhesus Macaque
2859850046	Helicobacter pylori F94	2859848668	2859850047	2859850045	137	>Cluster 22	GISVIGSESHQ	6_7_8_37_106_107_109_110_120_121_122	N	12	11	GA_20:147						pfam00582===Usp	pfam02617===ClpS		COG0000===No Protein Domain Prediction|COG2127===ATP-dependent Clp protease adapter protein ClpS	COG2127===ATP-dependent Clp protease adapter protein ClpS	Helicobacter	Helicobacter_pylori	pylori	pylori	1343283	1343843	1342988	1343696	1344190	1343263	F94	F	-	+	-	TD_110					Gastric	Gastric	Human, Rhesus Macaque
2859851690	Helicobacter pylori F78	2859850276	2859851691	2859851689	137	>Cluster 22	GISVIGSESHQ	6_7_8_37_106_107_109_110_120_121_122	N	12	11	GA_8:203						pfam00582===Usp	pfam02617===ClpS		COG0000===No Protein Domain Prediction|COG2127===ATP-dependent Clp protease adapter protein ClpS	COG2127===ATP-dependent Clp protease adapter protein ClpS	Helicobacter	Helicobacter_pylori	pylori	pylori	1383299	1383915	1383010	1383712	1384214	1383291	F78	F	-	+	-	TD_110					Gastric	Gastric	Human, Rhesus Macaque
2859852107	Helicobacter pylori H-137	2859851963	2859852108	2859852106	137	>Cluster 22	GISVIGSESHQ	6_7_8_37_106_107_109_110_120_121_122	N	12	11	GA_20:274						pfam00582===Usp		pfam02617===ClpS	COG0000===No Protein Domain Prediction|COG2127===ATP-dependent Clp protease adapter protein ClpS	COG2127===ATP-dependent Clp protease adapter protein ClpS	Helicobacter	Helicobacter_pylori	pylori	pylori	147314	147747	146741	147727	148022	147040	H-137	H	+	+	-	TD_011					Gastric	Gastric	Human, Rhesus Macaque
2859854329	Helicobacter pylori FDAARGOS_300	2859853609	2859854330	2859854328	137	>Cluster 116	GISVIGSESHQ	6_7_8_37_106_107_109_110_120_121_122	N	12	11	GA_8:112						pfam00582===Usp		pfam02617===ClpS	COG0000===No Protein Domain Prediction|COG2127===ATP-dependent Clp protease adapter protein ClpS	COG2127===ATP-dependent Clp protease adapter protein ClpS	Helicobacter	Helicobacter_pylori	pylori	pylori	735543	735964	733734	735956	736230	735431	FDAARGOS_300	FDAARGOS	+	+	-	TD_011					Gastric	Gastric	Human, Rhesus Macaque
2859856275	Helicobacter pylori FDAARGOS_298	2859855209	2859856276	2859856274	137	>Cluster 143	GISVIGSESHQ	6_7_8_37_106_107_109_110_120_121_122	N	12	11	GA_15:110						pfam00582===Usp		pfam02617===ClpS	COG0000===No Protein Domain Prediction|COG2127===ATP-dependent Clp protease adapter protein ClpS	COG2127===ATP-dependent Clp protease adapter protein ClpS	Helicobacter	Helicobacter_pylori	pylori	pylori	1081613	1082041	1079779	1082026	1082316	1081503	FDAARGOS_298	FDAARGOS	+	+	-	TD_011					Gastric	Gastric	Human, Rhesus Macaque
2859858488	Helicobacter pylori 7.13_2	2859856896	2859858489	2859858487	137	>Cluster 22	GISVIGSESHQ	6_7_8_37_106_107_109_110_120_121_122	N	12	11	GA_15:111						pfam00582===Usp	pfam02617===ClpS		COG0000===No Protein Domain Prediction|COG2127===ATP-dependent Clp protease adapter protein ClpS	COG2127===ATP-dependent Clp protease adapter protein ClpS	Helicobacter	Helicobacter_pylori	pylori	pylori	1559924	1560448	1559634	1560337	1562166	1559909	7.13_2	7.13	-	+	-	TD_110					Gastric	Gastric	Human, Rhesus Macaque
2859860155	Helicobacter pylori B128_2	2859858608	2859860156	2859860154	137	>Cluster 22	GISVIGSESHQ	6_7_8_37_106_107_109_110_120_121_122	N	12	11	GA_15:111						pfam00582===Usp	pfam02617===ClpS		COG0000===No Protein Domain Prediction|COG2127===ATP-dependent Clp protease adapter protein ClpS	COG2127===ATP-dependent Clp protease adapter protein ClpS	Helicobacter	Helicobacter_pylori	pylori	pylori	1559858	1560382	1559568	1560271	1562100	1559843	B128_2	B	-	+	-	TD_110					Gastric	Gastric	Human, Rhesus Macaque
2859861806	Helicobacter pylori 7.13_D3c	2859860275	2859861807	2859861805	137	>Cluster 22	GISVIGSESHQ	6_7_8_37_106_107_109_110_120_121_122	N	12	11	GA_15:111						pfam00582===Usp	pfam02617===ClpS		COG0000===No Protein Domain Prediction|COG2127===ATP-dependent Clp protease adapter protein ClpS	COG2127===ATP-dependent Clp protease adapter protein ClpS	Helicobacter	Helicobacter_pylori	pylori	pylori	1559823	1560347	1559533	1560236	1562065	1559808	7.13_D3c	7.13	-	+	-	TD_110					Gastric	Gastric	Human, Rhesus Macaque
2859861964	Helicobacter pylori HE170/09	2859861926	2859861965	2859861963	137	>Cluster 22	GISVIGSESHQ	6_7_8_37_106_107_109_110_120_121_122	N	12	11	GA_8:171						pfam00582===Usp		pfam02617===ClpS	COG0000===No Protein Domain Prediction|COG2127===ATP-dependent Clp protease adapter protein ClpS	COG2127===ATP-dependent Clp protease adapter protein ClpS	Helicobacter	Helicobacter_pylori	pylori	pylori	34592	35013	32733	35005	35282	34421	HE170/09	HE	+	+	-	TD_011					Gastric	Gastric	Human, Rhesus Macaque
2859865104	Helicobacter pylori GD63	2859863601	2859865105	2859865103	137	>Cluster 100	GISVIGSESHQ	6_7_8_37_106_107_109_110_120_121_122	N	12	11	GA_15:110						pfam00582===Usp	pfam02617===ClpS		COG0000===No Protein Domain Prediction|COG2127===ATP-dependent Clp protease adapter protein ClpS	COG2127===ATP-dependent Clp protease adapter protein ClpS	Helicobacter	Helicobacter_pylori	pylori	pylori	1452383	1452906	1452093	1452796	1454690	1452368	GD63	GC	-	+	-	TD_110					Gastric	Gastric	Human, Rhesus Macaque
2869982004	Helicobacter pylori HE101/09	2869981966	2869982005	2869982003	137	>Cluster 22	GISVIGSESHQ	6_7_8_37_106_107_109_110_120_121_122	N	12	11	GA_8:171						pfam00582===Usp		pfam02617===ClpS	COG0000===No Protein Domain Prediction|COG2127===ATP-dependent Clp protease adapter protein ClpS	COG2127===ATP-dependent Clp protease adapter protein ClpS	Helicobacter	Helicobacter_pylori	pylori	pylori	34590	35011	32731	35003	35280	34419	HE101/09	HE	+	+	-	TD_011					Gastric	Gastric	Human, Rhesus Macaque
2869983833	Helicobacter pylori NCTC13345	2869983642	2869983834	2869983832	137	>Cluster 22	GISVIGSESHQ	6_7_8_37_106_107_109_110_120_121_122	N	12	11	GA_15:111						pfam00582===Usp		pfam02617===ClpS	COG0000===No Protein Domain Prediction|COG2127===ATP-dependent Clp protease adapter protein ClpS	COG2127===ATP-dependent Clp protease adapter protein ClpS	Helicobacter	Helicobacter_pylori	pylori	pylori	197389	197817	195560	197802	198092	197278	NCTC13345	NCTC	+	+	-	TD_011					Gastric	Gastric	Human, Rhesus Macaque
2869986629	Helicobacter pylori F72	2869985260	2869986630	2869986628	137	>Cluster 22	GISVIGSESHQ	6_7_8_37_106_107_109_110_120_121_122	N	12	11	GA_20:147						pfam00582===Usp	pfam02617===ClpS		COG0000===No Protein Domain Prediction|COG2127===ATP-dependent Clp protease adapter protein ClpS	COG2127===ATP-dependent Clp protease adapter protein ClpS	Helicobacter	Helicobacter_pylori	pylori	pylori	1357036	1357596	1356741	1357449	1357814	1357016	F72	F	-	+	-	TD_110					Gastric	Gastric	Human, Rhesus Macaque
2869988260	Helicobacter pylori F211	2869986891	2869988261	2869988259	137	>Cluster 22	GISVIGSESHQ	6_7_8_37_106_107_109_110_120_121_122	N	12	11	GA_8:109						pfam00582===Usp	pfam02617===ClpS		COG2127===ATP-dependent Clp protease adapter protein ClpS|COG4775===Outer membrane protein assembly factor BamA	COG2127===ATP-dependent Clp protease adapter protein ClpS	Helicobacter	Helicobacter_pylori	pylori	pylori	1361831	1362353	1361548	1362244	1362658	1361823	F211	F	-	+	-	TD_110					Gastric	Gastric	Human, Rhesus Macaque
2869990016	Helicobacter pylori 7.13_D2b	2869988482	2869990017	2869990015	137	>Cluster 22	GISVIGSESHQ	6_7_8_37_106_107_109_110_120_121_122	N	12	11	GA_15:111						pfam00582===Usp	pfam02617===ClpS		COG0000===No Protein Domain Prediction|COG2127===ATP-dependent Clp protease adapter protein ClpS	COG2127===ATP-dependent Clp protease adapter protein ClpS	Helicobacter	Helicobacter_pylori	pylori	pylori	1559812	1560336	1559522	1560225	1562054	1559797	7.13_D2b	7.13	-	+	-	TD_110					Gastric	Gastric	Human, Rhesus Macaque
2869991668	Helicobacter pylori 7.13_R3b	2869990136	2869991669	2869991667	137	>Cluster 22	GISVIGSESHQ	6_7_8_37_106_107_109_110_120_121_122	N	12	11	GA_15:111						pfam00582===Usp	pfam02617===ClpS		COG0000===No Protein Domain Prediction|COG2127===ATP-dependent Clp protease adapter protein ClpS	COG2127===ATP-dependent Clp protease adapter protein ClpS	Helicobacter	Helicobacter_pylori	pylori	pylori	1559829	1560353	1559539	1560242	1562071	1559814	7.13_R3b	7.13	-	+	-	TD_110					Gastric	Gastric	Human, Rhesus Macaque
2869991823	Helicobacter pylori 26695-1CL	2869991788	2869991824	2869991822	137	>Cluster 22	GISVIGSESHQ	6_7_8_37_106_107_109_110_120_121_122	N	12	11	GA_31:109						pfam00582===Usp		pfam02617===ClpS	COG0000===No Protein Domain Prediction|COG2127===ATP-dependent Clp protease adapter protein ClpS	COG2127===ATP-dependent Clp protease adapter protein ClpS	Helicobacter	Helicobacter_pylori	pylori	pylori	31961	32405	30071	32374	32680	31852	26695-1CL	26695	+	+	-	TD_011					Gastric	Gastric	Human, Rhesus Macaque
2869993480	Helicobacter pylori 26695-1CH	2869993447	2869993481	2869993479	137	>Cluster 22	GISVIGSESHQ	6_7_8_37_106_107_109_110_120_121_122	N	12	11	GA_31:109						pfam00582===Usp		pfam02617===ClpS	COG0000===No Protein Domain Prediction|COG2127===ATP-dependent Clp protease adapter protein ClpS	COG2127===ATP-dependent Clp protease adapter protein ClpS	Helicobacter	Helicobacter_pylori	pylori	pylori	31961	32405	30071	32374	32680	31852	26695-1CH	26695	+	+	-	TD_011					Gastric	Gastric	Human, Rhesus Macaque
2869995237	Helicobacter pylori Hpbs2	2869995097	2869995238	2869995236	137	>Cluster 156	GISVIGSESHQ	6_7_8_37_106_107_109_110_120_121_122	N	12	11	GA_8:147						pfam00582===Usp		pfam02617===ClpS	COG2127===ATP-dependent Clp protease adapter protein ClpS|COG4775===Outer membrane protein assembly factor BamA	COG2127===ATP-dependent Clp protease adapter protein ClpS	Helicobacter	Helicobacter_pylori	pylori	pylori	146358	146779	145876	146771	147060	146211	Hpbs2	Hpbs	+	+	-	TD_011					Gastric	Gastric	Human, Rhesus Macaque
2869998535	Helicobacter cinaedi MRY08-1234	2869996654	2869998536	2869998534	138	>Cluster 37	GVSVIGSENSHQ	7_8_9_38_107_108_110_111_120_121_122_123	N	12	12	GA_32:33						pfam00582===Usp	pfam00994===MoCF_biosynth<<>>pfam03453===MoeA_N	pfam13729===TraF_2	COG0000===No Protein Domain Prediction|COG0303===Molybdopterin biosynthesis enzyme	COG0000===No Protein Domain Prediction|COG0303===Molybdopterin biosynthesis enzyme	Helicobacter	Helicobacter_cinaedi	cinaedi	cinaedi	1757851	1758300	1756584	1758267	1759940	1757819	MRY08-1234	MRY	+	+	+	TD_111	1				Enterohepatic	EHS 5	Human
2872204930	Helicobacter pylori F38	2872203531	2872204931	2872204929	137	>Cluster 22	GISVIGSESHQ	6_7_8_37_106_107_109_110_120_121_122	N	12	11	GA_20:110						pfam00582===Usp	pfam02617===ClpS		COG0000===No Protein Domain Prediction|COG2127===ATP-dependent Clp protease adapter protein ClpS	COG2127===ATP-dependent Clp protease adapter protein ClpS	Helicobacter	Helicobacter_pylori	pylori	pylori	1392119	1392642	1391824	1392532	1392782	1392099	F38	F	-	+	-	TD_110					Gastric	Gastric	Human, Rhesus Macaque
2872206544	Helicobacter pylori F70	2872205174	2872206545	2872206543	137	>Cluster 22	GISVIGSESHQ	6_7_8_37_106_107_109_110_120_121_122	N	12	11	GA_20:134						pfam00582===Usp	pfam02617===ClpS		COG0000===No Protein Domain Prediction|COG2127===ATP-dependent Clp protease adapter protein ClpS	COG2127===ATP-dependent Clp protease adapter protein ClpS	Helicobacter	Helicobacter_pylori	pylori	pylori	1356260	1356807	1355965	1356673	1358441	1356240	F70	F	-	+	-	TD_110					Gastric	Gastric	Human, Rhesus Macaque
2872208199	Helicobacter pylori MKM1	2872206829	2872208200	2872208198	137	>Cluster 22	GISVIGSESHQ	6_7_8_37_106_107_109_110_120_121_122	N	12	11	GA_20:148						pfam00582===Usp	pfam02617===ClpS		COG0000===No Protein Domain Prediction|COG2127===ATP-dependent Clp protease adapter protein ClpS	COG2127===ATP-dependent Clp protease adapter protein ClpS	Helicobacter	Helicobacter_pylori	pylori	pylori	1346031	1346592	1345736	1346444	1346696	1346011	MKM1	MKF	-	+	-	TD_110					Gastric	Gastric	Human, Rhesus Macaque
2872210121	Helicobacter cinaedi gHKSHhc_BC_20160917	2872208431	2872210122	2872210120	138	>Cluster 37	GVSVIGSENSHQ	7_8_9_38_107_108_110_111_120_121_122_123	N	12	12	GA_32:33						pfam00582===Usp	pfam03453===MoeA_N<<>>pfam00994===MoCF_biosynth	pfam13729===TraF_2	COG0000===No Protein Domain Prediction|COG0303===Molybdopterin biosynthesis enzyme	COG0000===No Protein Domain Prediction|COG0303===Molybdopterin biosynthesis enzyme	Helicobacter	Helicobacter_cinaedi	cinaedi	cinaedi	1562585	1563034	1561318	1563001	1564689	1562553	gHKSHhc_BC_20160917	gHKSHhc_BC_20160917	+	+	+	TD_111	1				Enterohepatic	EHS 5	Human
2872212124	Helicobacter pylori 7.13_R2c	2872210585	2872212125	2872212123	137	>Cluster 22	GISVIGSESHQ	6_7_8_37_106_107_109_110_120_121_122	N	12	11	GA_15:111						pfam00582===Usp	pfam02617===ClpS		COG0000===No Protein Domain Prediction|COG2127===ATP-dependent Clp protease adapter protein ClpS	COG2127===ATP-dependent Clp protease adapter protein ClpS	Helicobacter	Helicobacter_pylori	pylori	pylori	1559818	1560342	1559528	1560231	1562060	1559803	7.13_R2c	7.13	-	+	-	TD_110					Gastric	Gastric	Human, Rhesus Macaque
2872212283	Helicobacter pylori HE141/09	2872212245	2872212284	2872212282	137	>Cluster 22	GISVIGSESHQ	6_7_8_37_106_107_109_110_120_121_122	N	12	11	GA_8:171						pfam00582===Usp		pfam02617===ClpS	COG0000===No Protein Domain Prediction|COG2127===ATP-dependent Clp protease adapter protein ClpS	COG2127===ATP-dependent Clp protease adapter protein ClpS	Helicobacter	Helicobacter_pylori	pylori	pylori	34591	35012	32732	35004	35281	34420	HE141/09	HE	+	+	-	TD_011					Gastric	Gastric	Human, Rhesus Macaque
2872214053	Helicobacter pylori Hpbs1	2872213919	2872214054	2872214052	137	>Cluster 22	GISVIGSESHQ	6_7_8_37_106_107_109_110_120_121_122	N	12	11	GA_20:108						pfam00582===Usp		pfam02617===ClpS	COG0000===No Protein Domain Prediction|COG2127===ATP-dependent Clp protease adapter protein ClpS	COG2127===ATP-dependent Clp protease adapter protein ClpS	Helicobacter	Helicobacter_pylori	pylori	pylori	142019	142452	140175	142432	142727	141911	Hpbs1	Hpbs	+	+	-	TD_011					Gastric	Gastric	Human, Rhesus Macaque
2872216884	Helicobacter pylori F90	2872215495	2872216885	2872216883	137	>Cluster 22	GISVIGSESHQ	6_7_8_37_106_107_109_110_120_121_122	N	12	11	GA_20:109						pfam00582===Usp	pfam02617===ClpS		COG2127===ATP-dependent Clp protease adapter protein ClpS|COG4775===Outer membrane protein assembly factor BamA	COG2127===ATP-dependent Clp protease adapter protein ClpS	Helicobacter	Helicobacter_pylori	pylori	pylori	1360239	1360761	1359944	1360652	1361066	1360219	F90	F	-	+	-	TD_110					Gastric	Gastric	Human, Rhesus Macaque
2872218642	Helicobacter pylori 7.13_1	2872217108	2872218643	2872218641	137	>Cluster 22	GISVIGSESHQ	6_7_8_37_106_107_109_110_120_121_122	N	12	11	GA_15:111						pfam00582===Usp	pfam02617===ClpS		COG0000===No Protein Domain Prediction|COG2127===ATP-dependent Clp protease adapter protein ClpS	COG2127===ATP-dependent Clp protease adapter protein ClpS	Helicobacter	Helicobacter_pylori	pylori	pylori	1559825	1560349	1559535	1560238	1562067	1559810	7.13_1	7.13	-	+	-	TD_110					Gastric	Gastric	Human, Rhesus Macaque
2872218800	Helicobacter pylori HE134/09	2872218762	2872218801	2872218799	137	>Cluster 22	GISVIGSESHQ	6_7_8_37_106_107_109_110_120_121_122	N	12	11	GA_8:111						pfam00582===Usp		pfam02617===ClpS	COG0000===No Protein Domain Prediction|COG2127===ATP-dependent Clp protease adapter protein ClpS	COG2127===ATP-dependent Clp protease adapter protein ClpS	Helicobacter	Helicobacter_pylori	pylori	pylori	34591	35012	32732	35004	35281	34480	HE134/09	HE	+	+	-	TD_011					Gastric	Gastric	Human, Rhesus Macaque
2874974058	Helicobacter pylori G272	2874973923	2874974059	2874974057	137	>Cluster 22	GISVIGSESHQ	6_7_8_37_106_107_109_110_120_121_122	N	12	11	GA_20:566						pfam00582===Usp		pfam02617===ClpS	COG0000===No Protein Domain Prediction|COG2127===ATP-dependent Clp protease adapter protein ClpS	COG2127===ATP-dependent Clp protease adapter protein ClpS	Helicobacter	Helicobacter_pylori	pylori	pylori	144966	145399	144110	145379	145674	144400	G272	G	+	+	-	TD_011					Gastric	Gastric	Human, Rhesus Macaque
2874977424	Helicobacter cinaedi P06D0798	2874975511	2874977425	2874977423	138	>Cluster 59	GVSVIGSENSHQ	7_8_9_38_107_108_110_111_120_121_122_123	N	12	12	GA_32:44						pfam00582===Usp	pfam00994===MoCF_biosynth<<>>pfam03453===MoeA_N	pfam13729===TraF_2	COG0000===No Protein Domain Prediction|COG0303===Molybdopterin biosynthesis enzyme	COG0000===No Protein Domain Prediction|COG0303===Molybdopterin biosynthesis enzyme	Helicobacter	Helicobacter_cinaedi	cinaedi	cinaedi	1741168	1741628	1739901	1741584	1743274	1741136	P06D0798	P--D	+	+	+	TD_111	1				Enterohepatic	EHS 5	Human
2874979247	Helicobacter pylori F21	2874977877	2874979248	2874979246	137	>Cluster 22	GISVIGSESHQ	6_7_8_37_106_107_109_110_120_121_122	N	12	11	GA_20:111						pfam00582===Usp	pfam02617===ClpS		COG0000===No Protein Domain Prediction|COG2127===ATP-dependent Clp protease adapter protein ClpS	COG2127===ATP-dependent Clp protease adapter protein ClpS	Helicobacter	Helicobacter_pylori	pylori	pylori	1341106	1341630	1340811	1341519	1341794	1341086	F21	F	-	+	-	TD_110					Gastric	Gastric	Human, Rhesus Macaque
2874979519	Helicobacter pylori 26695-dR	2874979484	2874979520	2874979518	137	>Cluster 22	GISVIGSESHQ	6_7_8_37_106_107_109_110_120_121_122	N	12	11	GA_31:109						pfam00582===Usp		pfam02617===ClpS	COG0000===No Protein Domain Prediction|COG2127===ATP-dependent Clp protease adapter protein ClpS	COG2127===ATP-dependent Clp protease adapter protein ClpS	Helicobacter	Helicobacter_pylori	pylori	pylori	31897	32341	30007	32310	32616	31788	26695-dR	26695	+	+	-	TD_011					Gastric	Gastric	Human, Rhesus Macaque
2874982800	Helicobacter pylori 7.13_3	2874981144	2874982801	2874982799	137	>Cluster 22	GISVIGSESHQ	6_7_8_37_106_107_109_110_120_121_122	N	12	11	GA_15:111						pfam00582===Usp	pfam02617===ClpS		COG0000===No Protein Domain Prediction|COG2127===ATP-dependent Clp protease adapter protein ClpS	COG2127===ATP-dependent Clp protease adapter protein ClpS	Helicobacter	Helicobacter_pylori	pylori	pylori	1560063	1560587	1559773	1560476	1562305	1560048	7.13_3	7.13	-	+	-	TD_110					Gastric	Gastric	Human, Rhesus Macaque
2874984452	Helicobacter pylori 7.13_R1a	2874982920	2874984453	2874984451	137	>Cluster 22	GISVIGSESHQ	6_7_8_37_106_107_109_110_120_121_122	N	12	11	GA_15:111						pfam00582===Usp	pfam02617===ClpS		COG0000===No Protein Domain Prediction|COG2127===ATP-dependent Clp protease adapter protein ClpS	COG2127===ATP-dependent Clp protease adapter protein ClpS	Helicobacter	Helicobacter_pylori	pylori	pylori	1559827	1560351	1559537	1560240	1562069	1559812	7.13_R1a	7.13	-	+	-	TD_110					Gastric	Gastric	Human, Rhesus Macaque
2874986104	Helicobacter pylori 7.13_R3c	2874984572	2874986105	2874986103	137	>Cluster 22	GISVIGSESHQ	6_7_8_37_106_107_109_110_120_121_122	N	12	11	GA_15:111						pfam00582===Usp	pfam02617===ClpS		COG0000===No Protein Domain Prediction|COG2127===ATP-dependent Clp protease adapter protein ClpS	COG2127===ATP-dependent Clp protease adapter protein ClpS	Helicobacter	Helicobacter_pylori	pylori	pylori	1559828	1560352	1559538	1560241	1562070	1559813	7.13_R3c	7.13	-	+	-	TD_110					Gastric	Gastric	Human, Rhesus Macaque
2874986268	Helicobacter acinonychis 212_9	2874986224	2874986269	2874986267	137	>Cluster 157	GISVIGSESSNQ	6_7_8_37_106_107_109_110_119_120_121_122	N	12	12	GA_2:108						pfam00582===Usp	pfam13500===AAA_26	pfam02617===ClpS	COG0132===Dethiobiotin synthetase|COG2127===ATP-dependent Clp protease adapter protein ClpS	COG2127===ATP-dependent Clp protease adapter protein ClpS	Helicobacter	Helicobacter_acinonychis	acinonychis	acinonychis	43369	43784	42605	43782	44059	43261	212_9	212	+	+	-	TD_011					Gastric	Gastric	Cheetah
2874989812	Helicobacter cinaedi P03D0629	2874987893	2874989813	2874989811	138	>Cluster 37	GVSVIGSENSHQ	7_8_9_38_107_108_110_111_120_121_122_123	N	12	12	GA_32:33						pfam00582===Usp	pfam00994===MoCF_biosynth<<>>pfam03453===MoeA_N	pfam13729===TraF_2	COG0000===No Protein Domain Prediction|COG0303===Molybdopterin biosynthesis enzyme	COG0000===No Protein Domain Prediction|COG0303===Molybdopterin biosynthesis enzyme	Helicobacter	Helicobacter_cinaedi	cinaedi	cinaedi	1779788	1780237	1778521	1780204	1781877	1779756	P03D0629	P--D	+	+	+	TD_111	1				Enterohepatic	EHS 5	Human
2874990327	Helicobacter pylori 7C	2874990294	2874990328	2874990326	137	>Cluster 102	GISVIGSESHQ	6_7_8_37_106_107_109_110_120_121_122	N	12	11	GA_15:110						pfam00582===Usp		pfam02617===ClpS	COG0000===No Protein Domain Prediction|COG2127===ATP-dependent Clp protease adapter protein ClpS	COG2127===ATP-dependent Clp protease adapter protein ClpS	Helicobacter	Helicobacter_pylori	pylori	pylori	31937	32365	30100	32350	32640	31827	7C	7C	+	+	-	TD_011					Gastric	Gastric	Human, Rhesus Macaque
2877299067	Helicobacter pylori 7.13_R3a	2877297535	2877299068	2877299066	137	>Cluster 22	GISVIGSESHQ	6_7_8_37_106_107_109_110_120_121_122	N	12	11	GA_15:111						pfam00582===Usp	pfam02617===ClpS		COG0000===No Protein Domain Prediction|COG2127===ATP-dependent Clp protease adapter protein ClpS	COG2127===ATP-dependent Clp protease adapter protein ClpS	Helicobacter	Helicobacter_pylori	pylori	pylori	1559830	1560354	1559540	1560243	1562072	1559815	7.13_R3a	7.13	-	+	-	TD_110					Gastric	Gastric	Human, Rhesus Macaque
2877300575	Helicobacter pylori F13	2877299187	2877300576	2877300574	137	>Cluster 22	GISVIGSESHQ	6_7_8_37_106_107_109_110_120_121_122	N	12	11	GA_7:109						pfam00582===Usp	pfam02617===ClpS		COG0000===No Protein Domain Prediction|COG2127===ATP-dependent Clp protease adapter protein ClpS	COG2127===ATP-dependent Clp protease adapter protein ClpS	Helicobacter	Helicobacter_pylori	pylori	pylori	1366336	1366858	1366054	1366749	1367217	1366329	F13	F	-	+	-	TD_110					Gastric	Gastric	Human, Rhesus Macaque
2877302337	Helicobacter pylori 7.13_D3a	2877300799	2877302338	2877302336	137	>Cluster 22	GISVIGSESHQ	6_7_8_37_106_107_109_110_120_121_122	N	12	11	GA_15:111						pfam00582===Usp	pfam02617===ClpS		COG0000===No Protein Domain Prediction|COG2127===ATP-dependent Clp protease adapter protein ClpS	COG2127===ATP-dependent Clp protease adapter protein ClpS	Helicobacter	Helicobacter_pylori	pylori	pylori	1559823	1560347	1559533	1560236	1562065	1559808	7.13_D3a	7.13	-	+	-	TD_110					Gastric	Gastric	Human, Rhesus Macaque
2877302496	Helicobacter pylori HE147/09	2877302458	2877302497	2877302495	137	>Cluster 22	GISVIGSESHQ	6_7_8_37_106_107_109_110_120_121_122	N	12	11	GA_8:171						pfam00582===Usp		pfam02617===ClpS	COG0000===No Protein Domain Prediction|COG2127===ATP-dependent Clp protease adapter protein ClpS	COG2127===ATP-dependent Clp protease adapter protein ClpS	Helicobacter	Helicobacter_pylori	pylori	pylori	34605	35026	32746	35018	35295	34434	HE147/09	HE	+	+	-	TD_011					Gastric	Gastric	Human, Rhesus Macaque
2877304170	Helicobacter pylori 26695-dRdM1dM2	2877304137	2877304171	2877304169	137	>Cluster 22	GISVIGSESHQ	6_7_8_37_106_107_109_110_120_121_122	N	12	11	GA_31:109						pfam00582===Usp		pfam02617===ClpS	COG0000===No Protein Domain Prediction|COG2127===ATP-dependent Clp protease adapter protein ClpS	COG2127===ATP-dependent Clp protease adapter protein ClpS	Helicobacter	Helicobacter_pylori	pylori	pylori	31896	32340	30006	32309	32615	31787	26695-dRdM1dM2	26695	+	+	-	TD_011					Gastric	Gastric	Human, Rhesus Macaque
2877307231	Helicobacter pylori HPJP26	2877305812	2877307232	2877307230	78	>Cluster 181						GA_30:109						pfam00582===Usp			COG0000===No Protein Domain Prediction|COG4775===Outer membrane protein assembly factor BamA	COG0000===No Protein Domain Prediction	Helicobacter	Helicobacter_pylori	pylori	pylori	1361727	1362072	1361551	1361963	1362353	1361697	HPJP26	HPJP26	-	+	-	TD_110					Gastric	Gastric	Human, Rhesus Macaque
2877309351	Helicobacter cinaedi P01D0000	2877307447	2877309352	2877309350	138	>Cluster 37	GVSVIGSENSHQ	7_8_9_38_107_108_110_111_120_121_122_123	N	12	12	GA_32:33						pfam00582===Usp	pfam00994===MoCF_biosynth<<>>pfam03453===MoeA_N	pfam13729===TraF_2	COG0000===No Protein Domain Prediction|COG0303===Molybdopterin biosynthesis enzyme	COG0000===No Protein Domain Prediction|COG0303===Molybdopterin biosynthesis enzyme	Helicobacter	Helicobacter_cinaedi	cinaedi	cinaedi	1726733	1727182	1725466	1727149	1728831	1726701	P01D0000	P--D	+	+	+	TD_111	1				Enterohepatic	EHS 5	Human
2877311344	Helicobacter pylori B128_1	2877309805	2877311345	2877311343	137	>Cluster 22	GISVIGSESHQ	6_7_8_37_106_107_109_110_120_121_122	N	12	11	GA_15:111						pfam00582===Usp	pfam02617===ClpS		COG0000===No Protein Domain Prediction|COG2127===ATP-dependent Clp protease adapter protein ClpS	COG2127===ATP-dependent Clp protease adapter protein ClpS	Helicobacter	Helicobacter_pylori	pylori	pylori	1559818	1560342	1559528	1560231	1562060	1559803	B128_1	B	-	+	-	TD_110					Gastric	Gastric	Human, Rhesus Macaque
2877311502	Helicobacter pylori HE142/09	2877311464	2877311503	2877311501	137	>Cluster 22	GISVIGSESHQ	6_7_8_37_106_107_109_110_120_121_122	N	12	11	GA_8:171						pfam00582===Usp		pfam02617===ClpS	COG0000===No Protein Domain Prediction|COG2127===ATP-dependent Clp protease adapter protein ClpS	COG2127===ATP-dependent Clp protease adapter protein ClpS	Helicobacter	Helicobacter_pylori	pylori	pylori	34592	35013	32733	35005	35282	34421	HE142/09	HE	+	+	-	TD_011					Gastric	Gastric	Human, Rhesus Macaque
2877313167	Helicobacter pylori 26695-dRdM2	2877313134	2877313168	2877313166	137	>Cluster 22	GISVIGSESHQ	6_7_8_37_106_107_109_110_120_121_122	N	12	11	GA_31:109						pfam00582===Usp		pfam02617===ClpS	COG0000===No Protein Domain Prediction|COG2127===ATP-dependent Clp protease adapter protein ClpS	COG2127===ATP-dependent Clp protease adapter protein ClpS	Helicobacter	Helicobacter_pylori	pylori	pylori	31890	32334	30000	32303	32609	31781	26695-dRdM2	26695	+	+	-	TD_011					Gastric	Gastric	Human, Rhesus Macaque
2879777896	Helicobacter pylori ATCC 43504	2879776430	2879777897	2879777895	137	>Cluster 22	GISVIGSESHQ	6_7_8_37_106_107_109_110_120_121_122	N	12	11	GA_15:110						pfam00582===Usp	pfam02617===ClpS		COG0000===No Protein Domain Prediction|COG2127===ATP-dependent Clp protease adapter protein ClpS	COG2127===ATP-dependent Clp protease adapter protein ClpS	Helicobacter	Helicobacter_pylori	pylori	pylori	1489288	1489811	1488998	1489701	1491595	1489273	ATCC 43504	ATCC	-	+	-	TD_110					Gastric	Gastric	Human, Rhesus Macaque
2879779552	Helicobacter pylori 7.13_R1c	2879778019	2879779553	2879779551	137	>Cluster 22	GISVIGSESHQ	6_7_8_37_106_107_109_110_120_121_122	N	12	11	GA_15:111						pfam00582===Usp	pfam02617===ClpS		COG0000===No Protein Domain Prediction|COG2127===ATP-dependent Clp protease adapter protein ClpS	COG2127===ATP-dependent Clp protease adapter protein ClpS	Helicobacter	Helicobacter_pylori	pylori	pylori	1559819	1560343	1559529	1560232	1562061	1559804	7.13_R1c	7.13	-	+	-	TD_110					Gastric	Gastric	Human, Rhesus Macaque
2879781034	Helicobacter pylori F63	2879779672	2879781035	2879781033	137	>Cluster 104	GISVIGSESHQ	6_7_8_37_106_107_109_110_120_121_122	N	12	11	GA_20:109						pfam00582===Usp	pfam02617===ClpS		COG0000===No Protein Domain Prediction|COG2127===ATP-dependent Clp protease adapter protein ClpS	COG2127===ATP-dependent Clp protease adapter protein ClpS	Helicobacter	Helicobacter_pylori	pylori	pylori	1357062	1357584	1356767	1357475	1357745	1357042	F63	F	-	+	-	TD_110					Gastric	Gastric	Human, Rhesus Macaque
2879782643	Helicobacter pylori MKF8	2879781276	2879782644	2879782642	137	>Cluster 22	GISVIGSESHQ	6_7_8_37_106_107_109_110_120_121_122	N	12	11	GA_20:207						pfam00582===Usp	pfam02617===ClpS		COG0000===No Protein Domain Prediction|COG2127===ATP-dependent Clp protease adapter protein ClpS	COG2127===ATP-dependent Clp protease adapter protein ClpS	Helicobacter	Helicobacter_pylori	pylori	pylori	1364771	1365391	1364476	1365184	1365660	1364751	MKF8	MKF	-	+	-	TD_110					Gastric	Gastric	Human, Rhesus Macaque
2879782912	Helicobacter pylori HE132/09	2879782874	2879782913	2879782911	137	>Cluster 22	GISVIGSESHQ	6_7_8_37_106_107_109_110_120_121_122	N	12	11	GA_8:171						pfam00582===Usp		pfam02617===ClpS	COG0000===No Protein Domain Prediction|COG2127===ATP-dependent Clp protease adapter protein ClpS	COG2127===ATP-dependent Clp protease adapter protein ClpS	Helicobacter	Helicobacter_pylori	pylori	pylori	34593	35014	32734	35006	35283	34422	HE132/09	HE	+	+	-	TD_011					Gastric	Gastric	Human, Rhesus Macaque
2879786112	Helicobacter pylori 7.13_D1c	2879784549	2879786113	2879786111	137	>Cluster 22	GISVIGSESHQ	6_7_8_37_106_107_109_110_120_121_122	N	12	11	GA_15:111						pfam00582===Usp	pfam02617===ClpS		COG0000===No Protein Domain Prediction|COG2127===ATP-dependent Clp protease adapter protein ClpS	COG2127===ATP-dependent Clp protease adapter protein ClpS	Helicobacter	Helicobacter_pylori	pylori	pylori	1559906	1560430	1559616	1560319	1562148	1559891	7.13_D1c	7.13	-	+	-	TD_110					Gastric	Gastric	Human, Rhesus Macaque
2879787843	Helicobacter pylori 7.13_D1a	2879786257	2879787844	2879787842	137	>Cluster 22	GISVIGSESHQ	6_7_8_37_106_107_109_110_120_121_122	N	12	11	GA_15:111						pfam00582===Usp	pfam02617===ClpS		COG0000===No Protein Domain Prediction|COG2127===ATP-dependent Clp protease adapter protein ClpS	COG2127===ATP-dependent Clp protease adapter protein ClpS	Helicobacter	Helicobacter_pylori	pylori	pylori	1559919	1560443	1559629	1560332	1561435	1559904	7.13_D1a	7.13	-	+	-	TD_110					Gastric	Gastric	Human, Rhesus Macaque
2879788000	Helicobacter pylori SS1	2879787968	2879788001	2879787999	137	>Cluster 22	GISVIGSESHQ	6_7_8_37_106_107_109_110_120_121_122	N	12	11	GA_15:110						pfam00582===Usp		pfam02617===ClpS	COG0000===No Protein Domain Prediction|COG2127===ATP-dependent Clp protease adapter protein ClpS	COG2127===ATP-dependent Clp protease adapter protein ClpS	Helicobacter	Helicobacter_pylori	pylori	pylori	31625	32053	29731	32038	32328	31515	SS1	SS1	+	+	-	TD_011					Gastric	Gastric	Human, Rhesus Macaque
2879791091	Helicobacter pylori 7.13_D2a	2879789558	2879791092	2879791090	137	>Cluster 22	GISVIGSESHQ	6_7_8_37_106_107_109_110_120_121_122	N	12	11	GA_15:111						pfam00582===Usp	pfam02617===ClpS		COG0000===No Protein Domain Prediction|COG2127===ATP-dependent Clp protease adapter protein ClpS	COG2127===ATP-dependent Clp protease adapter protein ClpS	Helicobacter	Helicobacter_pylori	pylori	pylori	1559814	1560338	1559524	1560227	1562056	1559799	7.13_D2a	7.13	-	+	-	TD_110					Gastric	Gastric	Human, Rhesus Macaque
2879792599	Helicobacter pylori F28	2879791211	2879792600	2879792598	137	>Cluster 158	GISVIGSESHQ	6_7_8_37_106_107_109_110_120_121_122	N	12	11	GA_20:110						pfam00582===Usp	pfam02617===ClpS		COG0000===No Protein Domain Prediction|COG2127===ATP-dependent Clp protease adapter protein ClpS	COG2127===ATP-dependent Clp protease adapter protein ClpS	Helicobacter	Helicobacter_pylori	pylori	pylori	1382172	1382695	1381877	1382585	1383063	1382152	F28	F	-	+	-	TD_110					Gastric	Gastric	Human, Rhesus Macaque
2881310152	Helicobacter sp. 13S00401-1	2881308836	2881310153	2881310151	138	>Cluster 60	GVSVIGSESSHG	7_8_9_38_107_108_110_111_120_121_122_123	N	12	12	GA_11:313						pfam00582===Usp	pfam03892===NapB	pfam03453===MoeA_N<<>>pfam00994===MoCF_biosynth	COG0303===Molybdopterin biosynthesis enzyme|COG3043===Nitrate reductase cytochrome c-type subunit	COG0303===Molybdopterin biosynthesis enzyme	Helicobacter	Helicobacter_sp.	sp.	sp. 13S00401-1	66256	66683	65341	66672	67921	65943	13S00401-1	11S-12S-13S	-	-	+	TD_011		1			Enterohepatic	EHS 3	Tortiose
2881311597	Helicobacter sp. 13S00477-4	2881310535	2881311598	2881311596	138	>Cluster 61	GVSVIGSENSHQ	7_8_9_38_107_108_110_111_120_121_122_123	N	12	12	GA_14:34						pfam00582===Usp	pfam13729===TraF_2	pfam00994===MoCF_biosynth<<>>pfam03453===MoeA_N	COG0000===No Protein Domain Prediction|COG0303===Molybdopterin biosynthesis enzyme	COG0000===No Protein Domain Prediction|COG0303===Molybdopterin biosynthesis enzyme	Helicobacter	Helicobacter_sp.	sp.	sp. 13S00477-4	17042	17472	15743	17458	18692	17008	13S00477-4	11S-12S-13S	-	-	-	TD_111					Enterohepatic	EHS 9	Lizard
2881313963	Helicobacter sp. 13S00482-2	2881312353	2881313964	2881313962	138	>Cluster 62	GVSVIGSESSHQ	7_8_9_38_107_108_110_111_120_121_122_123	N	12	12	GA_12:51						pfam00582===Usp	pfam13729===TraF_2	pfam03453===MoeA_N<<>>pfam00994===MoCF_biosynth	COG0000===No Protein Domain Prediction|COG0303===Molybdopterin biosynthesis enzyme	COG0000===No Protein Domain Prediction|COG0303===Molybdopterin biosynthesis enzyme	Helicobacter	Helicobacter_sp.	sp.	sp. 13S00482-2	20118	20546	18805	20534	21772	20067	13S00482-2	11S-12S-13S	-	-	-	TD_111					Enterohepatic	EHS 9	Lizard
2882867086	Helicobacter sp. 11S02596-1	2882865504	2882867087	2882867085	138	>Cluster 63	GVSVIGSENSHQ	7_8_9_38_107_108_110_111_120_121_122_123	N	12	12	GA_13:41						pfam00582===Usp	pfam03453===MoeA_N<<>>pfam00994===MoCF_biosynth	pfam13729===TraF_2	COG0000===No Protein Domain Prediction|COG0303===Molybdopterin biosynthesis enzyme	COG0000===No Protein Domain Prediction|COG0303===Molybdopterin biosynthesis enzyme	Helicobacter	Helicobacter_sp.	sp.	sp. 11S02596-1	24042	24499	22803	24458	25746	24029	11S02596-1	11S-12S-13S	+	+	+	TD_111					Enterohepatic	EHS 9	Lizard
2882868585	Helicobacter sp. 11S02629-2	2882867424	2882868586	2882868584	138	>Cluster 64	GVSVIGSESSHG	7_8_9_38_107_108_110_111_120_121_122_123	N	12	12	GA_14:147						pfam00582===Usp	pfam03453===MoeA_N<<>>pfam00994===MoCF_biosynth	pfam18025===FucT_N<<>>pfam00852===Glyco_transf_10	COG0000===No Protein Domain Prediction|COG0303===Molybdopterin biosynthesis enzyme	COG0303===Molybdopterin biosynthesis enzyme	Helicobacter	Helicobacter_sp.	sp.	sp. 11S02629-2	30029	30592	28777	30445	31674	30015	11S02629-2	11S-12S-13S	+	-	+	TD_110					Enterohepatic	EHS 3	Tortiose
2885583056	Helicobacter sp. 11S03491-1	2885582803	2885583057	2885583055	138	>Cluster 65	GVSVIGSENSHQ	7_8_9_38_107_108_110_111_120_121_122_123	N	12	12	GA_11:40						pfam00582===Usp	pfam13729===TraF_2	pfam03453===MoeA_N<<>>pfam00994===MoCF_biosynth	COG0000===No Protein Domain Prediction|COG0303===Molybdopterin biosynthesis enzyme	COG0000===No Protein Domain Prediction|COG0303===Molybdopterin biosynthesis enzyme	Helicobacter	Helicobacter_sp.	sp.	sp. 11S03491-1	45401	45828	44096	45817	47054	45361	11S03491-1	11S-12S-13S	-	-	-	TD_111					Enterohepatic	EHS 9	Lizard
2885584656	Helicobacter sp. 12S02232-10	2885584591	2885584657	2885584655	138	>Cluster 66	GVSVIGSENSHQ	7_8_9_38_107_108_110_111_120_121_122_123	N	12	12	GA_12:42						pfam00582===Usp	pfam13729===TraF_2	pfam03454===MoeA_C<<>>pfam00994===MoCF_biosynth<<>>pfam03453===MoeA_N	COG0000===No Protein Domain Prediction|COG0303===Molybdopterin biosynthesis enzyme	COG0000===No Protein Domain Prediction|COG0303===Molybdopterin biosynthesis enzyme	Helicobacter	Helicobacter_sp.	sp.	sp. 12S02232-10	68797	69225	67496	69213	70451	68755	12S02232-10	11S-12S-13S	-	-	-	TD_111					Enterohepatic	EHS 9	Lizard
2885586831	Helicobacter sp. 12S02634-8	2885586584	2885586832	2885586830	138	>Cluster 67	GVSVIGSENSHQ	7_8_9_38_107_108_110_111_120_121_122_123	N	12	12	GA_15:79						pfam00582===Usp	pfam13729===TraF_2	pfam03453===MoeA_N<<>>pfam03454===MoeA_C<<>>pfam00994===MoCF_biosynth	COG0000===No Protein Domain Prediction|COG0303===Molybdopterin biosynthesis enzyme	COG0000===No Protein Domain Prediction|COG0303===Molybdopterin biosynthesis enzyme	Helicobacter	Helicobacter_sp.	sp.	sp. 12S02634-8	9815	10246	8522	10231	11472	9736	12S02634-8	11S-12S-13S	-	-	-	TD_111					Enterohepatic	EHS 9	Lizard
2896614885	Helicobacter pylori F20	2896613542	2896614886	2896614884	137	>Cluster 104	GISVIGSESHQ	6_7_8_37_106_107_109_110_120_121_122	N	12	11	GA_7:148						pfam00582===Usp	pfam02617===ClpS		COG0000===No Protein Domain Prediction|COG2127===ATP-dependent Clp protease adapter protein ClpS	COG2127===ATP-dependent Clp protease adapter protein ClpS	Helicobacter	Helicobacter_pylori	pylori	pylori	1349434	1349995	1349152	1349847	1350342	1349427	F20	F	-	+	-	TD_110					Gastric	Gastric	Human, Rhesus Macaque
2896615155	Helicobacter pylori HE143/09	2896615117	2896615156	2896615154	137	>Cluster 22	GISVIGSESHQ	6_7_8_37_106_107_109_110_120_121_122	N	12	11	GA_8:171						pfam00582===Usp		pfam02617===ClpS	COG0000===No Protein Domain Prediction|COG2127===ATP-dependent Clp protease adapter protein ClpS	COG2127===ATP-dependent Clp protease adapter protein ClpS	Helicobacter	Helicobacter_pylori	pylori	pylori	34590	35011	32731	35003	35280	34419	HE143/09	HE	+	+	-	TD_011					Gastric	Gastric	Human, Rhesus Macaque
2896618332	Helicobacter pylori 7.13_D2c	2896616799	2896618333	2896618331	137	>Cluster 22	GISVIGSESHQ	6_7_8_37_106_107_109_110_120_121_122	N	12	11	GA_15:111						pfam00582===Usp	pfam02617===ClpS		COG0000===No Protein Domain Prediction|COG2127===ATP-dependent Clp protease adapter protein ClpS	COG2127===ATP-dependent Clp protease adapter protein ClpS	Helicobacter	Helicobacter_pylori	pylori	pylori	1559808	1560332	1559518	1560221	1562050	1559793	7.13_D2c	7.13	-	+	-	TD_110					Gastric	Gastric	Human, Rhesus Macaque
2896619805	Helicobacter pylori F23	2896618452	2896619806	2896619804	137	>Cluster 22	GISVIGSESHQ	6_7_8_37_106_107_109_110_120_121_122	N	12	11	GA_20:147						pfam00582===Usp	pfam02617===ClpS		COG0000===No Protein Domain Prediction|COG2127===ATP-dependent Clp protease adapter protein ClpS	COG2127===ATP-dependent Clp protease adapter protein ClpS	Helicobacter	Helicobacter_pylori	pylori	pylori	1335686	1336246	1335391	1336099	1336593	1335666	F23	F	-	+	-	TD_110					Gastric	Gastric	Human, Rhesus Macaque
2896620061	Helicobacter pylori v225d	2896620028	2896620062	2896620060	137	>Cluster 99	GISVIGSESHQ	6_7_8_37_106_107_109_110_120_121_122	N	12	11	GA_15:176	hspIndigenousSAmerica	GCA_000093185.1 [https://www.ncbi.nlm.nih.gov/datasets/genome/GCA_000093185.1/]	https://www.ncbi.nlm.nih.gov/datasets/genome/GCA_000093185.1/	Venezuela	NCBI	pfam00582===Usp		pfam02617===ClpS	COG0000===No Protein Domain Prediction|COG2127===ATP-dependent Clp protease adapter protein ClpS	COG2127===ATP-dependent Clp protease adapter protein ClpS	Helicobacter	Helicobacter_pylori	pylori	pylori	29856	30284	29381	30269	30559	29680	v225d	v225	+	+	-	TD_011					Gastric	Gastric	Human, Rhesus Macaque
2896621864	Helicobacter pylori NCTC 11637	2896621630	2896621865	2896621863	137	>Cluster 143	GISVIGSESHQ	6_7_8_37_106_107_109_110_120_121_122	N	12	11	GA_15:110						pfam00582===Usp		pfam02617===ClpS	COG0000===No Protein Domain Prediction|COG2127===ATP-dependent Clp protease adapter protein ClpS	COG2127===ATP-dependent Clp protease adapter protein ClpS	Helicobacter	Helicobacter_pylori	pylori	pylori	239236	239664	237402	239649	239939	239126	NCTC 11637	NCTC	+	+	-	TD_011					Gastric	Gastric	Human, Rhesus Macaque
2896624876	Helicobacter pylori 7.13_R1b	2896623343	2896624877	2896624875	137	>Cluster 22	GISVIGSESHQ	6_7_8_37_106_107_109_110_120_121_122	N	12	11	GA_15:111						pfam00582===Usp	pfam02617===ClpS		COG0000===No Protein Domain Prediction|COG2127===ATP-dependent Clp protease adapter protein ClpS	COG2127===ATP-dependent Clp protease adapter protein ClpS	Helicobacter	Helicobacter_pylori	pylori	pylori	1559820	1560344	1559530	1560233	1562062	1559805	7.13_R1b	7.13	-	+	-	TD_110					Gastric	Gastric	Human, Rhesus Macaque
2896626569	Helicobacter pylori 7.13_D1b	2896624996	2896626570	2896626568	137	>Cluster 22	GISVIGSESHQ	6_7_8_37_106_107_109_110_120_121_122	N	12	11	GA_15:111						pfam00582===Usp	pfam02617===ClpS		COG0000===No Protein Domain Prediction|COG2127===ATP-dependent Clp protease adapter protein ClpS	COG2127===ATP-dependent Clp protease adapter protein ClpS	Helicobacter	Helicobacter_pylori	pylori	pylori	1559883	1560407	1559761	1560296	1562125	1559868	7.13_D1b	7.13	-	+	-	TD_110					Gastric	Gastric	Human, Rhesus Macaque
2896626729	Helicobacter pylori HE178/09	2896626691	2896626730	2896626728	137	>Cluster 22	GISVIGSESHQ	6_7_8_37_106_107_109_110_120_121_122	N	12	11	GA_8:171						pfam00582===Usp		pfam02617===ClpS	COG0000===No Protein Domain Prediction|COG2127===ATP-dependent Clp protease adapter protein ClpS	COG2127===ATP-dependent Clp protease adapter protein ClpS	Helicobacter	Helicobacter_pylori	pylori	pylori	34592	35013	32733	35005	35282	34421	HE178/09	HE	+	+	-	TD_011					Gastric	Gastric	Human, Rhesus Macaque
2896629742	Helicobacter pylori F75	2896628366	2896629743	2896629741	137	>Cluster 22	GISVIGSESHQ	6_7_8_37_106_107_109_110_120_121_122	N	12	11	GA_8:109						pfam00582===Usp	pfam02617===ClpS		COG0000===No Protein Domain Prediction|COG2127===ATP-dependent Clp protease adapter protein ClpS	COG2127===ATP-dependent Clp protease adapter protein ClpS	Helicobacter	Helicobacter_pylori	pylori	pylori	1357064	1357586	1356775	1357477	1357933	1357056	F75	F	-	+	-	TD_110					Gastric	Gastric	Human, Rhesus Macaque
2900809755	Helicobacter pylori HP14039	2900809528	2900809756	2900809754	137	>Cluster 102	GISVIGSESHQ	6_7_8_37_106_107_109_110_120_121_122	N	12	11	GA_15:111	hpNEAfrica	GCA_003636855.2 [https://www.ncbi.nlm.nih.gov/datasets/genome/GCA_003636855.2/]	https://www.ncbi.nlm.nih.gov/datasets/genome/GCA_003636855.2/	Australia	NCBI	pfam00582===Usp	pfam02617===ClpS		COG0000===No Protein Domain Prediction|COG2127===ATP-dependent Clp protease adapter protein ClpS	COG2127===ATP-dependent Clp protease adapter protein ClpS	Helicobacter	Helicobacter_pylori	pylori	pylori	229200	229724	228910	229613	231451	229185	HP14039	HP14039	-	+	-	TD_110					Gastric	Gastric	Human, Rhesus Macaque
2900813926	Helicobacter pylori MKM6	2900812568	2900813927	2900813925	137	>Cluster 104	GISVIGSESHQ	6_7_8_37_106_107_109_110_120_121_122	N	12	11	GA_20:110						pfam00582===Usp	pfam02617===ClpS		COG0000===No Protein Domain Prediction|COG2127===ATP-dependent Clp protease adapter protein ClpS	COG2127===ATP-dependent Clp protease adapter protein ClpS	Helicobacter	Helicobacter_pylori	pylori	pylori	1349073	1349596	1348778	1349486	1349943	1349053	MKM6	MKF	-	+	-	TD_110					Gastric	Gastric	Human, Rhesus Macaque
2900815530	Helicobacter pylori F24	2900814158	2900815531	2900815529	137	>Cluster 159	GISVIGSESHQ	6_7_8_37_106_107_109_110_120_121_122	N	12	11	GA_20:147						pfam00582===Usp	pfam02617===ClpS		COG2127===ATP-dependent Clp protease adapter protein ClpS|COG4775===Outer membrane protein assembly factor BamA	COG2127===ATP-dependent Clp protease adapter protein ClpS	Helicobacter	Helicobacter_pylori	pylori	pylori	1346568	1347128	1346273	1346981	1347394	1346548	F24	F	-	+	-	TD_110					Gastric	Gastric	Human, Rhesus Macaque
2900816888	Helicobacter pylori HE93/10_v1	2900815751	2900816889	2900816887	137	>Cluster 22	GISVIGSESHQ	6_7_8_37_106_107_109_110_120_121_122	N	12	11	GA_2:171						pfam00582===Usp		pfam02617===ClpS	COG0000===No Protein Domain Prediction|COG2127===ATP-dependent Clp protease adapter protein ClpS	COG2127===ATP-dependent Clp protease adapter protein ClpS	Helicobacter	Helicobacter_pylori	pylori	pylori	1121432	1121847	1119573	1121845	1122122	1121261	HE93/10_v1	HE	+	+	-	TD_011					Gastric	Gastric	Human, Rhesus Macaque
2900817477	Helicobacter pylori dRdM1	2900817444	2900817478	2900817476	137	>Cluster 22	GISVIGSESHQ	6_7_8_37_106_107_109_110_120_121_122	N	12	11	GA_31:109						pfam00582===Usp		pfam02617===ClpS	COG0000===No Protein Domain Prediction|COG2127===ATP-dependent Clp protease adapter protein ClpS	COG2127===ATP-dependent Clp protease adapter protein ClpS	Helicobacter	Helicobacter_pylori	pylori	pylori	31897	32341	30007	32310	32616	31788	dRdM1	dRdM1	+	+	-	TD_011					Gastric	Gastric	Human, Rhesus Macaque
2900819138	Helicobacter pylori HE136/09	2900819100	2900819139	2900819137	137	>Cluster 22	GISVIGSESHQ	6_7_8_37_106_107_109_110_120_121_122	N	12	11	GA_8:171						pfam00582===Usp		pfam02617===ClpS	COG0000===No Protein Domain Prediction|COG2127===ATP-dependent Clp protease adapter protein ClpS	COG2127===ATP-dependent Clp protease adapter protein ClpS	Helicobacter	Helicobacter_pylori	pylori	pylori	34592	35013	32733	35005	35282	34421	HE136/09	HE	+	+	-	TD_011					Gastric	Gastric	Human, Rhesus Macaque
2900822205	Helicobacter pylori F210	2900820778	2900822206	2900822204	137	>Cluster 22	GISVIGSESHQ	6_7_8_37_106_107_109_110_120_121_122	N	12	11	GA_20:147						pfam00582===Usp	pfam02617===ClpS		COG0000===No Protein Domain Prediction|COG2127===ATP-dependent Clp protease adapter protein ClpS	COG2127===ATP-dependent Clp protease adapter protein ClpS	Helicobacter	Helicobacter_pylori	pylori	pylori	1407046	1407606	1406751	1407459	1407953	1407026	F210	F	-	+	-	TD_110					Gastric	Gastric	Human, Rhesus Macaque
2900823818	Helicobacter pylori MKM5	2900822435	2900823819	2900823817	137	>Cluster 22	GISVIGSESHQ	6_7_8_37_106_107_109_110_120_121_122	N	12	11	GA_7:109						pfam00582===Usp	pfam02617===ClpS		COG0000===No Protein Domain Prediction|COG2127===ATP-dependent Clp protease adapter protein ClpS	COG2127===ATP-dependent Clp protease adapter protein ClpS	Helicobacter	Helicobacter_pylori	pylori	pylori	1371089	1371611	1370807	1371502	1371976	1371082	MKM5	MKF	-	+	-	TD_110					Gastric	Gastric	Human, Rhesus Macaque
2900825467	Helicobacter pylori MKF3	2900824062	2900825468	2900825466	137	>Cluster 160	GISVIGSESHQ	6_7_8_37_106_107_109_110_120_121_122	N	12	11	GA_20:110						pfam00582===Usp	pfam02617===ClpS		COG0000===No Protein Domain Prediction|COG2127===ATP-dependent Clp protease adapter protein ClpS	COG2127===ATP-dependent Clp protease adapter protein ClpS	Helicobacter	Helicobacter_pylori	pylori	pylori	1378245	1378768	1377950	1378658	1379115	1378225	MKF3	MKF	-	+	-	TD_110					Gastric	Gastric	Human, Rhesus Macaque
2904327707	Helicobacter apodemus SCJK1	2904326531	2904327708	2904327706	274	>Cluster 11	ATDIVGAGGSTA	8_9_10_38_100_101_103_104_115_116_117_118	Y	12	12	GA_7:99						pfam00582===Usp	pfam03054===tRNA_Me_trans	pfam03772===Competence	COG0000===No Protein Domain Prediction|COG0482===tRNA U34 2-thiouridine synthase MnmA/TrmU, contains the PP-loop ATPase domain	COG0000===No Protein Domain Prediction|COG0482===tRNA U34 2-thiouridine synthase MnmA/TrmU, contains the PP-loop ATPase domain	Helicobacter	Helicobacter_apodemus	apodemus	apodemus	1132285	1133116	1131143	1133109	1134258	1132186	SCJK1	SCJK1	+	+	+	TD_111			7		Enterohepatic	EHS 1	Mouse
2904330185	Helicobacter pylori 7.13_D3b	2904328654	2904330186	2904330184	137	>Cluster 22	GISVIGSESHQ	6_7_8_37_106_107_109_110_120_121_122	N	12	11	GA_15:111						pfam00582===Usp	pfam02617===ClpS		COG0000===No Protein Domain Prediction|COG2127===ATP-dependent Clp protease adapter protein ClpS	COG2127===ATP-dependent Clp protease adapter protein ClpS	Helicobacter	Helicobacter_pylori	pylori	pylori	1559823	1560347	1559533	1560236	1562065	1559808	7.13_D3b	7.13	-	+	-	TD_110					Gastric	Gastric	Human, Rhesus Macaque
2904330344	Helicobacter pylori BCM-300	2904330305	2904330345	2904330343	137	>Cluster 22	GISVIGSESHQ	6_7_8_37_106_107_109_110_120_121_122	N	12	11	GA_8:171						pfam00582===Usp		pfam02617===ClpS	COG0000===No Protein Domain Prediction|COG2127===ATP-dependent Clp protease adapter protein ClpS	COG2127===ATP-dependent Clp protease adapter protein ClpS	Helicobacter	Helicobacter_pylori	pylori	pylori	34591	35012	32732	35004	35281	34420	BCM-300	BCM	+	+	-	TD_011					Gastric	Gastric	Human, Rhesus Macaque
2904333425	Helicobacter pylori F55	2904331977	2904333426	2904333424	137	>Cluster 22	GISVIGSESHQ	6_7_8_37_106_107_109_110_120_121_122	N	12	11	GA_20:503						pfam00582===Usp	pfam02617===ClpS		COG0000===No Protein Domain Prediction|COG2127===ATP-dependent Clp protease adapter protein ClpS	COG2127===ATP-dependent Clp protease adapter protein ClpS	Helicobacter	Helicobacter_pylori	pylori	pylori	1397400	1398316	1397105	1397813	1398615	1397380	F55	F	-	+	-	TD_110					Gastric	Gastric	Human, Rhesus Macaque
2904335018	Helicobacter pylori F209	2904333648	2904335019	2904335017	137	>Cluster 104	GISVIGSESHQ	6_7_8_37_106_107_109_110_120_121_122	N	12	11	GA_20:110						pfam00582===Usp	pfam02617===ClpS		COG0000===No Protein Domain Prediction|COG2127===ATP-dependent Clp protease adapter protein ClpS	COG2127===ATP-dependent Clp protease adapter protein ClpS	Helicobacter	Helicobacter_pylori	pylori	pylori	1357455	1357978	1357160	1357868	1358325	1357435	F209	F	-	+	-	TD_110					Gastric	Gastric	Human, Rhesus Macaque
2904336638	Helicobacter pylori MKF10	2904335243	2904336639	2904336637	137	>Cluster 22	GISVIGSESHQ	6_7_8_37_106_107_109_110_120_121_122	N	12	11	GA_8:134						pfam00582===Usp	pfam02617===ClpS		COG0000===No Protein Domain Prediction|COG2127===ATP-dependent Clp protease adapter protein ClpS	COG2127===ATP-dependent Clp protease adapter protein ClpS	Helicobacter	Helicobacter_pylori	pylori	pylori	1387434	1387981	1387145	1387847	1389627	1387426	MKF10	MKF	-	+	-	TD_110					Gastric	Gastric	Human, Rhesus Macaque
2904338262	Helicobacter pylori F18	2904336871	2904338263	2904338261	137	>Cluster 104	GISVIGSESHQ	6_7_8_37_106_107_109_110_120_121_122	N	12	11	GA_2:109						pfam00582===Usp	pfam02617===ClpS		COG0000===No Protein Domain Prediction|COG2127===ATP-dependent Clp protease adapter protein ClpS	COG2127===ATP-dependent Clp protease adapter protein ClpS	Helicobacter	Helicobacter_pylori	pylori	pylori	1379850	1380372	1379555	1380263	1380533	1379848	F18	F	-	+	-	TD_110					Gastric	Gastric	Human, Rhesus Macaque
2904339854	Helicobacter pylori F17	2904338497	2904339855	2904339853	137	>Cluster 22	GISVIGSESHQ	6_7_8_37_106_107_109_110_120_121_122	N	12	11	GA_20:145						pfam00582===Usp	pfam02617===ClpS		COG0000===No Protein Domain Prediction|COG2127===ATP-dependent Clp protease adapter protein ClpS	COG2127===ATP-dependent Clp protease adapter protein ClpS	Helicobacter	Helicobacter_pylori	pylori	pylori	1347807	1348365	1347512	1348220	1348544	1347787	F17	F	-	+	-	TD_110					Gastric	Gastric	Human, Rhesus Macaque
2916539665	Helicobacter marmotae MIT 98-6070	2916539553	2916539666	2916539664	138	>Cluster 68	GVSVIGSENSHQ	7_8_9_38_107_108_110_111_120_121_122_123	N	12	12	GA_11:23						pfam00582===Usp	pfam13729===TraF_2	pfam00994===MoCF_biosynth<<>>pfam03453===MoeA_N	COG0000===No Protein Domain Prediction|COG0303===Molybdopterin biosynthesis enzyme	COG0000===No Protein Domain Prediction|COG0303===Molybdopterin biosynthesis enzyme	Helicobacter	Helicobacter_marmotae	marmotae	marmotae	29579	30006	27901	29995	31241	29556	MIT 98-6070	MIT	-	-	-	TD_111					Enterohepatic	EHS 5	Cat, Ground Hog
2916541842	Helicobacter anseris MIT 04-9362	2916541589	2916541843	2916541841	138	>Cluster 69	GVSVIGSENSHQ	7_8_9_38_107_108_110_111_120_121_122_123	N	12	12	GA_20:60						pfam00582===Usp	pfam13729===TraF_2	pfam03453===MoeA_N<<>>pfam00994===MoCF_biosynth	COG0000===No Protein Domain Prediction|COG0303===Molybdopterin biosynthesis enzyme	COG0000===No Protein Domain Prediction|COG0303===Molybdopterin biosynthesis enzyme	Helicobacter	Helicobacter_anseris	anseris	anseris	27934	28410	26610	28350	29606	27914	MIT 04-9362	MIT	-	-	-	TD_111					Enterohepatic	EHS 9	Bird
2917785541	Helicobacter bilis ATCC 51630	2917782786	2917785542	2917785540	88	>Cluster 24						GA_324:519						pfam00582===Usp		pfam04055===Radical_SAM	COG0000===No Protein Domain Prediction|COG0621===tRNA A37 methylthiotransferase MiaB	COG0621===tRNA A37 methylthiotransferase MiaB	Helicobacter	Helicobacter_bilis	bilis	bilis	10742	11527	10260	11008	11829	10418	ATCC 51630	ATCC	+	+	-	TD_011		1			Enterohepatic	EHS 2	Mouse
2988419312	Helicobacter pylori CRL122	2988418367	2988419313	2988419311	137	>Cluster 102	GISVIGSESHQ	6_7_8_37_106_107_109_110_120_121_122	N	12	11	GA_15:111						pfam00582===Usp		pfam02617===ClpS	COG0000===No Protein Domain Prediction|COG2127===ATP-dependent Clp protease adapter protein ClpS	COG2127===ATP-dependent Clp protease adapter protein ClpS	Helicobacter	Helicobacter_pylori	pylori	pylori	109838	110266	108009	110251	110562	109727	CRL122	CRL122	+	+	-	TD_011					Gastric	Gastric	Human, Rhesus Macaque
2988421216	Helicobacter pylori B319	2988420006	2988421217	2988421215	137	>Cluster 22	GISVIGSESHQ	6_7_8_37_106_107_109_110_120_121_122	N	12	11	GA_15:109						pfam00582===Usp		pfam02617===ClpS	COG0000===No Protein Domain Prediction|COG2127===ATP-dependent Clp protease adapter protein ClpS	COG2127===ATP-dependent Clp protease adapter protein ClpS	Helicobacter	Helicobacter_pylori	pylori	pylori	313	741	1	726	1016	204	B319	B	+	+	-	TD_011					Gastric	Gastric	Human, Rhesus Macaque
2988422226	Helicobacter pylori B659-A1	2988421695	2988422227	2988422225	137	>Cluster 102	GISVIGSESHQ	6_7_8_37_106_107_109_110_120_121_122	N	12	11	GA_15:110						pfam00582===Usp		pfam02617===ClpS	COG0000===No Protein Domain Prediction|COG2127===ATP-dependent Clp protease adapter protein ClpS	COG2127===ATP-dependent Clp protease adapter protein ClpS	Helicobacter	Helicobacter_pylori	pylori	pylori	209433	209861	207521	209846	210136	209323	B659-A1	B	+	+	-	TD_011					Gastric	Gastric	Human, Rhesus Macaque
2988423804	Helicobacter pylori B657-C1	2988423278	2988423805	2988423803	137	>Cluster 22	GISVIGSESHQ	6_7_8_37_106_107_109_110_120_121_122	N	12	11	GA_15:109						pfam00582===Usp		pfam02617===ClpS	COG0000===No Protein Domain Prediction|COG2127===ATP-dependent Clp protease adapter protein ClpS	COG2127===ATP-dependent Clp protease adapter protein ClpS	Helicobacter	Helicobacter_pylori	pylori	pylori	254234	254662	252395	254647	254946	254125	B657-C1	B	+	+	-	TD_011					Gastric	Gastric	Human, Rhesus Macaque
2988425102	Helicobacter pylori B657-A4	2988424883	2988425103	2988425101	137	>Cluster 22	GISVIGSESHQ	6_7_8_37_106_107_109_110_120_121_122	N	12	11	GA_15:109						pfam00582===Usp		pfam02617===ClpS	COG0000===No Protein Domain Prediction|COG2127===ATP-dependent Clp protease adapter protein ClpS	COG2127===ATP-dependent Clp protease adapter protein ClpS	Helicobacter	Helicobacter_pylori	pylori	pylori	222844	223272	221005	223257	223556	222735	B657-A4	B	+	+	-	TD_011					Gastric	Gastric	Human, Rhesus Macaque
2988427049	Helicobacter pylori B657-A1	2988426482	2988427050	2988427048	137	>Cluster 22	GISVIGSESHQ	6_7_8_37_106_107_109_110_120_121_122	N	12	11	GA_15:109						pfam00582===Usp		pfam02617===ClpS	COG0000===No Protein Domain Prediction|COG2127===ATP-dependent Clp protease adapter protein ClpS	COG2127===ATP-dependent Clp protease adapter protein ClpS	Helicobacter	Helicobacter_pylori	pylori	pylori	214036	214464	212119	214449	214745	213927	B657-A1	B	+	+	-	TD_011					Gastric	Gastric	Human, Rhesus Macaque
2988428907	Helicobacter pylori B547F	2988428118	2988428908	2988428906	137	>Cluster 102	GISVIGSESHQ	6_7_8_37_106_107_109_110_120_121_122	N	12	11	GA_2:111						pfam00582===Usp		pfam02617===ClpS	COG0000===No Protein Domain Prediction|COG2127===ATP-dependent Clp protease adapter protein ClpS	COG2127===ATP-dependent Clp protease adapter protein ClpS	Helicobacter	Helicobacter_pylori	pylori	pylori	55100	55515	53319	55513	55820	54989	B547F	B	+	+	-	TD_011					Gastric	Gastric	Human, Rhesus Macaque
2988430157	Helicobacter pylori B529A	2988429825	2988430158	2988430156	137	>Cluster 102	GISVIGSESHQ	6_7_8_37_106_107_109_110_120_121_122	N	12	11	GA_15:110						pfam00582===Usp		pfam02617===ClpS	COG0000===No Protein Domain Prediction|COG2127===ATP-dependent Clp protease adapter protein ClpS	COG2127===ATP-dependent Clp protease adapter protein ClpS	Helicobacter	Helicobacter_pylori	pylori	pylori	108277	108705	106443	108690	109001	108167	B529A	B	+	+	-	TD_011					Gastric	Gastric	Human, Rhesus Macaque
2988432484	Helicobacter pylori B508A-T2A	2988431518	2988432485	2988432483	137	>Cluster 102	GISVIGSESHQ	6_7_8_37_106_107_109_110_120_121_122	N	12	11	GA_15:110						pfam00582===Usp		pfam02617===ClpS	COG0000===No Protein Domain Prediction|COG2127===ATP-dependent Clp protease adapter protein ClpS	COG2127===ATP-dependent Clp protease adapter protein ClpS	Helicobacter	Helicobacter_pylori	pylori	pylori	55319	55747	53440	55732	56022	55209	B508A-T2A	B	+	+	-	TD_011					Gastric	Gastric	Human, Rhesus Macaque
2988433216	Helicobacter pylori B491	2988433116	2988433217	2988433215	137	>Cluster 102	GISVIGSESHQ	6_7_8_37_106_107_109_110_120_121_122	N	12	11	GA_15:111						pfam00582===Usp		pfam02617===ClpS	COG0000===No Protein Domain Prediction|COG2127===ATP-dependent Clp protease adapter protein ClpS	COG2127===ATP-dependent Clp protease adapter protein ClpS	Helicobacter	Helicobacter_pylori	pylori	pylori	90053	90481	88173	90466	90756	89942	B491	B	+	+	-	TD_011					Gastric	Gastric	Human, Rhesus Macaque
2988434969	Helicobacter pylori B464A	2988434844	2988434970	2988434968	137	>Cluster 161	GISVIGSESHQ	6_7_8_37_106_107_109_110_120_121_122	N	12	11	GA_15:110						pfam00582===Usp		pfam02617===ClpS	COG0000===No Protein Domain Prediction|COG2127===ATP-dependent Clp protease adapter protein ClpS	COG2127===ATP-dependent Clp protease adapter protein ClpS	Helicobacter	Helicobacter_pylori	pylori	pylori	123100	123528	122514	123513	123803	122990	B464A	B	+	+	-	TD_011					Gastric	Gastric	Human, Rhesus Macaque
2988436702	Helicobacter pylori B444A	2988436519	2988436703	2988436701	137	>Cluster 102	GISVIGSESHQ	6_7_8_37_106_107_109_110_120_121_122	N	12	11	GA_15:110						pfam00582===Usp		pfam02617===ClpS	COG0000===No Protein Domain Prediction|COG2127===ATP-dependent Clp protease adapter protein ClpS	COG2127===ATP-dependent Clp protease adapter protein ClpS	Helicobacter	Helicobacter_pylori	pylori	pylori	24516	24944	22673	24929	25219	24406	B444A	B	+	+	-	TD_011					Gastric	Gastric	Human, Rhesus Macaque
2988439210	Helicobacter pylori B373	2988438228	2988439211	2988439209	137	>Cluster 102	GISVIGSESHQ	6_7_8_37_106_107_109_110_120_121_122	N	12	11	GA_15:110						pfam00582===Usp	pfam02617===ClpS		COG0000===No Protein Domain Prediction|COG2127===ATP-dependent Clp protease adapter protein ClpS	COG2127===ATP-dependent Clp protease adapter protein ClpS	Helicobacter	Helicobacter_pylori	pylori	pylori	32185	32708	31895	32598	34438	32170	B373	B	-	+	-	TD_110					Gastric	Gastric	Human, Rhesus Macaque
2988440369	Helicobacter pylori B355	2988439937	2988440370	2988440368	137	>Cluster 102	GISVIGSESHQ	6_7_8_37_106_107_109_110_120_121_122	N	12	11	GA_15:111						pfam00582===Usp		pfam02617===ClpS	COG0000===No Protein Domain Prediction|COG2127===ATP-dependent Clp protease adapter protein ClpS	COG2127===ATP-dependent Clp protease adapter protein ClpS	Helicobacter	Helicobacter_pylori	pylori	pylori	203384	203812	201459	203797	204108	203273	B355	B	+	+	-	TD_011					Gastric	Gastric	Human, Rhesus Macaque
2988441806	Helicobacter pylori B335	2988441642	2988441807	2988441805	137	>Cluster 22	GISVIGSESHQ	6_7_8_37_106_107_109_110_120_121_122	N	12	11	GA_15:110						pfam00582===Usp	pfam02617===ClpS		COG0000===No Protein Domain Prediction|COG2127===ATP-dependent Clp protease adapter protein ClpS	COG2127===ATP-dependent Clp protease adapter protein ClpS	Helicobacter	Helicobacter_pylori	pylori	pylori	30927	31450	30637	31340	33180	30912	B335	B	-	+	-	TD_110					Gastric	Gastric	Human, Rhesus Macaque
2988443757	Helicobacter pylori AAP164	2988443334	2988443758	2988443756	137	>Cluster 102	GISVIGSESHQ	6_7_8_37_106_107_109_110_120_121_122	N	12	11	GA_2:111						pfam00582===Usp		pfam02617===ClpS	COG0000===No Protein Domain Prediction|COG2127===ATP-dependent Clp protease adapter protein ClpS	COG2127===ATP-dependent Clp protease adapter protein ClpS	Helicobacter	Helicobacter_pylori	pylori	pylori	107071	107486	105230	107484	107791	106960	AAP164	AAP164	+	+	-	TD_011					Gastric	Gastric	Human, Rhesus Macaque
2988445166	Helicobacter pylori VCT187-B122	2988444961	2988445167	2988445165	137	>Cluster 99	GISVIGSESHQ	6_7_8_37_106_107_109_110_120_121_122	N	12	11	GA_15:110						pfam00582===Usp		pfam02617===ClpS	COG0000===No Protein Domain Prediction|COG2127===ATP-dependent Clp protease adapter protein ClpS	COG2127===ATP-dependent Clp protease adapter protein ClpS	Helicobacter	Helicobacter_pylori	pylori	pylori	207110	207538	205213	207523	207813	207000	VCT187-B122	VCT187-B122	+	+	-	TD_011					Gastric	Gastric	Human, Rhesus Macaque
2988447048	Helicobacter pylori MSL190	2988446657	2988447049	2988447047	137	>Cluster 102	GISVIGSESHQ	6_7_8_37_106_107_109_110_120_121_122	N	12	11	GA_15:110						pfam00582===Usp		pfam02617===ClpS	COG0000===No Protein Domain Prediction|COG2127===ATP-dependent Clp protease adapter protein ClpS	COG2127===ATP-dependent Clp protease adapter protein ClpS	Helicobacter	Helicobacter_pylori	pylori	pylori	174943	175371	173097	175356	175646	174833	MSL190	MSL190	+	+	-	TD_011					Gastric	Gastric	Human, Rhesus Macaque
2988448389	Helicobacter pylori MMV242	2988448276	2988448390	2988448388	137	>Cluster 102	GISVIGSESHQ	6_7_8_37_106_107_109_110_120_121_122	N	12	11	GA_15:109						pfam00582===Usp		pfam02617===ClpS	COG0000===No Protein Domain Prediction|COG2127===ATP-dependent Clp protease adapter protein ClpS	COG2127===ATP-dependent Clp protease adapter protein ClpS	Helicobacter	Helicobacter_pylori	pylori	pylori	107817	108245	105897	108230	108520	107708	MMV242	MMV242	+	+	-	TD_011					Gastric	Gastric	Human, Rhesus Macaque
2988450145	Helicobacter pylori JSS185-B120	2988449932	2988450146	2988450144	137	>Cluster 102	GISVIGSESHQ	6_7_8_37_106_107_109_110_120_121_122	N	12	11	GA_15:111						pfam00582===Usp		pfam02617===ClpS	COG0000===No Protein Domain Prediction|COG2127===ATP-dependent Clp protease adapter protein ClpS	COG2127===ATP-dependent Clp protease adapter protein ClpS	Helicobacter	Helicobacter_pylori	pylori	pylori	214298	214726	212469	214711	215004	214187	JSS185-B120	JSS185-B120	+	+	-	TD_011					Gastric	Gastric	Human, Rhesus Macaque
2988451965	Helicobacter pylori JMM43	2988451620	2988451966	2988451964	137	>Cluster 22	GISVIGSESHQ	6_7_8_37_106_107_109_110_120_121_122	N	12	11	GA_2:110						pfam00582===Usp		pfam02617===ClpS	COG0000===No Protein Domain Prediction|COG2127===ATP-dependent Clp protease adapter protein ClpS	COG2127===ATP-dependent Clp protease adapter protein ClpS	Helicobacter	Helicobacter_pylori	pylori	pylori	117927	118342	116015	118340	118647	117817	JMM43	JMM43	+	+	-	TD_011					Gastric	Gastric	Human, Rhesus Macaque
2988453559	Helicobacter pylori JGF25	2988453271	2988453560	2988453558	137	>Cluster 22	GISVIGSESHQ	6_7_8_37_106_107_109_110_120_121_122	N	12	11	GA_15:109						pfam00582===Usp		pfam02617===ClpS	COG0000===No Protein Domain Prediction|COG2127===ATP-dependent Clp protease adapter protein ClpS	COG2127===ATP-dependent Clp protease adapter protein ClpS	Helicobacter	Helicobacter_pylori	pylori	pylori	54091	54519	52258	54504	54794	53982	JGF25	JGF25	+	+	-	TD_011					Gastric	Gastric	Human, Rhesus Macaque
2988455083	Helicobacter pylori JDX15	2988454901	2988455084	2988455082	137	>Cluster 102	GISVIGSESHQ	6_7_8_37_106_107_109_110_120_121_122	N	12	11	GA_15:109						pfam00582===Usp		pfam02617===ClpS	COG0000===No Protein Domain Prediction|COG2127===ATP-dependent Clp protease adapter protein ClpS	COG2127===ATP-dependent Clp protease adapter protein ClpS	Helicobacter	Helicobacter_pylori	pylori	pylori	180214	180642	178321	180627	180923	180105	JDX15	JDX15	+	+	-	TD_011					Gastric	Gastric	Human, Rhesus Macaque
2988456869	Helicobacter pylori ECF139-B065	2988456538	2988456870	2988456868	137	>Cluster 22	GISVIGSESHQ	6_7_8_37_106_107_109_110_120_121_122	N	12	11	GA_15:111						pfam00582===Usp	pfam02617===ClpS		COG0000===No Protein Domain Prediction|COG2127===ATP-dependent Clp protease adapter protein ClpS	COG2127===ATP-dependent Clp protease adapter protein ClpS	Helicobacter	Helicobacter_pylori	pylori	pylori	122983	123507	122693	123396	125315	122968	ECF139-B065	ECF139-B065	-	+	-	TD_110					Gastric	Gastric	Human, Rhesus Macaque
2988459297	Helicobacter pylori CRM21	2988458223	2988459298	2988459296	137	>Cluster 22	GISVIGSESHQ	6_7_8_37_106_107_109_110_120_121_122	N	12	11	GA_8:111						pfam00582===Usp		pfam02617===ClpS	COG0000===No Protein Domain Prediction|COG2127===ATP-dependent Clp protease adapter protein ClpS	COG2127===ATP-dependent Clp protease adapter protein ClpS	Helicobacter	Helicobacter_pylori	pylori	pylori	109837	110258	108764	110250	110527	109726	CRM21	CRM21	+	+	-	TD_011					Gastric	Gastric	Human, Rhesus Macaque
2988460098	Helicobacter pylori BMG112	2988459892	2988460099	2988460097	137	>Cluster 102	GISVIGSESHQ	6_7_8_37_106_107_109_110_120_121_122	N	12	11	GA_15:111						pfam00582===Usp		pfam02617===ClpS	COG0000===No Protein Domain Prediction|COG2127===ATP-dependent Clp protease adapter protein ClpS	COG2127===ATP-dependent Clp protease adapter protein ClpS	Helicobacter	Helicobacter_pylori	pylori	pylori	211638	212066	211390	212051	212341	211527	BMG112	BM	+	+	-	TD_011					Gastric	Gastric	Human, Rhesus Macaque
2988461573	Helicobacter pylori B712A	2988461463	2988461574	2988461572	137	>Cluster 99	GISVIGSESHQ	6_7_8_37_106_107_109_110_120_121_122	N	12	11	GA_15:110						pfam00582===Usp		pfam02617===ClpS	COG0000===No Protein Domain Prediction|COG2127===ATP-dependent Clp protease adapter protein ClpS	COG2127===ATP-dependent Clp protease adapter protein ClpS	Helicobacter	Helicobacter_pylori	pylori	pylori	109509	109937	107705	109922	110212	109399	B712A	B	+	+	-	TD_011					Gastric	Gastric	Human, Rhesus Macaque
[truncated: 309 more rows]
